# Supplementary material for: Deficiency of Wdr60 and Wdr34 cause distinct neural tube malformation phenotypes in early embryos
Source: Front Cell Dev Biol. 2023 May 9;11:1084245. doi: 10.3389/fcell.2023.1084245 (PMC10203710; doi:10.3389/fcell.2023.1084245)
Supplement: Supplementary file 1 [file Table2.XLSX]

## Sheet: Table S2 RNAseq_Wdr60-head_raw
gene id	gene name	description	GO_id	GO_term	KO_ID	KO_Description	kegg_id	kegg_term	locus	WDR60-KO-1_count	WDR60-KO-2_count	WDR60-KO-3_count	WT-1_count	WT-2_count	WT-3_count	WDR60-KO-1_FPKM	WDR60-KO-2_FPKM	WDR60-KO-3_FPKM	WT-1_FPKM	WT-2_FPKM	WT-3_FPKM	Group1	Group2	log2FC	Pvalue	Qvalue	updown
ENSMUSG00000038156	Spon1	spondin_1_f_spondin_extracellular_matrix_protein	GO:0005576|GO:0005488|GO:0031012|GO:0007155|GO:0005578|GO:0005615|GO:0005515	extracellular region|binding|extracellular matrix|cell adhesion|proteinaceous extracellular matrix|extracellular space|protein binding	-	-	-	-	7:113765998-114043370	276	289	244	1188	1328	1269	1.97602	2.0024	1.74966	8.16988	10.4018	10.0969	1.90936	9.55622	-2.32335	1.26898e-29	2.63998e-25	DOWN
ENSMUSG00000042050	Wdr60	WD_repeat_domain_60	GO:0005623|GO:0009987|GO:0005576|GO:0005488|GO:0043227|GO:0005929|GO:0016043|GO:0042995|GO:0005615|GO:0005515|GO:1903561|GO:0070062|GO:0031982|GO:0030030	cell|cellular process|extracellular region|binding|membrane-bounded organelle|cilium|cellular component organization|cell projection|extracellular space|protein binding|extracellular vesicle|extracellular exosome|vesicle|cell projection organization	-	-	-	-	12:116207050-116263025	2248	2267	2200	634	556	503	37.6719	36.7658	36.9257	10.2054	10.1936	9.36777	37.1211	9.92225	1.9035	2.09115e-25	2.17521e-21	UP
ENSMUSG00000037025	Foxa2	forkhead_box_A2	GO:0050896|GO:0001071|GO:0005623|GO:0009987|GO:0023052|GO:0005488|GO:0007610|GO:0032502|GO:0008152|GO:0003700|GO:0048646|GO:0043227|GO:0019222|GO:0023051|GO:0009653|GO:0071704|GO:0048523|GO:0043229|GO:0009893|GO:0009605|GO:0050794|GO:0007626|GO:0006807|GO:0009058|GO:0005622|GO:0044708|GO:0051641|GO:0016043|GO:0009892|GO:0006950|GO:0051716|GO:0032844|GO:0048856|GO:0051606|GO:0005515|GO:0044237|GO:…	response to stimulus|nucleic acid binding transcription factor activity|cell|cellular process|signaling|binding|behavior|developmental process|metabolic process|transcription factor activity, sequence-specific DNA binding|anatomical structure formation involved in morphogenesis|membrane-bounded organelle|regulation of metabolic process|regulation of signaling|anatomical structure morphogenesis|or…	K08035	forkhead box protein A2, hepatocyte nuclear factor 3-beta[-]	mmu04213|mmu04950	Longevity regulating pathway - multiple species - Mus musculus (mouse)|Maturity onset diabetes of the young - Mus musculus (mouse)	2:148042877-148046969	3	12	10	85	104	83	0.0490235	0.189781	0.163669	1.3342	1.85929	1.50733	0.134158	1.56694	-3.54595	1.96792e-20	1.36469e-16	DOWN
ENSMUSG00000027434	Nkx2-2	NK2_homeobox_2	GO:0050896|GO:0001071|GO:0000988|GO:0005623|GO:0009987|GO:0023052|GO:0005488|GO:0032502|GO:0008152|GO:0003700|GO:0043227|GO:0019222|GO:0071704|GO:0048523|GO:0043229|GO:0009893|GO:0050794|GO:0006807|GO:0009058|GO:0005622|GO:0051716|GO:0048856|GO:0005515|GO:0044237|GO:0000989|GO:0050793|GO:0097159|GO:0045595|GO:0035295|GO:0046483|GO:0009888|GO:0009725|GO:0000981|GO:0045597|GO:1901360|GO:0048565|GO:…	response to stimulus|nucleic acid binding transcription factor activity|transcription factor activity, protein binding|cell|cellular process|signaling|binding|developmental process|metabolic process|transcription factor activity, sequence-specific DNA binding|membrane-bounded organelle|regulation of metabolic process|organic substance metabolic process|negative regulation of cellular process|intr…	K08029	homeobox protein Nkx-2.2[-]	mmu04950	Maturity onset diabetes of the young - Mus musculus (mouse)	2:147177546-147194243	12	17	10	102	82	85	0.192516	0.263946	0.160683	1.57183	1.43924	1.51548	0.205715	1.50885	-2.87473	1.10955e-18	5.77079e-15	DOWN
ENSMUSG00000031965	Tbx20	T_box_20	GO:0050896|GO:0001071|GO:0000988|GO:0005623|GO:0009987|GO:0023052|GO:0005488|GO:0032502|GO:0008152|GO:0040007|GO:0040011|GO:0003700|GO:0048646|GO:0043227|GO:0019222|GO:0023051|GO:0009653|GO:0071704|GO:0048523|GO:0043229|GO:0048870|GO:0009893|GO:0045927|GO:0050794|GO:0006807|GO:0009058|GO:0005622|GO:0016043|GO:0009892|GO:0051716|GO:0048856|GO:0005515|GO:0048589|GO:0044237|GO:0040008|GO:0000989|GO:…	response to stimulus|nucleic acid binding transcription factor activity|transcription factor activity, protein binding|cell|cellular process|signaling|binding|developmental process|metabolic process|growth|locomotion|transcription factor activity, sequence-specific DNA binding|anatomical structure formation involved in morphogenesis|membrane-bounded organelle|regulation of metabolic process|regul…	-	-	-	-	9:24720812-24774303	20	25	13	157	103	101	0.181357	0.219393	0.118069	1.36749	1.02182	1.01783	0.17294	1.13572	-2.71526	3.0721e-17	1.21211e-13	DOWN
ENSMUSG00000041309	Nkx6-2	NK6_homeobox_2	GO:0001071|GO:0005623|GO:0009987|GO:0005488|GO:0032502|GO:0008152|GO:0003700|GO:0043227|GO:0019222|GO:0071704|GO:0048523|GO:0043229|GO:0050794|GO:0006807|GO:0009058|GO:0005622|GO:0009892|GO:0048856|GO:0044237|GO:0050793|GO:0097159|GO:0045595|GO:0046483|GO:0000981|GO:0045597|GO:1901360|GO:0031324|GO:0009890|GO:0044249|GO:0031018|GO:0048869|GO:0045596|GO:0050877|GO:0003676|GO:0006725|GO:0006139|GO:…	nucleic acid binding transcription factor activity|cell|cellular process|binding|developmental process|metabolic process|transcription factor activity, sequence-specific DNA binding|membrane-bounded organelle|regulation of metabolic process|organic substance metabolic process|negative regulation of cellular process|intracellular organelle|regulation of cellular process|nitrogen compound metabolic…	-	-	-	-	7:139579376-139582797	19	30	13	126	114	115	0.391046	0.597544	0.267981	2.49094	2.56692	2.6304	0.418857	2.56275	-2.61317	3.56246e-17	1.21211e-13	DOWN
ENSMUSG00000058669	Nkx2-9	NK2_homeobox_9	GO:0001071|GO:0005623|GO:0009987|GO:0005488|GO:0032502|GO:0008152|GO:0003700|GO:0043227|GO:0019222|GO:0009653|GO:0071704|GO:0048523|GO:0043229|GO:0009893|GO:0050794|GO:0006807|GO:0009058|GO:0005622|GO:0016043|GO:0048856|GO:0044237|GO:0008283|GO:0097159|GO:0035295|GO:0008285|GO:0046483|GO:0000981|GO:1901360|GO:0044249|GO:0050673|GO:0048869|GO:0030323|GO:0003676|GO:0006725|GO:0031325|GO:0006139|GO:…	nucleic acid binding transcription factor activity|cell|cellular process|binding|developmental process|metabolic process|transcription factor activity, sequence-specific DNA binding|membrane-bounded organelle|regulation of metabolic process|anatomical structure morphogenesis|organic substance metabolic process|negative regulation of cellular process|intracellular organelle|positive regulation of …	-	-	-	-	12:56611389-56613284	0	0	0	22	36	36	0	0	0	1.04364	1.94506	1.97584	0	1.65485	#NAME?	4.07842e-17	1.21211e-13	DOWN
ENSMUSG00000097084	Foxl1	forkhead_box_L1	GO:0050896|GO:0001071|GO:0005623|GO:0009987|GO:0023052|GO:0005488|GO:0002376|GO:0032502|GO:0008152|GO:0003700|GO:0043227|GO:0019222|GO:0023051|GO:0009653|GO:0071704|GO:0043229|GO:0050794|GO:0006807|GO:0009058|GO:0005622|GO:0051716|GO:0048856|GO:0044237|GO:0002520|GO:0097159|GO:0035295|GO:0046483|GO:0009888|GO:0000981|GO:1901360|GO:0048565|GO:0007154|GO:0044249|GO:0019538|GO:0009966|GO:0010646|GO:…	response to stimulus|nucleic acid binding transcription factor activity|cell|cellular process|signaling|binding|immune system process|developmental process|metabolic process|transcription factor activity, sequence-specific DNA binding|membrane-bounded organelle|regulation of metabolic process|regulation of signaling|anatomical structure morphogenesis|organic substance metabolic process|intracellu…	-	-	-	-	8:121127940-121130644	7	4	6	61	47	63	0.161539	0.0893439	0.138685	1.35217	1.18661	1.61574	0.129856	1.38484	-3.41474	5.59557e-17	1.45513e-13	DOWN
ENSMUSG00000025407	Gli1	GLI_Kruppel_family_member_GLI1	GO:0022414|GO:0050896|GO:0001071|GO:0005623|GO:0009987|GO:0023052|GO:0005488|GO:0000003|GO:0032502|GO:0008152|GO:0040011|GO:0003700|GO:0043227|GO:0019222|GO:0023051|GO:0009653|GO:0071704|GO:0048523|GO:0043229|GO:0048870|GO:0009893|GO:0050794|GO:0006807|GO:0009058|GO:0005929|GO:0005622|GO:0043167|GO:0048609|GO:0042995|GO:0044702|GO:0051716|GO:0040017|GO:0048856|GO:0005515|GO:0044237|GO:0040012|GO:…	reproductive process|response to stimulus|nucleic acid binding transcription factor activity|cell|cellular process|signaling|binding|reproduction|developmental process|metabolic process|locomotion|transcription factor activity, sequence-specific DNA binding|membrane-bounded organelle|regulation of metabolic process|regulation of signaling|anatomical structure morphogenesis|organic substance metab…	K16797	zinc finger protein GLI1[-]	mmu05200|mmu04024|mmu05217|mmu04340	Pathways in cancer - Mus musculus (mouse)|cAMP signaling pathway - Mus musculus (mouse)|Basal cell carcinoma - Mus musculus (mouse)|Hedgehog signaling pathway - Mus musculus (mouse)	10:127329889-127341589	311	352	221	831	886	923	5.29705	5.80212	3.77007	13.5954	16.5097	17.4712	4.95642	15.8588	-1.67791	1.96235e-14	4.53608e-11	DOWN
ENSMUSG00000038402	Foxf2	forkhead_box_F2	GO:0022414|GO:0001071|GO:0005623|GO:0009987|GO:0005488|GO:0000003|GO:0032991|GO:0032502|GO:0008152|GO:0003700|GO:0043227|GO:0019222|GO:0009653|GO:0071704|GO:0048523|GO:0043229|GO:0009893|GO:0050794|GO:0006807|GO:0009058|GO:0005622|GO:0016043|GO:0003006|GO:0009892|GO:0044702|GO:0043234|GO:0048856|GO:0005515|GO:0044237|GO:0097159|GO:0035295|GO:0007548|GO:0048598|GO:0046483|GO:0009888|GO:0000981|GO:…	reproductive process|nucleic acid binding transcription factor activity|cell|cellular process|binding|reproduction|macromolecular complex|developmental process|metabolic process|transcription factor activity, sequence-specific DNA binding|membrane-bounded organelle|regulation of metabolic process|anatomical structure morphogenesis|organic substance metabolic process|negative regulation of cellula…	-	-	-	-	13:31625816-31631403	78	121	73	249	305	286	2.06052	3.09343	1.93148	6.31831	8.81484	8.39648	2.36181	7.84321	-1.73155	3.85448e-11	8.01885e-08	DOWN
ENSMUSG00000104155	Gm38103	predicted_gene_38103	-	-	-	-	-	-	12:56609613-56610476	0	0	0	15	12	22	0	0	0	1.04101	0.948489	1.76648	0	1.25199	#NAME?	1.14955e-10	2.17412e-07	DOWN
ENSMUSG00000043639	Rbm20	RNA_binding_motif_protein_20	GO:0005623|GO:0009987|GO:0005488|GO:0032502|GO:0008152|GO:0043227|GO:0019222|GO:0071704|GO:0043229|GO:0009893|GO:0050794|GO:0006807|GO:0005622|GO:0043167|GO:0048856|GO:0044237|GO:0036094|GO:0097159|GO:0046483|GO:1901360|GO:0043169|GO:0003676|GO:0000166|GO:0006725|GO:0031325|GO:0006139|GO:0007507|GO:0051171|GO:0043231|GO:0031323|GO:0007275|GO:0048513|GO:0005634|GO:0003723|GO:0072359|GO:0010468|GO:…	cell|cellular process|binding|developmental process|metabolic process|membrane-bounded organelle|regulation of metabolic process|organic substance metabolic process|intracellular organelle|positive regulation of metabolic process|regulation of cellular process|nitrogen compound metabolic process|intracellular|ion binding|anatomical structure development|cellular metabolic process|small molecule b…	-	-	-	-	19:53677306-53867080	45	42	51	143	130	206	0.339298	0.306469	0.385149	1.03568	1.07237	1.72617	0.343638	1.27807	-1.89501	2.16168e-10	3.74763e-07	DOWN
ENSMUSG00000035187	Nkx6-1	NK6_homeobox_1	GO:0050896|GO:0001071|GO:0005623|GO:0009987|GO:0005576|GO:0023052|GO:0005488|GO:0032502|GO:0008152|GO:0040007|GO:0040011|GO:0003700|GO:0043227|GO:0019222|GO:0023051|GO:0009653|GO:0071704|GO:0048523|GO:0043229|GO:0051050|GO:0048870|GO:0050794|GO:0006807|GO:0009058|GO:0005622|GO:0051641|GO:0016043|GO:0009892|GO:0051716|GO:0016049|GO:0048856|GO:0048589|GO:1903561|GO:0044237|GO:0040012|GO:0040008|GO:…	response to stimulus|nucleic acid binding transcription factor activity|cell|cellular process|extracellular region|signaling|binding|developmental process|metabolic process|growth|locomotion|transcription factor activity, sequence-specific DNA binding|membrane-bounded organelle|regulation of metabolic process|regulation of signaling|anatomical structure morphogenesis|organic substance metabolic p…	K08030	homeobox protein Nkx-6.1[-]	mmu04950	Maturity onset diabetes of the young - Mus musculus (mouse)	5:101658139-101664996	44	58	13	168	236	180	0.875278	1.11658	0.259014	3.21013	5.13616	3.97936	0.750291	4.10855	-2.45311	2.50998e-10	4.01674e-07	DOWN
ENSMUSG00000002633	Shh	sonic_hedgehog	GO:0022414|GO:0050896|GO:0005623|GO:0009987|GO:0005576|GO:0023052|GO:0005488|GO:0000003|GO:0031012|GO:0003824|GO:0002376|GO:0016020|GO:0032502|GO:0008152|GO:0040007|GO:0040011|GO:0060783|GO:0048646|GO:0045058|GO:0016787|GO:0007155|GO:0019222|GO:0005886|GO:0042445|GO:0023051|GO:0009653|GO:0005578|GO:0071704|GO:0002684|GO:0048523|GO:0051050|GO:0048870|GO:0009893|GO:0009605|GO:0050794|GO:0006807|GO:…	reproductive process|response to stimulus|cell|cellular process|extracellular region|signaling|binding|reproduction|extracellular matrix|catalytic activity|immune system process|membrane|developmental process|metabolic process|growth|locomotion|mesenchymal smoothened signaling pathway involved in prostate gland development|anatomical structure formation involved in morphogenesis|T cell selection|…	K11988	sonic hedgehog[-]	mmu05200|mmu05205|mmu04360|mmu05226|mmu05217|mmu04340	Pathways in cancer - Mus musculus (mouse)|Proteoglycans in cancer - Mus musculus (mouse)|Axon guidance - Mus musculus (mouse)|Gastric cancer - Mus musculus (mouse)|Basal cell carcinoma - Mus musculus (mouse)|Hedgehog signaling pathway - Mus musculus (mouse)	5:28456815-28467256	237	241	176	516	506	509	5.19648	5.11386	3.86508	10.8675	12.1378	12.403	4.72514	11.8028	-1.32069	7.25419e-10	9.82751e-07	DOWN
ENSMUSG00000046518	Ferd3l	Fer3_like_Drosophila_	GO:0001071|GO:0005623|GO:0009987|GO:0005488|GO:0032502|GO:0008152|GO:0003700|GO:0043227|GO:0019222|GO:0071704|GO:0048523|GO:0043229|GO:0050794|GO:0006807|GO:0009058|GO:0005622|GO:0009892|GO:0048856|GO:0005515|GO:0044237|GO:0050793|GO:0097159|GO:0045595|GO:0035295|GO:0033504|GO:0046483|GO:0009888|GO:0000981|GO:1901360|GO:0031324|GO:0009890|GO:0044249|GO:0048869|GO:0003676|GO:0006725|GO:0006139|GO:…	nucleic acid binding transcription factor activity|cell|cellular process|binding|developmental process|metabolic process|transcription factor activity, sequence-specific DNA binding|membrane-bounded organelle|regulation of metabolic process|organic substance metabolic process|negative regulation of cellular process|intracellular organelle|regulation of cellular process|nitrogen compound metabolic…	-	-	-	-	12:33928425-33929310	5	8	9	51	41	30	0.352276	0.545473	0.635116	3.45147	3.16032	2.34897	0.510955	2.98692	-2.54739	7.55817e-10	9.82751e-07	DOWN
ENSMUSG00000086141	9030622O22Rik	RIKEN_cDNA_9030622O22_gene	-	-	-	-	-	-	2:147944740-148040203	0	0	2	22	14	17	0	0	0.056694	0.597989	0.433398	0.534616	0.018898	0.522001	-4.78775	6.98762e-10	9.82751e-07	DOWN
ENSMUSG00000028364	Tnc	tenascin_C	GO:0022414|GO:0050896|GO:0030054|GO:0009987|GO:0005576|GO:0023052|GO:0005488|GO:0000003|GO:0031012|GO:0016020|GO:0032502|GO:0008152|GO:0040007|GO:0007155|GO:0019222|GO:0009653|GO:0005578|GO:0071704|GO:0048523|GO:0009893|GO:0009605|GO:0050794|GO:0016043|GO:0003006|GO:0006950|GO:0044702|GO:0051716|GO:0005615|GO:0005604|GO:0030055|GO:0048856|GO:0005515|GO:0048589|GO:0008283|GO:0035295|GO:0033554|GO:…	reproductive process|response to stimulus|cell junction|cellular process|extracellular region|signaling|binding|reproduction|extracellular matrix|membrane|developmental process|metabolic process|growth|cell adhesion|regulation of metabolic process|anatomical structure morphogenesis|proteinaceous extracellular matrix|organic substance metabolic process|negative regulation of cellular process|posit…	K06252	tenascin[-]	mmu05165|mmu04151|mmu04510|mmu05206|mmu04512	Human papillomavirus infection - Mus musculus (mouse)|PI3K-Akt signaling pathway - Mus musculus (mouse)|Focal adhesion - Mus musculus (mouse)|MicroRNAs in cancer - Mus musculus (mouse)|ECM-receptor interaction - Mus musculus (mouse)	4:63959785-64047015	92	105	68	208	287	267	0.724295	0.799999	0.536197	1.57293	2.47197	2.33608	0.686831	2.12699	-1.63079	8.43679e-10	1.03247e-06	DOWN
ENSMUSG00000057230	Aak1	AP2_associated_kinase_1	GO:0050896|GO:0005623|GO:0009987|GO:0023052|GO:0045202|GO:0005488|GO:0003824|GO:0016020|GO:0008152|GO:0043227|GO:0005905|GO:0005886|GO:0023051|GO:0071704|GO:0043229|GO:0016740|GO:0050794|GO:0005622|GO:0031252|GO:0043167|GO:0097367|GO:0071944|GO:0012505|GO:0016043|GO:0042995|GO:0051716|GO:0005515|GO:0044237|GO:0036094|GO:0019898|GO:0097159|GO:0006793|GO:0006810|GO:0005737|GO:0007154|GO:0019538|GO:…	response to stimulus|cell|cellular process|signaling|synapse|binding|catalytic activity|membrane|metabolic process|membrane-bounded organelle|coated pit|plasma membrane|regulation of signaling|organic substance metabolic process|intracellular organelle|transferase activity|regulation of cellular process|intracellular|cell leading edge|ion binding|carbohydrate derivative binding|cell periphery|end…	-	-	-	-	6:86849517-87003223	2509	1147	2004	742	589	519	5.17019	2.28739	4.13607	1.46868	1.32786	1.18856	3.86455	1.32837	1.54065	4.10121e-09	4.74009e-06	UP
ENSMUSG00000033726	Emx1	empty_spiracles_homeobox_1	GO:0050896|GO:0005623|GO:0009987|GO:0005488|GO:0032502|GO:0008152|GO:0040007|GO:0043227|GO:0019222|GO:0009653|GO:0071704|GO:0043229|GO:0050794|GO:0006807|GO:0009058|GO:0005622|GO:0016043|GO:0016049|GO:0048856|GO:0005515|GO:0048589|GO:0044237|GO:0050793|GO:0008283|GO:0097159|GO:0045595|GO:0061351|GO:0009791|GO:0046483|GO:0009888|GO:1901360|GO:0044249|GO:0042592|GO:0021537|GO:0048869|GO:0060560|GO:…	response to stimulus|cell|cellular process|binding|developmental process|metabolic process|growth|membrane-bounded organelle|regulation of metabolic process|anatomical structure morphogenesis|organic substance metabolic process|intracellular organelle|regulation of cellular process|nitrogen compound metabolic process|biosynthetic process|intracellular|cellular component organization|cell growth|a…	-	-	-	-	6:85187438-85204462	16	33	26	70	106	96	0.3543	0.707198	0.576649	1.4889	2.56796	2.3625	0.546049	2.13979	-1.97037	1.44506e-08	1.58227e-05	DOWN
ENSMUSG00000030607	Acan	aggrecan	GO:0009987|GO:0005576|GO:0005488|GO:0031012|GO:0032502|GO:0008152|GO:0007155|GO:0009653|GO:0005578|GO:0071704|GO:0009058|GO:0043167|GO:0097367|GO:0016043|GO:0001502|GO:0030246|GO:0005604|GO:0048856|GO:0005515|GO:0044237|GO:0009888|GO:0005539|GO:0044249|GO:0019538|GO:0043169|GO:0048869|GO:0007507|GO:0048468|GO:0009887|GO:0007275|GO:0048513|GO:0072359|GO:0048705|GO:0007399|GO:0009100|GO:0001501|GO:…	cellular process|extracellular region|binding|extracellular matrix|developmental process|metabolic process|cell adhesion|anatomical structure morphogenesis|proteinaceous extracellular matrix|organic substance metabolic process|biosynthetic process|ion binding|carbohydrate derivative binding|cellular component organization|cartilage condensation|carbohydrate binding|basement membrane|anatomical st…	-	-	-	-	7:79053483-79115099	0	0	0	9	11	18	0	0	0	0.0575267	0.0800808	0.133109	0	0.0902388	#NAME?	1.65076e-08	1.71713e-05	DOWN
ENSMUSG00000064325	Hhip	Hedgehog_interacting_protein	GO:0050896|GO:0005623|GO:0009987|GO:0005576|GO:0023052|GO:0005488|GO:0003824|GO:0016020|GO:0032502|GO:0008152|GO:0031224|GO:0048646|GO:0005886|GO:0023051|GO:0009653|GO:0071704|GO:0048523|GO:0050794|GO:0043167|GO:0009986|GO:0071944|GO:0016491|GO:0051716|GO:0048037|GO:0048856|GO:0005515|GO:0050793|GO:0008283|GO:0023057|GO:0035295|GO:0061351|GO:0048038|GO:0009888|GO:0007154|GO:0097108|GO:0005975|GO:…	response to stimulus|cell|cellular process|extracellular region|signaling|binding|catalytic activity|membrane|developmental process|metabolic process|intrinsic component of membrane|anatomical structure formation involved in morphogenesis|plasma membrane|regulation of signaling|anatomical structure morphogenesis|organic substance metabolic process|negative regulation of cellular process|regulatio…	K06231	hedgehog interacting protein[-]	mmu05200|mmu04024|mmu05217|mmu04340	Pathways in cancer - Mus musculus (mouse)|cAMP signaling pathway - Mus musculus (mouse)|Basal cell carcinoma - Mus musculus (mouse)|Hedgehog signaling pathway - Mus musculus (mouse)	8:79966115-80058006	46	40	44	129	122	87	0.55985	0.471134	0.53635	1.50808	1.62445	1.17674	0.522445	1.43642	-1.45913	1.37521e-07	0.000136238	DOWN
ENSMUSG00000028906	Epb41	erythrocyte_membrane_protein_band_4.1	GO:0005623|GO:0009987|GO:0005198|GO:0005488|GO:0032991|GO:0016020|GO:0032502|GO:0043227|GO:0005886|GO:0009653|GO:0043229|GO:0050794|GO:0005622|GO:0043167|GO:0071944|GO:0012505|GO:0016043|GO:0008289|GO:0043234|GO:0048856|GO:0005515|GO:0050793|GO:0019898|GO:0051098|GO:0005737|GO:0008360|GO:0005794|GO:0005516|GO:0008092|GO:0030029|GO:0048869|GO:0005938|GO:0005543|GO:0043168|GO:0043231|GO:0006996|GO:…	cell|cellular process|structural molecule activity|binding|macromolecular complex|membrane|developmental process|membrane-bounded organelle|plasma membrane|anatomical structure morphogenesis|intracellular organelle|regulation of cellular process|intracellular|ion binding|cell periphery|endomembrane system|cellular component organization|lipid binding|protein complex|anatomical structure developme…	-	-	-	-	4:131923413-132075321	7237	7153	6349	3624	3529	3505	27.3313	26.1433	24.0155	13.1464	14.5809	14.7108	25.83	14.146	0.86865	1.75392e-07	0.000165857	-
ENSMUSG00000025020	Slit1	slit_homolog_1_Drosophila_	GO:0050896|GO:0005623|GO:0009987|GO:0005576|GO:0023052|GO:0005488|GO:0031012|GO:0032502|GO:0040007|GO:0040011|GO:0009653|GO:0005578|GO:0048523|GO:0048870|GO:0009605|GO:0050794|GO:0043167|GO:0097367|GO:0051641|GO:0016043|GO:0051716|GO:0005615|GO:0016049|GO:0048856|GO:0005515|GO:0048589|GO:0050793|GO:0045595|GO:0051640|GO:0051963|GO:0007154|GO:0008201|GO:0005539|GO:0021537|GO:0043169|GO:0050808|GO:…	response to stimulus|cell|cellular process|extracellular region|signaling|binding|extracellular matrix|developmental process|growth|locomotion|anatomical structure morphogenesis|proteinaceous extracellular matrix|negative regulation of cellular process|cell motility|response to external stimulus|regulation of cellular process|ion binding|carbohydrate derivative binding|cellular localization|cellu…	K06838	slit 1[-]	mmu04360	Axon guidance - Mus musculus (mouse)	19:41600257-41743665	249	302	123	522	643	574	2.01444	2.36447	0.99666	4.05643	5.69112	5.16077	1.79186	4.96944	-1.47163	2.19423e-07	0.000198473	DOWN
ENSMUSG00000035451	Foxa1	forkhead_box_A1	GO:0022414|GO:0050896|GO:0001071|GO:0005623|GO:0009987|GO:0023052|GO:0005488|GO:0000003|GO:0032502|GO:0008152|GO:0003700|GO:0048646|GO:0043227|GO:0019222|GO:0042445|GO:0023051|GO:0009653|GO:0071704|GO:0048523|GO:0043229|GO:0009893|GO:0050794|GO:0006807|GO:0009058|GO:0005622|GO:0016043|GO:0042995|GO:0003006|GO:0009892|GO:0044702|GO:0051716|GO:0048856|GO:0005515|GO:0044237|GO:0050793|GO:0097159|GO:…	reproductive process|response to stimulus|nucleic acid binding transcription factor activity|cell|cellular process|signaling|binding|reproduction|developmental process|metabolic process|transcription factor activity, sequence-specific DNA binding|anatomical structure formation involved in morphogenesis|membrane-bounded organelle|regulation of metabolic process|hormone metabolic process|regulation…	-	-	-	-	12:57540631-57546121	42	71	36	115	160	138	0.822389	1.34543	0.70602	2.16294	3.42752	3.003	0.957946	2.86449	-1.58026	2.95311e-07	0.000255985	DOWN
ENSMUSG00000020902	Ntn1	netrin_1	GO:0050896|GO:0005623|GO:0009987|GO:0005576|GO:0023052|GO:0005488|GO:0031012|GO:0032502|GO:0040007|GO:0040011|GO:0007155|GO:0009653|GO:0005578|GO:0048523|GO:0048870|GO:0009605|GO:0045927|GO:0050794|GO:0005622|GO:0051641|GO:0071944|GO:0016043|GO:0051716|GO:0016049|GO:0005604|GO:0045926|GO:0040017|GO:0048856|GO:0005515|GO:0048589|GO:0040012|GO:0040008|GO:0050793|GO:0008283|GO:0045595|GO:0035295|GO:…	response to stimulus|cell|cellular process|extracellular region|signaling|binding|extracellular matrix|developmental process|growth|locomotion|cell adhesion|anatomical structure morphogenesis|proteinaceous extracellular matrix|negative regulation of cellular process|cell motility|response to external stimulus|positive regulation of growth|regulation of cellular process|intracellular|cellular loca…	K06843	netrin 1[-]	mmu04360	Axon guidance - Mus musculus (mouse)	11:68209364-68400823	953	329	556	1565	1789	1887	8.45623	2.82521	4.94132	13.3388	17.367	18.6081	5.40759	16.438	-1.60398	3.84016e-07	0.000319563	DOWN
ENSMUSG00000074981	Dcdc5	doublecortin_domain_containing_5	-	-	-	-	-	-	2:106003336-106406151	39	46	73	10	13	14	0.277975	0.317302	0.521133	0.0684654	0.101372	0.110896	0.372137	0.0935778	1.99159	4.02536e-07	0.000322091	UP
ENSMUSG00000032023	4931429I11Rik	RIKEN_cDNA_4931429I11_gene	GO:0009987|GO:0032502|GO:0048646|GO:0009653|GO:0016043|GO:0048856|GO:0006810|GO:0048869|GO:0060322|GO:0007420|GO:0006996|GO:0007275|GO:0030030|GO:0048513|GO:0022607|GO:0007017|GO:0050878|GO:0031023|GO:0007399|GO:0035082|GO:0042384|GO:0000226|GO:0032990|GO:0007010|GO:0046903|GO:0000902|GO:0007417|GO:0070925|GO:0044782|GO:0033326|GO:0007589|GO:0030031|GO:0048858|GO:0001578|GO:0032053|GO:0060271	cellular process|developmental process|anatomical structure formation involved in morphogenesis|anatomical structure morphogenesis|cellular component organization|anatomical structure development|transport|cellular developmental process|head development|brain development|organelle organization|multicellular organism development|cell projection organization|animal organ development|cellular compon…	-	-	-	-	9:40894849-40964118	6	8	6	38	20	30	0.0799444	0.103157	0.0800729	0.486338	0.291546	0.444223	0.0877247	0.407369	-2.21528	6.07415e-07	0.000454319	DOWN
ENSMUSG00000102422	Schip1	schwannomin_interacting_protein_1	GO:0005623|GO:0005488|GO:0005622|GO:0005515|GO:0005737	cell|binding|intracellular|protein binding|cytoplasm	-	-	-	-	3:67892232-68626466	0	0	0	42	78	0	0	0	0	1.06304	2.24859	0	0	1.10388	#NAME?	6.11466e-07	0.000454319	DOWN
ENSMUSG00000108815	RP23-325D10.3	-	GO:0005488|GO:0005515	binding|protein binding	-	-	-	-	7:127785608-127803802	51	68	2	0	2	0	0.583181	0.752517	0.0229102	0	0.0250197	0	0.452869	0.00833989	5.76292	7.01249e-07	0.000503062	UP
ENSMUSG00000028681	Ptch2	patched_homolog_2	GO:0050896|GO:0009987|GO:0023052|GO:0005488|GO:0004871|GO:0016020|GO:0032502|GO:0031224|GO:0050794|GO:0038023|GO:0051716|GO:0004872|GO:0048856|GO:0005515|GO:0050793|GO:0045595|GO:0009888|GO:0045597|GO:0007154|GO:0097108|GO:0007165|GO:0005102|GO:0048869|GO:0045684|GO:0004888|GO:0007275|GO:0048513|GO:0016021|GO:0045682|GO:0043588|GO:0005119|GO:0042633|GO:0030858|GO:0001708|GO:0045606|GO:0030154|GO:…	response to stimulus|cellular process|signaling|binding|signal transducer activity|membrane|developmental process|intrinsic component of membrane|regulation of cellular process|signaling receptor activity|cellular response to stimulus|receptor activity|anatomical structure development|protein binding|regulation of developmental process|regulation of cell differentiation|tissue development|positiv…	K11101	patched 2[-]	mmu05200|mmu05217|mmu04340	Pathways in cancer - Mus musculus (mouse)|Basal cell carcinoma - Mus musculus (mouse)|Hedgehog signaling pathway - Mus musculus (mouse)	4:117096075-117116101	115	132	63	258	269	216	0.885054	0.983147	0.485621	1.90727	2.26494	1.84745	0.784607	2.00655	-1.35468	7.66811e-07	0.000531758	DOWN
ENSMUSG00000001496	Nkx2-1	NK2_homeobox_1	GO:0022414|GO:0050896|GO:0001071|GO:0005623|GO:0009987|GO:0048511|GO:0023052|GO:0005488|GO:0000003|GO:0032991|GO:0007610|GO:0032502|GO:0008152|GO:0040011|GO:0051707|GO:0042752|GO:0009607|GO:0031128|GO:0003700|GO:0048646|GO:0043227|GO:0019222|GO:0023051|GO:0009653|GO:0071704|GO:0048523|GO:0043229|GO:0048870|GO:0009893|GO:0009605|GO:0050794|GO:0007626|GO:0006807|GO:0009058|GO:0005622|GO:0016043|GO:…	reproductive process|response to stimulus|nucleic acid binding transcription factor activity|cell|cellular process|rhythmic process|signaling|binding|reproduction|macromolecular complex|behavior|developmental process|metabolic process|locomotion|response to other organism|regulation of circadian rhythm|response to biotic stimulus|developmental induction|transcription factor activity, sequence-spe…	-	-	-	-	12:56531958-56536908	239	284	214	443	479	571	4.62182	5.31501	4.14488	8.2288	10.134	12.2715	4.6939	10.2114	-1.12133	7.94304e-07	0.000533055	DOWN
ENSMUSG00000026468	Lhx4	LIM_homeobox_protein_4	GO:0022414|GO:0050896|GO:0005623|GO:0009987|GO:0005488|GO:0000003|GO:0032502|GO:0008152|GO:0040011|GO:0043227|GO:0019222|GO:0009653|GO:0071704|GO:0048523|GO:0043229|GO:0009605|GO:0050794|GO:0006807|GO:0009058|GO:0005622|GO:0043167|GO:0016043|GO:0003006|GO:0044702|GO:0048856|GO:0005515|GO:0044237|GO:0097159|GO:0046483|GO:1901360|GO:0044249|GO:0008219|GO:0043169|GO:0048869|GO:0006935|GO:0003676|GO:…	reproductive process|response to stimulus|cell|cellular process|binding|reproduction|developmental process|metabolic process|locomotion|membrane-bounded organelle|regulation of metabolic process|anatomical structure morphogenesis|organic substance metabolic process|negative regulation of cellular process|intracellular organelle|response to external stimulus|regulation of cellular process|nitrogen…	-	-	-	-	1:155698031-155751684	20	11	11	41	60	42	0.211175	0.112404	0.116326	0.415829	0.6931	0.49284	0.146635	0.533923	-1.8644	1.49884e-06	0.000974434	DOWN
ENSMUSG00000070990	Foxe1	forkhead_box_E1	GO:0001071|GO:0005623|GO:0009987|GO:0005488|GO:0002376|GO:0032502|GO:0008152|GO:0040011|GO:0003700|GO:0043227|GO:0019222|GO:0042445|GO:0009653|GO:0071704|GO:0048523|GO:0043229|GO:0048870|GO:0009893|GO:0050794|GO:0006807|GO:0009058|GO:0005622|GO:0009892|GO:0048856|GO:0044237|GO:0002520|GO:0097159|GO:0060022|GO:0035295|GO:0048598|GO:0046483|GO:0009888|GO:0000981|GO:0060021|GO:1901360|GO:0031324|GO:…	nucleic acid binding transcription factor activity|cell|cellular process|binding|immune system process|developmental process|metabolic process|locomotion|transcription factor activity, sequence-specific DNA binding|membrane-bounded organelle|regulation of metabolic process|hormone metabolic process|anatomical structure morphogenesis|organic substance metabolic process|negative regulation of cellu…	-	-	-	-	4:46343609-46346412	5	6	0	20	21	20	0.111311	0.129273	0	0.427689	0.511466	0.49483	0.0801948	0.477995	-2.57541	1.55222e-06	0.000978558	DOWN
ENSMUSG00000056380	Gpr50	G_protein_coupled_receptor_50	GO:0050896|GO:0005623|GO:0009987|GO:0023052|GO:0005488|GO:0004871|GO:0016020|GO:0031224|GO:0005886|GO:0050794|GO:0038023|GO:0071944|GO:0051716|GO:0004872|GO:0005515|GO:0007154|GO:0005887|GO:0042802|GO:0007165|GO:0031226|GO:0004888|GO:0016021|GO:0004930|GO:0007186|GO:0007166|GO:0008502	response to stimulus|cell|cellular process|signaling|binding|signal transducer activity|membrane|intrinsic component of membrane|plasma membrane|regulation of cellular process|signaling receptor activity|cell periphery|cellular response to stimulus|receptor activity|protein binding|cell communication|integral component of plasma membrane|identical protein binding|signal transduction|intrinsic com…	K04287	G protein-coupled receptor 50[-]	mmu04080	Neuroactive ligand-receptor interaction - Mus musculus (mouse)	X:71663667-71669257	55	70	25	146	136	121	0.830096	1.02244	0.377918	2.1166	2.24562	2.02955	0.743484	2.13059	-1.51888	1.60309e-06	0.000980905	DOWN
ENSMUSG00000034648	Lrrn1	leucine_rich_repeat_protein_1_neuronal	GO:0009987|GO:0005488|GO:0016020|GO:0032502|GO:0044089|GO:0031224|GO:0050794|GO:0016043|GO:0048856|GO:0005515|GO:0050793|GO:0051963|GO:0051965|GO:0050808|GO:0051130|GO:0050803|GO:0007275|GO:0022607|GO:0051128|GO:0016021|GO:0007399|GO:0007416|GO:0051960|GO:0050807	cellular process|binding|membrane|developmental process|positive regulation of cellular component biogenesis|intrinsic component of membrane|regulation of cellular process|cellular component organization|anatomical structure development|protein binding|regulation of developmental process|regulation of synapse assembly|positive regulation of synapse assembly|synapse organization|positive regulatio…	-	-	-	-	6:107529768-107570214	1553	1678	1166	2540	2661	2670	26.201	27.3974	19.7029	41.1622	49.1159	50.0615	24.4337	46.7799	-0.937013	1.71318e-06	0.00101832	-
ENSMUSG00000038408	1700018A04Rik	RIKEN_cDNA_1700018A04_gene	-	-	-	-	-	-	13:31565492-31582513	2	1	3	15	13	17	0.0542575	0.0262643	0.0815171	0.390886	0.385841	0.512544	0.054013	0.429757	-2.99214	2.63679e-06	0.00152377	DOWN
ENSMUSG00000020542	Myocd	myocardin	GO:0022414|GO:0050896|GO:0001071|GO:0000988|GO:0005623|GO:0009987|GO:0023052|GO:0005488|GO:0000003|GO:0032991|GO:0032502|GO:0008152|GO:0040007|GO:0003700|GO:0043227|GO:0019222|GO:0023051|GO:0009653|GO:0071704|GO:0048523|GO:0043229|GO:0009893|GO:0009605|GO:0050794|GO:0006807|GO:0009058|GO:0005622|GO:0016043|GO:0003006|GO:0009892|GO:0006950|GO:0044702|GO:0051716|GO:0016049|GO:0043234|GO:0048856|GO:…	reproductive process|response to stimulus|nucleic acid binding transcription factor activity|transcription factor activity, protein binding|cell|cellular process|signaling|binding|reproduction|macromolecular complex|developmental process|metabolic process|growth|transcription factor activity, sequence-specific DNA binding|membrane-bounded organelle|regulation of metabolic process|regulation of si…	-	-	-	-	11:65176561-65269989	18	12	13	44	47	37	0.0913659	0.0589498	0.066091	0.214528	0.261001	0.208716	0.0721356	0.228082	-1.66077	2.86012e-06	0.00159359	DOWN
ENSMUSG00000025056	Nr0b1	nuclear_receptor_subfamily_0_group_B_member_1	GO:0022414|GO:0050896|GO:0001071|GO:0000988|GO:0005623|GO:0009987|GO:0023052|GO:0005488|GO:0000003|GO:0004871|GO:0032991|GO:0016020|GO:0032502|GO:0008152|GO:0003700|GO:0004879|GO:0043227|GO:0019222|GO:0023051|GO:0071704|GO:0048523|GO:0043229|GO:0050794|GO:0006807|GO:0009058|GO:0038023|GO:0005622|GO:0048609|GO:0003006|GO:0009892|GO:0006950|GO:0044702|GO:0051716|GO:0004872|GO:0048856|GO:0005515|GO:…	reproductive process|response to stimulus|nucleic acid binding transcription factor activity|transcription factor activity, protein binding|cell|cellular process|signaling|binding|reproduction|signal transducer activity|macromolecular complex|membrane|developmental process|metabolic process|transcription factor activity, sequence-specific DNA binding|RNA polymerase II transcription factor activit…	K08562	nuclear receptor subfamily 0 group B member 1[-]	mmu04927	Cortisol synthesis and secretion - Mus musculus (mouse)	X:86191764-86195947	4	7	4	19	32	20	0.138105	0.23388	0.138316	0.630131	1.20873	0.767424	0.1701	0.868762	-2.35258	2.98741e-06	0.00159359	DOWN
ENSMUSG00000106447	Gm42957	predicted_gene_42957	GO:0050896|GO:0005623|GO:0009987|GO:0023052|GO:0016020|GO:0031224|GO:0043227|GO:0031090|GO:0007155|GO:0043229|GO:0050794|GO:0005622|GO:0016043|GO:0051716|GO:0031301|GO:0005737|GO:0098588|GO:0007154|GO:0007165|GO:0043231|GO:0006996|GO:0031231|GO:0016021|GO:0007166|GO:0005778|GO:0005779|GO:0007031|GO:0016559|GO:0007229|GO:0005777	response to stimulus|cell|cellular process|signaling|membrane|intrinsic component of membrane|membrane-bounded organelle|organelle membrane|cell adhesion|intracellular organelle|regulation of cellular process|intracellular|cellular component organization|cellular response to stimulus|integral component of organelle membrane|cytoplasm|bounding membrane of organelle|cell communication|signal transd…	-	-	-	-	3:96635474-96653101	0	2	3	19	8	58	0	0.0333353	0.051758	0.31437	0.150753	1.11029	0.0283644	0.525139	-4.21054	2.92149e-06	0.00159359	DOWN
ENSMUSG00000050315	Synpo2	synaptopodin_2	GO:0030054|GO:0005623|GO:0005488|GO:0043227|GO:0043229|GO:0005622|GO:0030055|GO:0005515|GO:0031674|GO:0005737|GO:0005912|GO:0071889|GO:0030018|GO:0008092|GO:0030017|GO:0043231|GO:0005924|GO:0005634|GO:0005925|GO:0003779|GO:0005856|GO:0042805|GO:0043292|GO:0051393|GO:0015629|GO:0030016|GO:0051371	cell junction|cell|binding|membrane-bounded organelle|intracellular organelle|intracellular|cell-substrate junction|protein binding|I band|cytoplasm|adherens junction|14-3-3 protein binding|Z disc|cytoskeletal protein binding|sarcomere|intracellular membrane-bounded organelle|cell-substrate adherens junction|nucleus|focal adhesion|actin binding|cytoskeleton|actinin binding|contractile fiber|alpha…	-	-	-	-	3:123076519-123236149	150	146	127	259	268	301	0.409494	0.385729	0.347254	0.679165	0.800431	0.91321	0.380825	0.797602	-1.06654	3.36781e-06	0.00170888	DOWN
ENSMUSG00000106943	Snora26	-	-	-	-	-	-	-	5:74093060-74095406	108	19	10	2	3	3	1.43655	0.244581	0.133223	0.0255538	0.0436625	0.0443511	0.604783	0.0378558	3.99783	3.29834e-06	0.00170888	UP
ENSMUSG00000045776	Lrtm1	leucine_rich_repeats_and_transmembrane_domains_1	GO:0009987|GO:0005488|GO:0016020|GO:0032502|GO:0044089|GO:0031224|GO:0050794|GO:0016043|GO:0048856|GO:0005515|GO:0050793|GO:0051963|GO:0051965|GO:0050808|GO:0051130|GO:0050803|GO:0007275|GO:0022607|GO:0051128|GO:0016021|GO:0007399|GO:0007416|GO:0051960|GO:0050807	cellular process|binding|membrane|developmental process|positive regulation of cellular component biogenesis|intrinsic component of membrane|regulation of cellular process|cellular component organization|anatomical structure development|protein binding|regulation of developmental process|regulation of synapse assembly|positive regulation of synapse assembly|synapse organization|positive regulatio…	-	-	-	-	14:29018208-29033642	96	92	133	357	294	162	0.818889	0.759477	1.1363	2.92511	2.74369	1.53574	0.904889	2.40151	-1.40813	4.40103e-06	0.00217998	DOWN
ENSMUSG00000023036	Pcdhga8	protocadherin_gamma_subfamily_A_8	GO:0005623|GO:0005488|GO:0016020|GO:0031224|GO:0007155|GO:0005886|GO:0043167|GO:0071944|GO:0043169|GO:0098609|GO:0016021|GO:0046872|GO:0098742|GO:0005509|GO:0007156	cell|binding|membrane|intrinsic component of membrane|cell adhesion|plasma membrane|ion binding|cell periphery|cation binding|cell-cell adhesion|integral component of membrane|metal ion binding|cell-cell adhesion via plasma-membrane adhesion molecules|calcium ion binding|homophilic cell adhesion via plasma membrane adhesion molecules	-	-	-	-	18:37815079-37841873	95	65	50	457	184	115	0.716468	0.474417	0.377683	3.31062	1.51818	0.963876	0.522856	1.93089	-1.88478	5.5745e-06	0.00269702	DOWN
ENSMUSG00000040726	Hesx1	homeobox_gene_expressed_in_ES_cells	GO:0005623|GO:0009987|GO:0005488|GO:0032502|GO:0008152|GO:0048646|GO:0043227|GO:0019222|GO:0009653|GO:0071704|GO:0048523|GO:0043229|GO:0050794|GO:0006807|GO:0009058|GO:0005622|GO:0009892|GO:0048856|GO:0005515|GO:0044237|GO:0097159|GO:0030916|GO:0048839|GO:0048598|GO:0046483|GO:0009888|GO:1901360|GO:0031324|GO:0048853|GO:0009890|GO:0044249|GO:0047485|GO:0007423|GO:0008134|GO:0003676|GO:0008022|GO:…	cell|cellular process|binding|developmental process|metabolic process|anatomical structure formation involved in morphogenesis|membrane-bounded organelle|regulation of metabolic process|anatomical structure morphogenesis|organic substance metabolic process|negative regulation of cellular process|intracellular organelle|regulation of cellular process|nitrogen compound metabolic process|biosyntheti…	K09354	homeobox protein expressed in ES cells 1[-]	mmu04550	Signaling pathways regulating pluripotency of stem cells - Mus musculus (mouse)	14:27000362-27002329	0	0	0	8	6	8	0	0	0	0.420417	0.359112	0.486429	0	0.421986	#NAME?	7.71307e-06	0.0036401	DOWN
ENSMUSG00000102692	Dchs2	dachsous_2_Drosophila_	GO:0005623|GO:0005488|GO:0016020|GO:0031224|GO:0007155|GO:0005886|GO:0043167|GO:0071944|GO:0043169|GO:0098609|GO:0016021|GO:0046872|GO:0098742|GO:0005509|GO:0007156	cell|binding|membrane|intrinsic component of membrane|cell adhesion|plasma membrane|ion binding|cell periphery|cation binding|cell-cell adhesion|integral component of membrane|metal ion binding|cell-cell adhesion via plasma-membrane adhesion molecules|calcium ion binding|homophilic cell adhesion via plasma membrane adhesion molecules	-	-	-	-	3:83127948-83357209	19	21	20	41	58	71	0.109992	0.117651	0.115963	0.227987	0.36734	0.456786	0.114535	0.350704	-1.61446	7.87369e-06	0.0036401	DOWN
ENSMUSG00000005804	Bloc1s6	biogenesis_of_lysosomal_organelles_complex_1_subunit_6_pallidin	GO:0050896|GO:0005623|GO:0009987|GO:0005488|GO:0002376|GO:0032991|GO:0016020|GO:0032502|GO:0043227|GO:0002684|GO:0043229|GO:0009605|GO:0050794|GO:0005622|GO:0051641|GO:0012505|GO:0016043|GO:0006950|GO:0051716|GO:0043234|GO:0043473|GO:0048856|GO:0005515|GO:0050793|GO:0002682|GO:0019898|GO:0045595|GO:0033059|GO:0006810|GO:0051640|GO:0009611|GO:0009888|GO:0005737|GO:0045597|GO:0050865|GO:0061024|GO:…	response to stimulus|cell|cellular process|binding|immune system process|macromolecular complex|membrane|developmental process|membrane-bounded organelle|positive regulation of immune system process|intracellular organelle|response to external stimulus|regulation of cellular process|intracellular|cellular localization|endomembrane system|cellular component organization|response to stress|cellular…	-	-	-	-	2:122738503-122749475	1059	1113	1191	707	536	571	9.51856	9.68148	10.7219	6.10398	5.27073	5.70373	9.97398	5.69281	0.809027	1.07535e-05	0.00486338	-
ENSMUSG00000045573	Penk	preproenkephalin	GO:0050896|GO:0005623|GO:0009987|GO:0005576|GO:0023052|GO:0045202|GO:0005488|GO:0007610|GO:0032502|GO:0051707|GO:0009607|GO:0050795|GO:0044297|GO:0009605|GO:0050794|GO:0007626|GO:0032280|GO:0044708|GO:0042995|GO:0006950|GO:0051716|GO:0048856|GO:0005515|GO:0048520|GO:0008283|GO:0006979|GO:0033554|GO:0009991|GO:0009725|GO:0001503|GO:0010035|GO:0006952|GO:0001662|GO:0007154|GO:0014009|GO:0036477|GO:…	response to stimulus|cell|cellular process|extracellular region|signaling|synapse|binding|behavior|developmental process|response to other organism|response to biotic stimulus|regulation of behavior|cell body|response to external stimulus|regulation of cellular process|locomotory behavior|symmetric synapse|single-organism behavior|cell projection|response to stress|cellular response to stimulus|a…	K18832	proenkephalin A[-]	mmu04080	Neuroactive ligand-receptor interaction - Mus musculus (mouse)	4:4133531-4138819	38	52	40	76	106	189	1.09313	1.44765	1.15247	2.1	3.33598	6.04224	1.23108	3.82607	-1.63593	1.32454e-05	0.00586292	DOWN
ENSMUSG00000006010	BC003331	cDNA_sequence_BC003331	GO:0016020|GO:0031224|GO:0016021	membrane|intrinsic component of membrane|integral component of membrane	-	-	-	-	1:150361305-150393080	558	522	791	365	278	227	4.29022	3.88407	6.09125	2.69561	2.33841	1.93963	4.75518	2.32455	1.03255	1.50491e-05	0.00652253	UP
ENSMUSG00000054160	Nkx2-4	NK2_homeobox_4	GO:0005623|GO:0009987|GO:0005488|GO:0032502|GO:0008152|GO:0043227|GO:0019222|GO:0071704|GO:0043229|GO:0050794|GO:0006807|GO:0009058|GO:0005622|GO:0048856|GO:0044237|GO:0097159|GO:0046483|GO:1901360|GO:0044249|GO:0003676|GO:0006725|GO:0006139|GO:0051171|GO:0043231|GO:0031323|GO:0007275|GO:0005634|GO:0010468|GO:0016070|GO:0034645|GO:0009059|GO:0003677|GO:0010467|GO:0051252|GO:0043565|GO:0006351|GO:…	cell|cellular process|binding|developmental process|metabolic process|membrane-bounded organelle|regulation of metabolic process|organic substance metabolic process|intracellular organelle|regulation of cellular process|nitrogen compound metabolic process|biosynthetic process|intracellular|anatomical structure development|cellular metabolic process|organic cyclic compound binding|heterocycle meta…	-	-	-	-	2:147083316-147085445	9	5	3	17	23	28	0.325687	0.1751	0.108737	0.59093	0.910569	1.12606	0.203175	0.875852	-2.10797	2.65868e-05	0.011288	DOWN
ENSMUSG00000085870	Gm12829	predicted_gene_12829	-	-	-	-	-	-	4:114680804-114687595	11	5	16	41	31	32	0.28211	0.124095	0.410993	1.01002	0.869815	0.912075	0.2724	0.930636	-1.77249	3.16528e-05	0.0131701	DOWN
ENSMUSG00000018581	Dnah11	dynein_axonemal_heavy_chain_11	GO:0005623|GO:0009987|GO:0005488|GO:0003824|GO:0032991|GO:0032502|GO:0008152|GO:0040011|GO:0016787|GO:0043229|GO:0048870|GO:0050794|GO:0005929|GO:0005622|GO:0043167|GO:0097367|GO:0042995|GO:0043234|GO:0048856|GO:0036094|GO:0097159|GO:0005875|GO:0001882|GO:0032886|GO:0016817|GO:0051270|GO:0000166|GO:0007507|GO:0006928|GO:0030317|GO:0043168|GO:0072372|GO:0007389|GO:0007275|GO:0048513|GO:0007017|GO:…	cell|cellular process|binding|catalytic activity|macromolecular complex|developmental process|metabolic process|locomotion|hydrolase activity|intracellular organelle|cell motility|regulation of cellular process|cilium|intracellular|ion binding|carbohydrate derivative binding|cell projection|protein complex|anatomical structure development|small molecule binding|organic cyclic compound binding|mic…	K10408	dynein heavy chain, axonemal[-]	mmu05016	Huntington disease - Mus musculus (mouse)	12:117877982-118199043	18	32	16	57	60	47	0.075249	0.129464	0.0669942	0.228889	0.274418	0.21836	0.0905691	0.240556	-1.40928	3.50259e-05	0.0142878	DOWN
ENSMUSG00000040569	Slc26a7	solute_carrier_family_26_member_7	GO:0005215|GO:0005623|GO:0009987|GO:0016020|GO:0031224|GO:0043227|GO:0031090|GO:0005886|GO:0043229|GO:0005622|GO:0071944|GO:0012505|GO:0022857|GO:0019725|GO:0006810|GO:0005737|GO:0098588|GO:0022891|GO:0007586|GO:0042592|GO:0055085|GO:0042391|GO:0005887|GO:0016323|GO:0031226|GO:0043231|GO:0010008|GO:0005768|GO:0016021|GO:0001696|GO:0034220|GO:0015291|GO:0006811|GO:0046903|GO:0055037|GO:0055082|GO:…	transporter activity|cell|cellular process|membrane|intrinsic component of membrane|membrane-bounded organelle|organelle membrane|plasma membrane|intracellular organelle|intracellular|cell periphery|endomembrane system|transmembrane transporter activity|cellular homeostasis|transport|cytoplasm|bounding membrane of organelle|substrate-specific transmembrane transporter activity|digestion|homeostat…	K13962	solute carrier family 26 (anion exchange transporter), member 7[-]	mmu04971	Gastric acid secretion - Mus musculus (mouse)	4:14502430-14621805	7	6	8	37	17	24	0.0709816	0.0588827	0.0812458	0.360386	0.188594	0.270464	0.0703701	0.273148	-1.95665	3.59242e-05	0.0143101	DOWN
ENSMUSG00000068263	Efcc1	EF_hand_and_coiled_coil_domain_containing_1	GO:0005488|GO:0043167|GO:0043169|GO:0046872|GO:0005509	binding|ion binding|cation binding|metal ion binding|calcium ion binding	-	-	-	-	6:87730869-87755908	13	15	8	29	74	31	0.130951	0.146223	0.0807083	0.280593	0.815505	0.347037	0.119294	0.481045	-2.01165	3.64562e-05	0.0143101	DOWN
ENSMUSG00000045608	Dbx2	developing_brain_homeobox_2	GO:0005623|GO:0009987|GO:0005488|GO:0008152|GO:0043227|GO:0019222|GO:0071704|GO:0043229|GO:0050794|GO:0006807|GO:0009058|GO:0005622|GO:0044237|GO:0097159|GO:0046483|GO:1901360|GO:0044249|GO:0003676|GO:0006725|GO:0006139|GO:0051171|GO:0043231|GO:0031323|GO:0005634|GO:0010468|GO:0016070|GO:0034645|GO:0009059|GO:0003677|GO:0010467|GO:0051252|GO:0043565|GO:0006351|GO:0032774|GO:0006355|GO:2001141|GO:…	cell|cellular process|binding|metabolic process|membrane-bounded organelle|regulation of metabolic process|organic substance metabolic process|intracellular organelle|regulation of cellular process|nitrogen compound metabolic process|biosynthetic process|intracellular|cellular metabolic process|organic cyclic compound binding|heterocycle metabolic process|organic cyclic compound metabolic process…	-	-	-	-	15:95623563-95655960	2	3	2	27	11	10	0.0360828	0.0523818	0.0361465	0.467894	0.217121	0.200506	0.041537	0.295174	-2.82909	3.8488e-05	0.0148279	DOWN
ENSMUSG00000047171	Helt	helt_bHLH_transcription_factor	GO:0001071|GO:0005623|GO:0009987|GO:0005488|GO:0032991|GO:0007610|GO:0032502|GO:0008152|GO:0040007|GO:0003700|GO:0043227|GO:0019222|GO:0071704|GO:0048523|GO:0043229|GO:0009893|GO:0050794|GO:0006807|GO:0009058|GO:0005622|GO:0009892|GO:0043234|GO:0007631|GO:0048856|GO:0005515|GO:0048589|GO:0044237|GO:0097159|GO:0035264|GO:0009791|GO:0046483|GO:0000981|GO:0001967|GO:1901360|GO:0031324|GO:0009890|GO:…	nucleic acid binding transcription factor activity|cell|cellular process|binding|macromolecular complex|behavior|developmental process|metabolic process|growth|transcription factor activity, sequence-specific DNA binding|membrane-bounded organelle|regulation of metabolic process|organic substance metabolic process|negative regulation of cellular process|intracellular organelle|positive regulation…	-	-	-	-	8:46292050-46294671	24	21	18	47	44	71	0.979188	0.829168	0.735533	1.84193	1.96397	3.2193	0.847963	2.34173	-1.4655	3.9402e-05	0.014904	DOWN
ENSMUSG00000026459	Myog	myogenin	GO:0050896|GO:0001071|GO:0005623|GO:0009987|GO:0005488|GO:0032991|GO:0032502|GO:0008152|GO:0040007|GO:0003700|GO:0048646|GO:0014823|GO:0043227|GO:0019222|GO:0009653|GO:0071704|GO:0048523|GO:0043229|GO:0009893|GO:0050794|GO:0006807|GO:0009058|GO:0005622|GO:0014854|GO:0016043|GO:0032993|GO:0009892|GO:0006950|GO:0051716|GO:0048856|GO:0005515|GO:0048589|GO:0044237|GO:0050793|GO:0008283|GO:0009056|GO:…	response to stimulus|nucleic acid binding transcription factor activity|cell|cellular process|binding|macromolecular complex|developmental process|metabolic process|growth|transcription factor activity, sequence-specific DNA binding|anatomical structure formation involved in morphogenesis|response to activity|membrane-bounded organelle|regulation of metabolic process|anatomical structure morphoge…	-	-	-	-	1:134289989-134292548	4	2	3	26	15	10	0.167019	0.0808074	0.125465	1.04278	0.685219	0.464048	0.124431	0.730681	-2.5539	4.25735e-05	0.015816	DOWN
ENSMUSG00000036819	Jmjd4	jumonji_domain_containing_4	GO:0005488|GO:0005515	binding|protein binding	-	-	-	-	11:59450045-59458567	901	997	626	432	470	436	4.61429	4.94135	3.21099	2.12511	2.63335	2.4815	4.25554	2.41332	0.818325	5.59811e-05	0.0200799	-
ENSMUSG00000042812	Foxf1	forkhead_box_F1	GO:0050896|GO:0001071|GO:0005623|GO:0009987|GO:0023052|GO:0005488|GO:0002376|GO:0032502|GO:0008152|GO:0040011|GO:0003700|GO:0048646|GO:0043227|GO:0006955|GO:0007155|GO:0019222|GO:0009653|GO:0071704|GO:0002684|GO:0048523|GO:0043229|GO:0048870|GO:0009893|GO:0009605|GO:0050794|GO:0006807|GO:0009058|GO:0005622|GO:0051641|GO:0016043|GO:0009892|GO:0006950|GO:0051716|GO:0002683|GO:0051051|GO:0040017|GO:…	response to stimulus|nucleic acid binding transcription factor activity|cell|cellular process|signaling|binding|immune system process|developmental process|metabolic process|locomotion|transcription factor activity, sequence-specific DNA binding|anatomical structure formation involved in morphogenesis|membrane-bounded organelle|immune response|cell adhesion|regulation of metabolic process|anatomi…	-	-	-	-	8:121084386-121088144	31	48	39	85	74	88	0.801292	1.20072	1.00967	2.11041	2.09262	2.5279	1.00389	2.24365	-1.16024	5.58901e-05	0.0200799	DOWN
ENSMUSG00000044312	Neurog3	neurogenin_3	GO:0001071|GO:0000988|GO:0005623|GO:0009987|GO:0005488|GO:0032502|GO:0008152|GO:0003700|GO:0043227|GO:0019222|GO:0009653|GO:0071704|GO:0048523|GO:0043229|GO:0009893|GO:0050794|GO:0006807|GO:0009058|GO:0005622|GO:0016043|GO:0009892|GO:0048856|GO:0005515|GO:0044237|GO:0000989|GO:0050793|GO:0097159|GO:0045595|GO:0046483|GO:0030902|GO:0009888|GO:0005737|GO:0000981|GO:0045597|GO:1901360|GO:0031324|GO:…	nucleic acid binding transcription factor activity|transcription factor activity, protein binding|cell|cellular process|binding|developmental process|metabolic process|transcription factor activity, sequence-specific DNA binding|membrane-bounded organelle|regulation of metabolic process|anatomical structure morphogenesis|organic substance metabolic process|negative regulation of cellular process|…	K08028	neurogenin 3[-]	mmu04950	Maturity onset diabetes of the young - Mus musculus (mouse)	10:62133090-62134763	3	3	0	12	11	14	0.121604	0.117689	0	0.467236	0.487817	0.630665	0.0797642	0.528572	-2.72829	6.27344e-05	0.0221208	DOWN
ENSMUSG00000033080	Vsx1	visual_system_homeobox_1_homolog_zebrafish_	GO:0050896|GO:0005623|GO:0009987|GO:0005488|GO:0032502|GO:0008152|GO:0043227|GO:0019222|GO:0009653|GO:0071704|GO:0043229|GO:0050794|GO:0006807|GO:0009058|GO:0005622|GO:0048856|GO:0044237|GO:0097159|GO:0046483|GO:0009888|GO:1901360|GO:0003407|GO:0044249|GO:0007423|GO:0060041|GO:0048869|GO:0050877|GO:0003676|GO:0006725|GO:0006139|GO:0048468|GO:0051171|GO:0043231|GO:0009887|GO:0048729|GO:0031323|GO:…	response to stimulus|cell|cellular process|binding|developmental process|metabolic process|membrane-bounded organelle|regulation of metabolic process|anatomical structure morphogenesis|organic substance metabolic process|intracellular organelle|regulation of cellular process|nitrogen compound metabolic process|biosynthetic process|intracellular|anatomical structure development|cellular metabolic …	-	-	-	-	2:150680702-150689360	3	2	2	9	13	21	0.0493985	0.0318668	0.0329905	0.142352	0.234192	0.384288	0.0380853	0.253611	-2.73531	7.74291e-05	0.0268473	DOWN
ENSMUSG00000097289	2010300F17Rik	RIKEN_cDNA_2010300F17_gene	-	-	-	-	-	-	11:96712982-96747436	0	0	4	19	8	10	0	0	0.0715112	0.325787	0.156228	0.198385	0.0238371	0.2268	-3.25014	9.31658e-05	0.0317741	DOWN
ENSMUSG00000047040	Prr15l	proline_rich_15_like	-	-	-	-	-	-	11:96928104-96937830	1	2	1	14	5	17	0.00834312	0.0161464	0.0083539	0.112198	0.0456416	0.157627	0.0109478	0.105156	-3.26381	9.47712e-05	0.0318003	DOWN
ENSMUSG00000107482	RP23-74K24.2	-	GO:0009055	electron carrier activity	-	-	-	-	7:43444128-43463587	0	1	0	21	0	32	0	0.0503617	0	1.04933	0	1.84999	0.0167872	0.966442	-5.84725	0.000111439	0.0367996	DOWN
ENSMUSG00000042351	Grap2	GRB2_related_adaptor_protein_2	GO:0005623|GO:0005488|GO:0043227|GO:0043229|GO:0005622|GO:0012505|GO:0005515|GO:0005737|GO:0043231|GO:0005768|GO:0005634|GO:0005654|GO:0031981	cell|binding|membrane-bounded organelle|intracellular organelle|intracellular|endomembrane system|protein binding|cytoplasm|intracellular membrane-bounded organelle|endosome|nucleus|nucleoplasm|nuclear lumen	K07366	GRB2-related adaptor protein 2[-]	mmu04660	T cell receptor signaling pathway - Mus musculus (mouse)	15:80623505-80650559	152	152	196	82	70	92	3.00454	2.90771	3.8804	1.55692	1.51378	2.02101	3.26422	1.69724	0.943548	0.00012212	0.0396968	-
ENSMUSG00000060733	Ipmk	inositol_polyphosphate_multikinase	GO:0005623|GO:0009987|GO:0005488|GO:0003824|GO:0032502|GO:0008152|GO:0048646|GO:0043227|GO:0009653|GO:0071704|GO:0043229|GO:0016740|GO:0009058|GO:0005622|GO:0043167|GO:0097367|GO:0048856|GO:0044237|GO:0036094|GO:0097159|GO:0035295|GO:0006793|GO:0048598|GO:0009888|GO:0035148|GO:0001882|GO:0000166|GO:0019637|GO:0021915|GO:0043647|GO:0043168|GO:0043231|GO:0048729|GO:0035239|GO:0007275|GO:0016772|GO:…	cell|cellular process|binding|catalytic activity|developmental process|metabolic process|anatomical structure formation involved in morphogenesis|membrane-bounded organelle|anatomical structure morphogenesis|organic substance metabolic process|intracellular organelle|transferase activity|biosynthetic process|intracellular|ion binding|carbohydrate derivative binding|anatomical structure developmen…	K00915	inositol-polyphosphate multikinase[2.7.1.140 2.7.1.151]	mmu01100|mmu04070|mmu00562	Metabolic pathways - Mus musculus (mouse)|Phosphatidylinositol signaling system - Mus musculus (mouse)|Inositol phosphate metabolism - Mus musculus (mouse)	10:71347763-71433327	292	303	288	873	282	934	1.74628	1.75366	1.72507	5.01491	1.84506	6.20761	1.74167	4.35586	-1.32249	0.000125668	0.0402215	DOWN
ENSMUSG00000092534	Pagr1b	PAXIP1_associated_glutamate_rich_protein_1B	-	-	-	-	-	-	7:127001480-127016484	5	6	5	0	0	0	0.450384	0.523062	0.451137	0	0	0	0.474861	0	Inf	0.000179748	0.0566588	-
ENSMUSG00000030929	Eri2	exoribonuclease_2	GO:0005623|GO:0009987|GO:0005488|GO:0003824|GO:0016020|GO:0008152|GO:0031224|GO:0043227|GO:0016787|GO:0071704|GO:0043229|GO:0006807|GO:0005622|GO:0043167|GO:0044237|GO:0009056|GO:0097159|GO:0016788|GO:0046483|GO:0005737|GO:1901360|GO:0043169|GO:0003676|GO:0006725|GO:0006139|GO:0043231|GO:0016021|GO:0005634|GO:0016070|GO:0005730|GO:0046872|GO:0006259|GO:0010467|GO:0019439|GO:0044265|GO:0042254|GO:…	cell|cellular process|binding|catalytic activity|membrane|metabolic process|intrinsic component of membrane|membrane-bounded organelle|hydrolase activity|organic substance metabolic process|intracellular organelle|nitrogen compound metabolic process|intracellular|ion binding|cellular metabolic process|catabolic process|organic cyclic compound binding|hydrolase activity, acting on ester bonds|hete…	-	-	-	-	7:119768679-119794058	521	656	752	1320	980	945	2.13655	2.60346	3.08872	5.19958	4.39677	4.3068	2.60958	4.63438	-0.828561	0.000190401	0.0591209	-
ENSMUSG00000000244	Tspan32	tetraspanin_32	GO:0050896|GO:0005623|GO:0009987|GO:0023052|GO:0002376|GO:0032991|GO:0016020|GO:0051707|GO:0009607|GO:0031224|GO:0007155|GO:0005886|GO:0048523|GO:0009605|GO:0050794|GO:0005622|GO:0009986|GO:0071944|GO:0016043|GO:0006950|GO:0051716|GO:0002683|GO:0043234|GO:0002682|GO:0008283|GO:0008285|GO:0009611|GO:0006952|GO:0007154|GO:0050865|GO:0009615|GO:0002695|GO:0005887|GO:0098797|GO:0043235|GO:0007165|GO:…	response to stimulus|cell|cellular process|signaling|immune system process|macromolecular complex|membrane|response to other organism|response to biotic stimulus|intrinsic component of membrane|cell adhesion|plasma membrane|negative regulation of cellular process|response to external stimulus|regulation of cellular process|intracellular|cell surface|cell periphery|cellular component organization|…	-	-	-	-	7:143005046-143019644	36	49	56	13	18	22	0.34451	0.453805	0.536751	0.119501	0.188458	0.233978	0.445022	0.180646	1.30071	0.000213984	0.063596	-
ENSMUSG00000026556	Vangl2	vang_like_2_van_gogh_Drosophila_	GO:0050896|GO:0030054|GO:0005623|GO:0009987|GO:0023052|GO:0005488|GO:0016020|GO:0032502|GO:0008152|GO:0040007|GO:0040011|GO:0031224|GO:0048646|GO:0043227|GO:0005911|GO:0019222|GO:0005886|GO:0023051|GO:0009653|GO:0071704|GO:0043229|GO:0048870|GO:0009893|GO:0045177|GO:0050794|GO:0009058|GO:0060187|GO:0005622|GO:0071944|GO:0012505|GO:0016043|GO:0006950|GO:0051716|GO:0098727|GO:0048856|GO:0005515|GO:…	response to stimulus|cell junction|cell|cellular process|signaling|binding|membrane|developmental process|metabolic process|growth|locomotion|intrinsic component of membrane|anatomical structure formation involved in morphogenesis|membrane-bounded organelle|cell-cell junction|regulation of metabolic process|plasma membrane|regulation of signaling|anatomical structure morphogenesis|organic substan…	K04510	vang-like[-]	mmu04310	Wnt signaling pathway - Mus musculus (mouse)	1:172000960-172028444	777	933	544	724	2206	2504	5.6875	6.60927	3.98827	5.09047	17.666	20.3696	5.42834	14.3753	-1.40501	0.000212684	0.063596	-
ENSMUSG00000055609	Hba-x	hemoglobin_X_alpha_like_embryonic_chain_in_Hba_complex	GO:0005215|GO:0005623|GO:0009987|GO:0005576|GO:0005488|GO:0002376|GO:0032991|GO:0032502|GO:0008152|GO:0002262|GO:0043227|GO:0019222|GO:0071704|GO:0048523|GO:0050794|GO:0006807|GO:0009058|GO:0005622|GO:0043167|GO:0009892|GO:0043234|GO:0048856|GO:0005515|GO:1903561|GO:0044237|GO:0019825|GO:0002520|GO:0097159|GO:0070062|GO:0006810|GO:0046483|GO:0005737|GO:1901360|GO:0031324|GO:0009890|GO:0044249|GO:…	transporter activity|cell|cellular process|extracellular region|binding|immune system process|macromolecular complex|developmental process|metabolic process|myeloid cell homeostasis|membrane-bounded organelle|regulation of metabolic process|organic substance metabolic process|negative regulation of cellular process|regulation of cellular process|nitrogen compound metabolic process|biosynthetic pr…	-	-	-	-	11:32276400-32278116	30898	32574	30092	16769	18384	20645	2056.25	2097.91	2005.77	1071.94	1338.49	1526.89	2053.31	1312.44	0.645699	0.000213771	0.063596	-
ENSMUSG00000103952	Gm37268	predicted_gene_37268	-	-	-	-	-	-	3:41773181-41775794	16	4	12	2	0	1	0.382086	0.0924541	0.287025	0.0458776	0	0.0265507	0.253855	0.0241428	3.39434	0.000239341	0.0701302	-
ENSMUSG00000057836	Xlr3a	X_linked_lymphocyte_regulated_3A	GO:0022414|GO:0005623|GO:0009987|GO:0000003|GO:0032502|GO:0043227|GO:0043229|GO:0005622|GO:0048609|GO:0003006|GO:0044702|GO:0048856|GO:0019953|GO:0048869|GO:0048515|GO:0048468|GO:0007276|GO:0007281|GO:0043231|GO:0005634|GO:0007286|GO:0030154|GO:0048232|GO:0007283	reproductive process|cell|cellular process|reproduction|developmental process|membrane-bounded organelle|intracellular organelle|intracellular|multicellular organismal reproductive process|developmental process involved in reproduction|single organism reproductive process|anatomical structure development|sexual reproduction|cellular developmental process|spermatid differentiation|cell development…	-	-	-	-	X:73086293-73097095	77	53	81	40	21	28	0.741186	0.493721	0.780924	0.369841	0.221149	0.299529	0.671944	0.29684	1.17866	0.000243063	0.0702316	-
ENSMUSG00000098371	Gm28037	predicted_gene_28037	-	-	-	-	-	-	16:55966343-55980721	181	41	58	1	3	28	18.4921	4.05381	5.93501	0.0981374	0.335365	3.17913	9.49364	1.20421	2.97887	0.000247344	0.0704896	-
ENSMUSG00000029697	Fezf1	Fez_family_zinc_finger_1	GO:0050896|GO:0001071|GO:0005623|GO:0009987|GO:0005488|GO:0032502|GO:0008152|GO:0040011|GO:0003700|GO:0043227|GO:0019222|GO:0009653|GO:0071704|GO:0048523|GO:0043229|GO:0048870|GO:0009893|GO:0009605|GO:0050794|GO:0006807|GO:0009058|GO:0005622|GO:0043167|GO:0016043|GO:0009892|GO:0048856|GO:0044237|GO:0050793|GO:0008283|GO:0097159|GO:0045595|GO:0008285|GO:0046483|GO:0000981|GO:0045597|GO:1901360|GO:…	response to stimulus|nucleic acid binding transcription factor activity|cell|cellular process|binding|developmental process|metabolic process|locomotion|transcription factor activity, sequence-specific DNA binding|membrane-bounded organelle|regulation of metabolic process|anatomical structure morphogenesis|organic substance metabolic process|negative regulation of cellular process|intracellular o…	-	-	-	-	6:23245044-23248362	530	621	478	319	292	327	13.7337	15.5731	12.4058	7.94	8.27798	9.41684	13.9042	8.54494	0.702376	0.000267858	0.0753043	-
ENSMUSG00000029500	Pgam5	phosphoglycerate_mutase_family_member_5	GO:0050896|GO:0005623|GO:0009987|GO:0023052|GO:0005488|GO:0004871|GO:0003824|GO:0016020|GO:0008152|GO:0019867|GO:0031224|GO:0043227|GO:0031090|GO:0016787|GO:0019222|GO:0071704|GO:0043229|GO:0005057|GO:0009893|GO:0050794|GO:0005622|GO:0030234|GO:0051716|GO:0005515|GO:0044237|GO:0016788|GO:0006793|GO:0005737|GO:0098588|GO:0050790|GO:0031968|GO:0007154|GO:0019538|GO:0008219|GO:0043085|GO:0008047|GO:…	response to stimulus|cell|cellular process|signaling|binding|signal transducer activity|catalytic activity|membrane|metabolic process|outer membrane|intrinsic component of membrane|membrane-bounded organelle|organelle membrane|hydrolase activity|regulation of metabolic process|organic substance metabolic process|intracellular organelle|receptor signaling protein activity|positive regulation of me…	K15637	serine/threonine-protein phosphatase PGAM5[3.1.3.16]	mmu04217|mmu04668|mmu04137	Necroptosis - Mus musculus (mouse)|TNF signaling pathway - Mus musculus (mouse)|Mitophagy - animal - Mus musculus (mouse)	5:110259130-110269913	1185	1168	925	671	663	625	16.6678	15.8992	13.0313	9.0657	10.2025	9.76984	15.1994	9.67934	0.651036	0.000285722	0.0780929	-
ENSMUSG00000054932	Afp	alpha_fetoprotein	GO:0022414|GO:0050896|GO:0005623|GO:0009987|GO:0048511|GO:0005576|GO:0023052|GO:0005488|GO:0000003|GO:0032502|GO:0008152|GO:0042445|GO:0071704|GO:0050794|GO:0005622|GO:0043167|GO:0048609|GO:0003006|GO:0044702|GO:0022602|GO:0051716|GO:0005615|GO:0042698|GO:0048856|GO:0044237|GO:0019953|GO:0007548|GO:0006810|GO:0005737|GO:0008406|GO:1901360|GO:0007154|GO:0030728|GO:0048732|GO:0043169|GO:0007165|GO:…	reproductive process|response to stimulus|cell|cellular process|rhythmic process|extracellular region|signaling|binding|reproduction|developmental process|metabolic process|hormone metabolic process|organic substance metabolic process|regulation of cellular process|intracellular|ion binding|multicellular organismal reproductive process|developmental process involved in reproduction|single organis…	K16144	alpha-fetoprotein[-]	mmu04390	Hippo signaling pathway - Mus musculus (mouse)	5:90490737-90508907	0	0	0	0	35	6	0	0	0	0	0.559788	0.0974726	0	0.219087	#NAME?	0.000289038	0.0780929	-
ENSMUSG00000097239	Gm27029	predicted_gene_27029	GO:0009987|GO:0005488|GO:0003824|GO:0008152|GO:0016787|GO:0019222|GO:0071704|GO:0016874|GO:0050794|GO:0006807|GO:0009058|GO:0043167|GO:0097367|GO:0044237|GO:0036094|GO:0097159|GO:0016788|GO:0046483|GO:1901360|GO:0044249|GO:0019538|GO:0001882|GO:0006450|GO:0003676|GO:0000166|GO:0006725|GO:0006139|GO:0006082|GO:0051171|GO:0006520|GO:0043168|GO:0031323|GO:0003723|GO:0016876|GO:0017076|GO:0010468|GO:…	cellular process|binding|catalytic activity|metabolic process|hydrolase activity|regulation of metabolic process|organic substance metabolic process|ligase activity|regulation of cellular process|nitrogen compound metabolic process|biosynthetic process|ion binding|carbohydrate derivative binding|cellular metabolic process|small molecule binding|organic cyclic compound binding|hydrolase activity, …	-	-	-	-	11:101406664-101424796	46	71	62	103	113	119	1.26776	1.8937	1.71142	2.7267	3.40713	3.6448	1.62429	3.25954	-1.00486	0.00028379	0.0780929	-
ENSMUSG00000016995	Matn4	matrilin_4	GO:0050896|GO:0005488|GO:0043167|GO:0006950|GO:0005515|GO:0009611|GO:0043169|GO:0048678|GO:0046872|GO:0005509	response to stimulus|binding|ion binding|response to stress|protein binding|response to wounding|cation binding|response to axon injury|metal ion binding|calcium ion binding	-	-	-	-	2:164389393-164405160	7	4	3	15	12	39	0.0788457	0.0436079	0.0338453	0.162293	0.14787	0.4882	0.0520996	0.266121	-2.35274	0.000307346	0.0819747	-
ENSMUSG00000049691	Nkx3-2	NK3_homeobox_2	GO:0001071|GO:0005623|GO:0009987|GO:0005488|GO:0002376|GO:0032502|GO:0008152|GO:0003700|GO:0048646|GO:0043227|GO:0019222|GO:0009653|GO:0071704|GO:0048523|GO:0043229|GO:0050794|GO:0006807|GO:0009058|GO:0005622|GO:0009892|GO:0048856|GO:0044237|GO:0050793|GO:0002520|GO:0097159|GO:0045595|GO:0035295|GO:0048598|GO:0046483|GO:0009888|GO:0000981|GO:1901360|GO:0031324|GO:0048565|GO:0009890|GO:0044249|GO:…	nucleic acid binding transcription factor activity|cell|cellular process|binding|immune system process|developmental process|metabolic process|transcription factor activity, sequence-specific DNA binding|anatomical structure formation involved in morphogenesis|membrane-bounded organelle|regulation of metabolic process|anatomical structure morphogenesis|organic substance metabolic process|negative…	-	-	-	-	5:41761483-41764501	0	0	3	12	6	9	0	0	0.10918	0.418826	0.238502	0.363416	0.0363933	0.340248	-3.22484	0.000314787	0.081988	-
ENSMUSG00000106775	C130093G08Rik	RIKEN_cDNA_C130093G08_gene	-	-	-	-	-	-	6:23251133-23253358	578	594	628	292	335	384	16.2088	16.1206	17.6387	7.86545	10.2778	11.9674	16.656	10.0369	0.730733	0.000315278	0.081988	-
ENSMUSG00000036339	Tmem260	transmembrane_protein_260	GO:0016020|GO:0031224|GO:0016021	membrane|intrinsic component of membrane|integral component of membrane	-	-	-	-	14:48446128-48515135	202	260	256	507	318	393	1.24502	1.55085	1.58033	3.00159	2.14428	2.69193	1.45873	2.6126	-0.84077	0.000331586	0.0851644	-
ENSMUSG00000106073	Gm42892	predicted_gene_42892	-	-	-	-	-	-	3:116940358-116944330	4	6	5	0	0	0	0.0628475	0.0912364	0.0786906	0	0	0	0.0775915	0	Inf	0.000342305	0.0868454	-
ENSMUSG00000053024	Cntn2	contactin_2	GO:0050896|GO:0005623|GO:0009987|GO:0023052|GO:0005488|GO:0032991|GO:0016020|GO:0007610|GO:0032502|GO:0008152|GO:0040011|GO:0031224|GO:0007155|GO:0019222|GO:0005886|GO:0023051|GO:0009653|GO:0071704|GO:0048523|GO:0044297|GO:0048870|GO:0009893|GO:0009605|GO:0050794|GO:0007626|GO:0044708|GO:0009986|GO:0097367|GO:0051641|GO:0071944|GO:0016043|GO:0042995|GO:0030246|GO:0051716|GO:0043234|GO:0048856|GO:…	response to stimulus|cell|cellular process|signaling|binding|macromolecular complex|membrane|behavior|developmental process|metabolic process|locomotion|intrinsic component of membrane|cell adhesion|regulation of metabolic process|plasma membrane|regulation of signaling|anatomical structure morphogenesis|organic substance metabolic process|negative regulation of cellular process|cell body|cell mo…	K06760	contactin 2[-]	mmu04514	Cell adhesion molecules (CAMs) - Mus musculus (mouse)	1:132509427-132543256	1865	2036	1149	872	969	966	5.89139	6.22426	3.63533	2.6459	3.34884	3.39128	5.25033	3.12867	0.746857	0.000349534	0.087611	-
ENSMUSG00000026393	Nek7	NIMA_never_in_mitosis_gene_a_related_expressed_kinase_7	GO:0005623|GO:0009987|GO:0005488|GO:0003824|GO:0008152|GO:0043227|GO:0071704|GO:0043229|GO:0016740|GO:0005622|GO:0043167|GO:0097367|GO:0044237|GO:0036094|GO:0097159|GO:0006793|GO:0005737|GO:0019538|GO:0001882|GO:0043169|GO:0000166|GO:0043168|GO:0043231|GO:0016772|GO:0005634|GO:0017076|GO:0005654|GO:0005815|GO:0001883|GO:0043412|GO:0044267|GO:0006796|GO:0046872|GO:0016773|GO:0016301|GO:0036211|GO:…	cell|cellular process|binding|catalytic activity|metabolic process|membrane-bounded organelle|organic substance metabolic process|intracellular organelle|transferase activity|intracellular|ion binding|carbohydrate derivative binding|cellular metabolic process|small molecule binding|organic cyclic compound binding|phosphorus metabolic process|cytoplasm|protein metabolic process|nucleoside binding|…	K20876	NIMA (never in mitosis gene a)-related kinase 7[2.7.11.1]	mmu04621	NOD-like receptor signaling pathway - Mus musculus (mouse)	1:138482875-138620141	241	802	1041	287	266	224	1.07205	3.45257	4.63802	1.2263	1.29453	1.10737	3.05421	1.2094	1.33651	0.000374916	0.0918574	-
ENSMUSG00000103144	Pcdhga1	protocadherin_gamma_subfamily_A_1	GO:0005623|GO:0005488|GO:0016020|GO:0031224|GO:0007155|GO:0005886|GO:0043167|GO:0071944|GO:0005515|GO:0043169|GO:0098609|GO:0016021|GO:0046872|GO:0098742|GO:0005509|GO:0007156	cell|binding|membrane|intrinsic component of membrane|cell adhesion|plasma membrane|ion binding|cell periphery|protein binding|cation binding|cell-cell adhesion|integral component of membrane|metal ion binding|cell-cell adhesion via plasma-membrane adhesion molecules|calcium ion binding|homophilic cell adhesion via plasma membrane adhesion molecules	-	-	-	-	18:37661793-37841873	175	35	447	51	39	52	1.37601	0.26633	3.52025	0.385187	0.335491	0.454393	1.72086	0.39169	2.13535	0.000375307	0.0918574	-
ENSMUSG00000038729	Akap2	A_kinase_PRKA_anchor_protein_2	GO:0005488|GO:0005515	binding|protein binding	-	-	-	-	4:57717657-57896982	1764	1299	142	280	143	313	9.23473	6.58121	0.744557	1.408	0.819016	1.82103	5.52017	1.34935	2.03245	0.000392172	0.0948692	-
ENSMUSG00000052187	Hbb-y	hemoglobin_Y_beta_like_embryonic_chain	GO:0005215|GO:0005623|GO:0009987|GO:0005576|GO:0005488|GO:0032991|GO:0008152|GO:0019222|GO:0071704|GO:0048523|GO:0050794|GO:0006807|GO:0009058|GO:0005622|GO:0043167|GO:0016043|GO:0009892|GO:0072562|GO:0005615|GO:0043234|GO:0005515|GO:0044237|GO:0019825|GO:0097159|GO:0006810|GO:0046483|GO:0005737|GO:1901360|GO:0031324|GO:0009890|GO:0044249|GO:0005833|GO:0030492|GO:0043169|GO:0006725|GO:0006139|GO:…	transporter activity|cell|cellular process|extracellular region|binding|macromolecular complex|metabolic process|regulation of metabolic process|organic substance metabolic process|negative regulation of cellular process|regulation of cellular process|nitrogen compound metabolic process|biosynthetic process|intracellular|ion binding|cellular component organization|negative regulation of metabolic…	-	-	-	-	7:103851745-103853240	43152	48503	80306	33491	27023	31714	4075.18	4432.88	7595.89	3038.04	2791.97	3328.47	5367.99	3052.83	0.814236	0.000450158	0.107645	-
ENSMUSG00000031613	Hpgd	hydroxyprostaglandin_dehydrogenase_15_NAD_	GO:0022414|GO:0050896|GO:0005623|GO:0009987|GO:0005576|GO:0023052|GO:0005488|GO:0000003|GO:0004871|GO:0003824|GO:0016020|GO:0032502|GO:0008152|GO:0043227|GO:0005886|GO:0009653|GO:0071704|GO:0048523|GO:0050794|GO:0038023|GO:0005622|GO:0043167|GO:0048609|GO:0071944|GO:0016491|GO:0044702|GO:0051716|GO:0004872|GO:0048037|GO:0048856|GO:1903561|GO:0044237|GO:0019953|GO:0036094|GO:0097159|GO:0070062|GO:…	reproductive process|response to stimulus|cell|cellular process|extracellular region|signaling|binding|reproduction|signal transducer activity|catalytic activity|membrane|developmental process|metabolic process|membrane-bounded organelle|plasma membrane|anatomical structure morphogenesis|organic substance metabolic process|negative regulation of cellular process|regulation of cellular process|sig…	K00069	15-hydroxyprostaglandin dehydrogenase (NAD)[1.1.1.141]	mmu05202	Transcriptional misregulation in cancer - Mus musculus (mouse)	8:56294552-56321046	461	484	661	347	292	256	16.7407	17.0094	24.0413	12.1037	11.6007	10.3314	19.2638	11.3453	0.763798	0.000479363	0.112052	-
ENSMUSG00000054046	Klk13	kallikrein_related_peptidase_13	GO:0005623|GO:0005576|GO:0005488|GO:0003824|GO:0008152|GO:0043227|GO:0016787|GO:0071704|GO:0043229|GO:0005622|GO:0012505|GO:0005615|GO:0005515|GO:1903561|GO:0070062|GO:0005737|GO:0008233|GO:0019538|GO:0030141|GO:0031982|GO:0017171|GO:0043231|GO:0051604|GO:0008236|GO:0031988|GO:0010467|GO:0006508|GO:0031410|GO:0016023|GO:0016485|GO:0004252|GO:0004175	cell|extracellular region|binding|catalytic activity|metabolic process|membrane-bounded organelle|hydrolase activity|organic substance metabolic process|intracellular organelle|intracellular|endomembrane system|extracellular space|protein binding|extracellular vesicle|extracellular exosome|cytoplasm|peptidase activity|protein metabolic process|secretory granule|vesicle|serine hydrolase activity|i…	-	-	-	-	7:43712567-43727534	9	4	3	0	0	0	0.22075	0.0949608	0.0737017	0	0	0	0.129804	0	Inf	0.000474753	0.112052	-
ENSMUSG00000064368	mt-Nd6	mitochondrially_encoded_NADH_dehydrogenase_6	GO:0050896|GO:0005623|GO:0003824|GO:0016020|GO:0008152|GO:0031224|GO:0043227|GO:0031090|GO:0043229|GO:0070469|GO:0005622|GO:0006950|GO:0016491|GO:0006979|GO:0005737|GO:0010035|GO:0016651|GO:0055114|GO:0031966|GO:0010243|GO:0043231|GO:0010033|GO:0016021|GO:0042542|GO:0000302|GO:0005739|GO:0042220|GO:0014070|GO:0005740|GO:0060359|GO:0043279|GO:0016655|GO:0003954|GO:0035094|GO:0008137	response to stimulus|cell|catalytic activity|membrane|metabolic process|intrinsic component of membrane|membrane-bounded organelle|organelle membrane|intracellular organelle|respiratory chain|intracellular|response to stress|oxidoreductase activity|response to oxidative stress|cytoplasm|response to inorganic substance|oxidoreductase activity, acting on NAD(P)H|oxidation-reduction process|mitochon…	K03884	NADH-ubiquinone oxidoreductase chain 6[7.1.1.2]	mmu01100|mmu04714|mmu04723|mmu05012|mmu00190	Metabolic pathways - Mus musculus (mouse)|Thermogenesis - Mus musculus (mouse)|Retrograde endocannabinoid signaling - Mus musculus (mouse)|Parkinson disease - Mus musculus (mouse)|Oxidative phosphorylation - Mus musculus (mouse)	MT:13552-14070	754	516	858	438	353	385	90.6884	60.0622	103.36	50.6026	46.4501	51.4622	84.7035	49.5049	0.77485	0.000554004	0.128061	-
ENSMUSG00000025213	Kazald1	Kazal_type_serine_peptidase_inhibitor_domain_1	GO:0009987|GO:0005576|GO:0005488|GO:0031012|GO:0032502|GO:0040007|GO:0005578|GO:0050794|GO:0016043|GO:0016049|GO:0048856|GO:0005515|GO:0040008|GO:0001503|GO:0019838|GO:0048869|GO:0005614|GO:0001558|GO:0007275|GO:0051128|GO:0005520|GO:0030154|GO:0030198	cellular process|extracellular region|binding|extracellular matrix|developmental process|growth|proteinaceous extracellular matrix|regulation of cellular process|cellular component organization|cell growth|anatomical structure development|protein binding|regulation of growth|ossification|growth factor binding|cellular developmental process|interstitial matrix|regulation of cell growth|multicellul…	-	-	-	-	19:45075241-45079289	11	13	8	1	3	2	0.302092	0.345507	0.220039	0.0263801	0.0901488	0.0610365	0.289213	0.0591885	2.28874	0.000599524	0.13706	-
ENSMUSG00000062713	Sim2	single_minded_homolog_2_Drosophila_	GO:0001071|GO:0005623|GO:0009987|GO:0005488|GO:0032502|GO:0008152|GO:0003700|GO:0043227|GO:0019222|GO:0071704|GO:0048523|GO:0043229|GO:0050794|GO:0006807|GO:0009058|GO:0005622|GO:0009892|GO:0048856|GO:0005515|GO:0044237|GO:0097159|GO:0035295|GO:0046483|GO:0000981|GO:1901360|GO:0031324|GO:0009890|GO:0044249|GO:0048869|GO:0030323|GO:0003676|GO:0006725|GO:0006139|GO:0051171|GO:0043231|GO:0031323|GO:…	nucleic acid binding transcription factor activity|cell|cellular process|binding|developmental process|metabolic process|transcription factor activity, sequence-specific DNA binding|membrane-bounded organelle|regulation of metabolic process|organic substance metabolic process|negative regulation of cellular process|intracellular organelle|regulation of cellular process|nitrogen compound metabolic…	-	-	-	-	16:94085260-94127032	64	57	38	76	108	137	1.08858	0.938272	0.647373	1.24169	2.00973	2.58969	0.891408	1.94704	-1.12712	0.000606426	0.137131	-
ENSMUSG00000047686	Zcchc5	zinc_finger_CCHC_domain_containing_5	GO:0005488|GO:0043167|GO:0097159|GO:0043169|GO:0003676|GO:0046872|GO:0046914|GO:0008270	binding|ion binding|organic cyclic compound binding|cation binding|nucleic acid binding|metal ion binding|transition metal ion binding|zinc ion binding	-	-	-	-	X:106837082-106840644	4	6	5	31	7	25	0.0846991	0.122959	0.106051	0.630516	0.162169	0.5883	0.10457	0.460328	-2.1382	0.000615822	0.137759	-
ENSMUSG00000038115	Ano2	anoctamin_2	GO:0005215|GO:0005623|GO:0009987|GO:0005488|GO:0032991|GO:0016020|GO:0031224|GO:0043227|GO:0005886|GO:0043229|GO:0005929|GO:0005622|GO:0071944|GO:0042995|GO:0043234|GO:0005515|GO:0022857|GO:0006810|GO:0022891|GO:0055085|GO:1902495|GO:0042802|GO:0043231|GO:0072372|GO:0046983|GO:0016021|GO:0005634|GO:0034220|GO:0005654|GO:0042803|GO:0006811|GO:0034702|GO:0015267|GO:0046982|GO:0015075|GO:0031981|GO:…	transporter activity|cell|cellular process|binding|macromolecular complex|membrane|intrinsic component of membrane|membrane-bounded organelle|plasma membrane|intracellular organelle|cilium|intracellular|cell periphery|cell projection|protein complex|protein binding|transmembrane transporter activity|transport|substrate-specific transmembrane transporter activity|transmembrane transport|transmembr…	K19497	anoctamin-2[-]	mmu04740	Olfactory transduction - Mus musculus (mouse)	6:125690419-126040126	0	4	1	11	9	9	0	0.0364243	0.00942032	0.0994095	0.0926383	0.0940991	0.0152815	0.0953823	-2.64193	0.000660191	0.144575	-
ENSMUSG00000038301	Snx10	sorting_nexin_10	GO:0005623|GO:0009987|GO:0005488|GO:0002376|GO:0016020|GO:0032502|GO:0048646|GO:0043227|GO:0031090|GO:0009653|GO:0043229|GO:0005622|GO:0043167|GO:0051641|GO:0012505|GO:0016043|GO:0008289|GO:0048856|GO:0005515|GO:0019898|GO:0002520|GO:0006810|GO:0005783|GO:0005737|GO:0098588|GO:0010256|GO:0019899|GO:0048869|GO:0008104|GO:0045184|GO:0005543|GO:0043168|GO:0043231|GO:0006996|GO:0007275|GO:0030030|GO:…	cell|cellular process|binding|immune system process|membrane|developmental process|anatomical structure formation involved in morphogenesis|membrane-bounded organelle|organelle membrane|anatomical structure morphogenesis|intracellular organelle|intracellular|ion binding|cellular localization|endomembrane system|cellular component organization|lipid binding|anatomical structure development|protein…	-	-	-	-	6:51523901-51590679	262	239	241	489	449	292	1.3351	1.17864	1.23002	2.39353	2.50316	1.65364	1.24792	2.18344	-0.807082	0.000659791	0.144575	-
ENSMUSG00000036961	Wnt8b	wingless_type_MMTV_integration_site_family_member_8B	GO:0050896|GO:0009987|GO:0005576|GO:0023052|GO:0005488|GO:0031012|GO:0032502|GO:0005578|GO:0050794|GO:0051716|GO:0005615|GO:0048856|GO:0005515|GO:0007154|GO:0007165|GO:0005102|GO:0048869|GO:0007275|GO:0007399|GO:0030154|GO:0045165|GO:0007166|GO:0001664|GO:0005109|GO:0016055|GO:0022008|GO:0030182|GO:0048699	response to stimulus|cellular process|extracellular region|signaling|binding|extracellular matrix|developmental process|proteinaceous extracellular matrix|regulation of cellular process|cellular response to stimulus|extracellular space|anatomical structure development|protein binding|cell communication|signal transduction|receptor binding|cellular developmental process|multicellular organism deve…	K00714	wingless-type MMTV integration site family, member 8[-]	mmu05200|mmu05165|mmu05205|mmu05225|mmu04150|mmu04310|mmu04934|mmu04390|mmu05226|mmu05224|mmu04550|mmu04916|mmu05217	Pathways in cancer - Mus musculus (mouse)|Human papillomavirus infection - Mus musculus (mouse)|Proteoglycans in cancer - Mus musculus (mouse)|Hepatocellular carcinoma - Mus musculus (mouse)|mTOR signaling pathway - Mus musculus (mouse)|Wnt signaling pathway - Mus musculus (mouse)|Cushing syndrome - Mus musculus (mouse)|Hippo signaling pathway - Mus musculus (mouse)|Gastric cancer - Mus musculus …	19:44493472-44514273	348	450	264	497	636	609	6.43464	8.05246	4.88915	8.82715	12.8657	12.5144	6.45875	11.4024	-0.820012	0.00070038	0.151778	-
ENSMUSG00000044022	Pcdhb21	protocadherin_beta_21	GO:0005623|GO:0005488|GO:0016020|GO:0031224|GO:0007155|GO:0005886|GO:0043167|GO:0071944|GO:0043169|GO:0098609|GO:0016021|GO:0046872|GO:0098742|GO:0005509|GO:0007156	cell|binding|membrane|intrinsic component of membrane|cell adhesion|plasma membrane|ion binding|cell periphery|cation binding|cell-cell adhesion|integral component of membrane|metal ion binding|cell-cell adhesion via plasma-membrane adhesion molecules|calcium ion binding|homophilic cell adhesion via plasma membrane adhesion molecules	-	-	-	-	18:37513621-37518325	0	7	22	0	0	0	0	0.0898736	0.292349	0	0	0	0.127407	0	Inf	0.000711303	0.152556	-
ENSMUSG00000029843	Slc13a4	solute_carrier_family_13_sodium_sulfate_symporters_member_4	GO:0005215|GO:0005623|GO:0009987|GO:0016020|GO:0031224|GO:0005886|GO:0071944|GO:0022857|GO:0006810|GO:0022891|GO:0055085|GO:0005887|GO:0031226|GO:0016021|GO:0034220|GO:0015291|GO:0006811|GO:0015116|GO:0015075|GO:0008324|GO:0098656|GO:0006820|GO:0098655|GO:0008272|GO:0006812|GO:0015293|GO:0008509|GO:0008271|GO:0022890|GO:0030001|GO:0015672|GO:0015382|GO:0015698|GO:0046873|GO:0006814|GO:0015077|GO:…	transporter activity|cell|cellular process|membrane|intrinsic component of membrane|plasma membrane|cell periphery|transmembrane transporter activity|transport|substrate-specific transmembrane transporter activity|transmembrane transport|integral component of plasma membrane|intrinsic component of plasma membrane|integral component of membrane|ion transmembrane transport|secondary active transmem…	-	-	-	-	6:35267957-35308131	28	31	18	10	10	7	0.306856	0.328789	0.197571	0.10527	0.119893	0.0852549	0.277739	0.103473	1.42448	0.000719013	0.152636	-
ENSMUSG00000085700	Hbb-bh0	hemoglobin_beta_pseudogene_bh0	-	-	-	-	-	-	7:103850020-103850148	56	60	121	38	31	27	27.0985	28.0984	58.6447	17.6628	16.4119	14.5203	37.9472	16.1983	1.22815	0.000741287	0.155775	-
ENSMUSG00000025215	Tlx1	T_cell_leukemia_homeobox_1	GO:0001071|GO:0005623|GO:0009987|GO:0005488|GO:0002376|GO:0032502|GO:0008152|GO:0003700|GO:0048646|GO:0043227|GO:0019222|GO:0009653|GO:0071704|GO:0043229|GO:0009893|GO:0050794|GO:0006807|GO:0009058|GO:0005622|GO:0048856|GO:0005515|GO:0044237|GO:0008283|GO:0002520|GO:0097159|GO:0046483|GO:0000981|GO:1901360|GO:0044249|GO:0008284|GO:0048645|GO:0048869|GO:0003676|GO:0006725|GO:0031325|GO:0006139|GO:…	nucleic acid binding transcription factor activity|cell|cellular process|binding|immune system process|developmental process|metabolic process|transcription factor activity, sequence-specific DNA binding|anatomical structure formation involved in morphogenesis|membrane-bounded organelle|regulation of metabolic process|anatomical structure morphogenesis|organic substance metabolic process|intracel…	K09340	T-cell leukemia homeobox protein 1[-]	mmu05202	Transcriptional misregulation in cancer - Mus musculus (mouse)	19:45150680-45156943	39	33	20	10	12	12	0.912142	0.746943	0.468502	0.224661	0.307042	0.31191	0.709196	0.281204	1.33457	0.000753755	0.156811	-
ENSMUSG00000051747	Ttn	titin	GO:0050896|GO:0005623|GO:0009987|GO:0005576|GO:0005198|GO:0005488|GO:0003824|GO:0032991|GO:0032502|GO:0008152|GO:0040007|GO:0040011|GO:0097493|GO:0005200|GO:0048646|GO:0043227|GO:0019222|GO:0033058|GO:0009653|GO:0071704|GO:0043229|GO:0016740|GO:0009605|GO:0050794|GO:0005622|GO:0043167|GO:0097367|GO:0016043|GO:0008307|GO:0043234|GO:0048856|GO:0051606|GO:0005515|GO:0048589|GO:1903561|GO:0044237|GO:…	response to stimulus|cell|cellular process|extracellular region|structural molecule activity|binding|catalytic activity|macromolecular complex|developmental process|metabolic process|growth|locomotion|structural molecule activity conferring elasticity|structural constituent of cytoskeleton|anatomical structure formation involved in morphogenesis|membrane-bounded organelle|regulation of metabolic …	K12567	titin[2.7.11.1]	mmu05414|mmu05410	Dilated cardiomyopathy (DCM) - Mus musculus (mouse)|Hypertrophic cardiomyopathy (HCM) - Mus musculus (mouse)	2:76703980-76982547	21	4	23	46	37	58	0.0097445	0.00179649	0.0106894	0.020503	0.0187836	0.0299102	0.00741013	0.0230656	-1.63817	0.000773779	0.157992	-
ENSMUSG00000078161	Erich3	glutamate_rich_3	-	-	-	-	-	-	3:154663859-154767790	10	12	7	27	32	17	0.0478669	0.0555912	0.0335592	0.12414	0.167578	0.090435	0.0456724	0.127385	-1.47979	0.000782212	0.157992	-
ENSMUSG00000085454	Grip1os3	glutamate_receptor_interacting_protein_1_opposite_strand_3	-	-	-	-	-	-	10:119429367-119455379	4	7	3	0	0	0	0.11187	0.189451	0.0840371	0	0	0	0.128453	0	Inf	0.000781532	0.157992	-
ENSMUSG00000087371	Gm15541	predicted_gene_15541	-	-	-	-	-	-	7:27502718-27508122	9	6	12	2	2	0	0.20708	0.133609	0.276551	0.0442034	0.0503437	0	0.205747	0.0315157	2.70673	0.000804287	0.160888	-
ENSMUSG00000054662	Ano9	anoctamin_9	GO:0005215|GO:0005623|GO:0009987|GO:0016020|GO:0031224|GO:0005886|GO:0048523|GO:0050794|GO:0005622|GO:0071944|GO:0016043|GO:0051051|GO:0022857|GO:0006810|GO:0022891|GO:0043271|GO:0055085|GO:0061024|GO:0010256|GO:0010876|GO:0097035|GO:0032410|GO:0005319|GO:0016021|GO:0034763|GO:0044092|GO:0034765|GO:0017121|GO:0034220|GO:0006811|GO:0007009|GO:0032413|GO:0043269|GO:0022898|GO:0034766|GO:0015267|GO:…	transporter activity|cell|cellular process|membrane|intrinsic component of membrane|plasma membrane|negative regulation of cellular process|regulation of cellular process|intracellular|cell periphery|cellular component organization|negative regulation of transport|transmembrane transporter activity|transport|substrate-specific transmembrane transporter activity|negative regulation of ion transpor…	-	-	-	-	7:141101219-141117806	4	8	11	18	22	26	0.0828994	0.160455	0.228327	0.358339	0.49883	0.598842	0.157227	0.485337	-1.62614	0.000859562	0.170308	-
ENSMUSG00000108715	Ltbp4	latent_transforming_growth_factor_beta_binding_protein_4	GO:0050896|GO:0005623|GO:0009987|GO:0005576|GO:0023052|GO:0005488|GO:0031012|GO:0008152|GO:0043227|GO:0019222|GO:0005578|GO:0071704|GO:0050794|GO:0043167|GO:0051716|GO:0005615|GO:0005515|GO:1903561|GO:0070062|GO:0006810|GO:0007154|GO:0019538|GO:0019838|GO:0043169|GO:0032940|GO:0007165|GO:0010817|GO:0031982|GO:0019955|GO:0071559|GO:0010033|GO:0007267|GO:0071310|GO:0051246|GO:0046872|GO:0046903|GO:…	response to stimulus|cell|cellular process|extracellular region|signaling|binding|extracellular matrix|metabolic process|membrane-bounded organelle|regulation of metabolic process|proteinaceous extracellular matrix|organic substance metabolic process|regulation of cellular process|ion binding|cellular response to stimulus|extracellular space|protein binding|extracellular vesicle|extracellular exo…	-	-	-	-	7:27311715-27333604	0	0	0	0	72	0	0	0	0	0	1.42773	0	0	0.47591	#NAME?	0.000870341	0.170817	-
ENSMUSG00000014030	Pax5	paired_box_5	GO:0022414|GO:0001071|GO:0005623|GO:0009987|GO:0005488|GO:0000003|GO:0032991|GO:0007610|GO:0032502|GO:0008152|GO:0003700|GO:0043227|GO:0019222|GO:0009653|GO:0071704|GO:0048523|GO:0043229|GO:0009893|GO:0050794|GO:0006807|GO:0009058|GO:0005622|GO:0044708|GO:0048609|GO:0016043|GO:0009892|GO:0044702|GO:0043234|GO:0048856|GO:0005515|GO:0044237|GO:0019953|GO:0032259|GO:0097159|GO:0030534|GO:0048598|GO:…	reproductive process|nucleic acid binding transcription factor activity|cell|cellular process|binding|reproduction|macromolecular complex|behavior|developmental process|metabolic process|transcription factor activity, sequence-specific DNA binding|membrane-bounded organelle|regulation of metabolic process|anatomical structure morphogenesis|organic substance metabolic process|negative regulation o…	K09383	paired box protein 5[-]	mmu05202	Transcriptional misregulation in cancer - Mus musculus (mouse)	4:44524757-44710487	67	85	313	402	571	363	0.425989	0.523013	1.99321	2.4551	3.97184	2.56494	0.980737	2.9973	-1.61172	0.0008957	0.173927	-
ENSMUSG00000106384	Gm43188	predicted_gene_43188	-	-	-	-	-	-	5:132497678-132499837	8	9	14	2	1	3	0.231197	0.251724	0.405227	0.0555203	0.0316324	0.096361	0.296049	0.0611712	2.27491	0.000902911	0.173927	-
ENSMUSG00000032596	Uba7	ubiquitin_like_modifier_activating_enzyme_7	GO:0050896|GO:0005623|GO:0009987|GO:0005488|GO:0003824|GO:0002376|GO:0008152|GO:0006955|GO:0071704|GO:0016874|GO:0005622|GO:0006950|GO:0051716|GO:0005515|GO:0044237|GO:0009056|GO:0033554|GO:0005737|GO:0006952|GO:0019538|GO:0045087|GO:0006974|GO:0043412|GO:0044267|GO:0030163|GO:0036211|GO:0008641|GO:0006508|GO:0044265|GO:0051603|GO:0006464|GO:0019782|GO:0044257|GO:0032020|GO:0019941	response to stimulus|cell|cellular process|binding|catalytic activity|immune system process|metabolic process|immune response|organic substance metabolic process|ligase activity|intracellular|response to stress|cellular response to stimulus|protein binding|cellular metabolic process|catabolic process|cellular response to stress|cytoplasm|defense response|protein metabolic process|innate immune re…	K10698	ubiquitin-activating enzyme E1-like[6.2.1.45]	mmu05012|mmu04120	Parkinson disease - Mus musculus (mouse)|Ubiquitin mediated proteolysis - Mus musculus (mouse)	9:107975505-107984060	135	137	138	76	79	75	0.682857	0.670638	0.699135	0.369256	0.437175	0.421602	0.68421	0.409345	0.741124	0.000924966	0.176541	-
ENSMUSG00000032532	Cck	cholecystokinin	GO:0050896|GO:0005623|GO:0009987|GO:0005576|GO:0023052|GO:0045202|GO:0005488|GO:0007610|GO:0032502|GO:0008152|GO:0040011|GO:0044089|GO:0019222|GO:0009653|GO:0071704|GO:0044297|GO:0051050|GO:0048870|GO:0009893|GO:0009605|GO:0050794|GO:0044708|GO:0051641|GO:0016043|GO:0042995|GO:0006950|GO:0051716|GO:0032844|GO:0005615|GO:0007631|GO:0048856|GO:0005515|GO:0044237|GO:0008283|GO:0006793|GO:0043254|GO:…	response to stimulus|cell|cellular process|extracellular region|signaling|synapse|binding|behavior|developmental process|metabolic process|locomotion|positive regulation of cellular component biogenesis|regulation of metabolic process|anatomical structure morphogenesis|organic substance metabolic process|cell body|positive regulation of transport|cell motility|positive regulation of metabolic pro…	K05226	cholecystokinin[-]	mmu04080|mmu04972|mmu04911	Neuroactive ligand-receptor interaction - Mus musculus (mouse)|Pancreatic secretion - Mus musculus (mouse)|Insulin secretion - Mus musculus (mouse)	9:121489825-121495689	10	8	6	31	14	21	0.911288	0.705532	0.547652	2.71352	1.39573	2.12677	0.721491	2.07867	-1.52661	0.000982293	0.185778	-
ENSMUSG00000075405	9430097D07Rik	RIKEN_cDNA_9430097D07_gene	-	-	-	-	-	-	2:32574184-32575684	4	6	7	0	1	0	0.166351	0.241494	0.291569	0	0.0455202	0	0.233138	0.0151734	3.94157	0.000993722	0.186247	-
ENSMUSG00000073010	Gm5127	predicted_gene_5127	GO:0050896|GO:0009987|GO:0023052|GO:0004871|GO:0016020|GO:0031224|GO:0050794|GO:0038023|GO:0051716|GO:0004872|GO:0007154|GO:0007165|GO:0004888|GO:0016021|GO:0004930|GO:0007186	response to stimulus|cellular process|signaling|signal transducer activity|membrane|intrinsic component of membrane|regulation of cellular process|signaling receptor activity|cellular response to stimulus|receptor activity|cell communication|signal transduction|transmembrane signaling receptor activity|integral component of membrane|G-protein coupled receptor activity|G-protein coupled receptor s…	-	-	-	-	X:106583186-106710557	16	21	41	89	47	53	0.340065	0.431946	0.872805	1.81699	1.09288	1.2519	0.548272	1.38726	-1.33927	0.00100954	0.187522	-
ENSMUSG00000051811	Cox6b2	cytochrome_c_oxidase_subunit_VIb_polypeptide_2	GO:0005215|GO:0005623|GO:0009987|GO:0005488|GO:0003824|GO:0009055|GO:0016020|GO:0043227|GO:0031090|GO:0043229|GO:0005622|GO:0004129|GO:0016491|GO:0005515|GO:0022857|GO:0006810|GO:0005737|GO:0022891|GO:0055085|GO:0019866|GO:0031966|GO:0015002|GO:0030061|GO:0043231|GO:0034220|GO:0006811|GO:0005739|GO:0005740|GO:0015075|GO:0005743|GO:0008324|GO:0098655|GO:0006812|GO:0015992|GO:0022890|GO:0015672|GO:…	transporter activity|cell|cellular process|binding|catalytic activity|electron carrier activity|membrane|membrane-bounded organelle|organelle membrane|intracellular organelle|intracellular|cytochrome-c oxidase activity|oxidoreductase activity|protein binding|transmembrane transporter activity|transport|cytoplasm|substrate-specific transmembrane transporter activity|transmembrane transport|organel…	K02267	cytochrome c oxidase subunit 6b[-]	mmu01100|mmu04714|mmu05016|mmu05010|mmu04932|mmu05012|mmu00190|mmu04260	Metabolic pathways - Mus musculus (mouse)|Thermogenesis - Mus musculus (mouse)|Huntington disease - Mus musculus (mouse)|Alzheimer disease - Mus musculus (mouse)|Non-alcoholic fatty liver disease (NAFLD) - Mus musculus (mouse)|Parkinson disease - Mus musculus (mouse)|Oxidative phosphorylation - Mus musculus (mouse)|Cardiac muscle contraction - Mus musculus (mouse)	7:4751792-4753094	270	286	288	191	91	169	6.0044	6.15521	6.41479	4.07998	2.21399	4.17676	6.19147	3.49024	0.826954	0.00107553	0.198011	-
ENSMUSG00000043587	Pxylp1	2_phosphoxylose_phosphatase_1	GO:0005623|GO:0009987|GO:0005488|GO:0003824|GO:0016020|GO:0008152|GO:0031224|GO:0043227|GO:0031090|GO:0016787|GO:0019222|GO:0071704|GO:0043229|GO:0009893|GO:0050794|GO:0006807|GO:0009058|GO:0005622|GO:0012505|GO:0005515|GO:0044237|GO:0016788|GO:0006793|GO:0005737|GO:0098588|GO:0005794|GO:0044249|GO:0019538|GO:0031325|GO:0006790|GO:0006082|GO:0043231|GO:0031323|GO:0016021|GO:0051247|GO:0009100|GO:…	cell|cellular process|binding|catalytic activity|membrane|metabolic process|intrinsic component of membrane|membrane-bounded organelle|organelle membrane|hydrolase activity|regulation of metabolic process|organic substance metabolic process|intracellular organelle|positive regulation of metabolic process|regulation of cellular process|nitrogen compound metabolic process|biosynthetic process|intra…	-	-	-	-	9:96823336-96892669	381	375	312	557	510	530	1.9698	1.87629	1.61561	2.76611	2.88468	3.04522	1.82056	2.89867	-0.671008	0.00115157	0.210152	-
ENSMUSG00000079610	Ankrd39	ankyrin_repeat_domain_39	GO:0005488|GO:0005515	binding|protein binding	-	-	-	-	1:36539474-36547185	9	15	7	3	2	1	1.1147	1.79791	0.868344	0.356917	0.270997	0.137706	1.26032	0.255206	2.30405	0.00122556	0.22171	-
ENSMUSG00000033632	AW554918	expressed_sequence_AW554918	GO:0005488|GO:0005515	binding|protein binding	-	-	-	-	18:25168999-25467321	215	260	305	295	514	627	1.10845	1.29724	1.57492	1.46088	2.89914	3.59244	1.32687	2.65082	-0.998413	0.00123799	0.222027	-
ENSMUSG00000095403	Gm21092	predicted_gene_21092	GO:0005488|GO:0016020|GO:0007155|GO:0043167|GO:0043169|GO:0098609|GO:0046872|GO:0098742|GO:0005509|GO:0007156	binding|membrane|cell adhesion|ion binding|cation binding|cell-cell adhesion|metal ion binding|cell-cell adhesion via plasma-membrane adhesion molecules|calcium ion binding|homophilic cell adhesion via plasma membrane adhesion molecules	-	-	-	-	8:20550331-20581999	81	74	1760	108	81	83	1.19027	1.05237	25.9036	1.52443	1.3022	1.35546	9.38209	1.39403	2.75065	0.00127978	0.22756	-
ENSMUSG00000050875	A730017C20Rik	RIKEN_cDNA_A730017C20_gene	GO:0016020|GO:0031224|GO:0016021	membrane|intrinsic component of membrane|integral component of membrane	-	-	-	-	18:59062248-59076962	146	129	161	437	329	133	1.24932	1.06827	1.37985	3.59188	3.07999	1.2648	1.23248	2.64556	-1.102	0.00139333	0.24565	-
ENSMUSG00000026934	Lhx3	LIM_homeobox_protein_3	GO:0022414|GO:0050896|GO:0000988|GO:0005623|GO:0009987|GO:0005488|GO:0000003|GO:0032991|GO:0032502|GO:0008152|GO:0040011|GO:0043227|GO:0019222|GO:0009653|GO:0071704|GO:0048523|GO:0043229|GO:0009893|GO:0009605|GO:0050794|GO:0006807|GO:0009058|GO:0005622|GO:0043167|GO:0016043|GO:0003006|GO:0044702|GO:0043234|GO:0048856|GO:0005515|GO:0044237|GO:0000989|GO:0097159|GO:0035295|GO:0048839|GO:0046483|GO:…	reproductive process|response to stimulus|transcription factor activity, protein binding|cell|cellular process|binding|reproduction|macromolecular complex|developmental process|metabolic process|locomotion|membrane-bounded organelle|regulation of metabolic process|anatomical structure morphogenesis|organic substance metabolic process|negative regulation of cellular process|intracellular organelle…	-	-	-	-	2:26200212-26208289	6	11	3	22	26	12	0.079318	0.140731	0.0397228	0.279365	0.376036	0.1763	0.0865905	0.277234	-1.67882	0.00144095	0.251912	-
ENSMUSG00000026686	Lmx1a	LIM_homeobox_transcription_factor_1_alpha	GO:0050896|GO:0005623|GO:0009987|GO:0005488|GO:0032502|GO:0008152|GO:0040007|GO:0040011|GO:0043227|GO:0019222|GO:0009653|GO:0071704|GO:0048523|GO:0043229|GO:0009605|GO:0050794|GO:0006807|GO:0009058|GO:0005622|GO:0043167|GO:0016043|GO:0016049|GO:0048856|GO:0005515|GO:0044237|GO:0040008|GO:0050793|GO:0097159|GO:0045595|GO:0046483|GO:0022037|GO:0030902|GO:1901360|GO:0044249|GO:0021537|GO:0021542|GO:…	response to stimulus|cell|cellular process|binding|developmental process|metabolic process|growth|locomotion|membrane-bounded organelle|regulation of metabolic process|anatomical structure morphogenesis|organic substance metabolic process|negative regulation of cellular process|intracellular organelle|response to external stimulus|regulation of cellular process|nitrogen compound metabolic process…	-	-	-	-	1:167689237-167848741	193	133	243	335	320	314	3.44813	2.29958	4.34826	5.74894	6.25469	6.2345	3.36532	6.07937	-0.853178	0.00148037	0.255792	-
ENSMUSG00000085304	Gm12802	predicted_gene_12802	-	-	-	-	-	-	4:107126613-107136252	7	5	4	0	1	0	0.241016	0.166601	0.137934	0	0.0376866	0	0.181851	0.0125622	3.85559	0.00148774	0.255792	-
ENSMUSG00000021466	Ptch1	patched_homolog_1	GO:0050896|GO:0005623|GO:0009987|GO:0005576|GO:0023052|GO:0045202|GO:0005488|GO:0004871|GO:0016020|GO:0032502|GO:0008152|GO:0040007|GO:0030427|GO:0031224|GO:0048646|GO:0043227|GO:0019222|GO:0005886|GO:0023051|GO:0009653|GO:0071704|GO:0048523|GO:0043229|GO:0051050|GO:0009893|GO:0009605|GO:0050794|GO:0006807|GO:0009058|GO:0038023|GO:0005929|GO:0005622|GO:0043167|GO:0097367|GO:0051641|GO:0071944|GO:…	response to stimulus|cell|cellular process|extracellular region|signaling|synapse|binding|signal transducer activity|membrane|developmental process|metabolic process|growth|site of polarized growth|intrinsic component of membrane|anatomical structure formation involved in morphogenesis|membrane-bounded organelle|regulation of metabolic process|plasma membrane|regulation of signaling|anatomical st…	K06225	patched 1[-]	mmu05200|mmu04024|mmu05205|mmu04360|mmu05217|mmu04340	Pathways in cancer - Mus musculus (mouse)|cAMP signaling pathway - Mus musculus (mouse)|Proteoglycans in cancer - Mus musculus (mouse)|Axon guidance - Mus musculus (mouse)|Basal cell carcinoma - Mus musculus (mouse)|Hedgehog signaling pathway - Mus musculus (mouse)	13:63508328-63573598	2018	2146	1287	2232	3210	3111	7.54857	7.76863	4.82177	8.01966	13.1365	12.9327	6.71299	11.363	-0.759313	0.00155834	0.265735	-
ENSMUSG00000000440	Pparg	peroxisome_proliferator_activated_receptor_gamma	GO:0022414|GO:0050896|GO:0001071|GO:0000988|GO:0005623|GO:0009987|GO:0023052|GO:0005488|GO:0000003|GO:0004871|GO:0002376|GO:0032991|GO:0032502|GO:0008152|GO:0040007|GO:0008144|GO:0003700|GO:0004879|GO:0043227|GO:0006955|GO:0019222|GO:0023051|GO:0071704|GO:0048523|GO:0043229|GO:0051050|GO:0009893|GO:0009605|GO:0050794|GO:0006807|GO:0009058|GO:0038023|GO:0005622|GO:0043167|GO:0016043|GO:0003006|GO:…	reproductive process|response to stimulus|nucleic acid binding transcription factor activity|transcription factor activity, protein binding|cell|cellular process|signaling|binding|reproduction|signal transducer activity|immune system process|macromolecular complex|developmental process|metabolic process|growth|drug binding|transcription factor activity, sequence-specific DNA binding|RNA polymeras…	K08530	peroxisome proliferator-activated receptor gamma[-]	mmu05200|mmu04714|mmu05016|mmu05202|mmu04380|mmu04152|mmu04211|mmu03320|mmu05216	Pathways in cancer - Mus musculus (mouse)|Thermogenesis - Mus musculus (mouse)|Huntington disease - Mus musculus (mouse)|Transcriptional misregulation in cancer - Mus musculus (mouse)|Osteoclast differentiation - Mus musculus (mouse)|AMPK signaling pathway - Mus musculus (mouse)|Longevity regulating pathway - Mus musculus (mouse)|PPAR signaling pathway - Mus musculus (mouse)|Thyroid cancer - Mus …	6:115360951-115490399	1	5	10	0	0	0	0.0150563	0.0728529	0.1508	0	0	0	0.0795697	0	Inf	0.00162958	0.275624	-
ENSMUSG00000029193	Cckar	cholecystokinin_A_receptor	GO:0050896|GO:0005623|GO:0009987|GO:0023052|GO:0045202|GO:0005488|GO:0004871|GO:0016020|GO:0007610|GO:0032502|GO:0040011|GO:0051707|GO:0009607|GO:0031224|GO:0043227|GO:0005886|GO:0023051|GO:0009653|GO:0043229|GO:0051050|GO:0048870|GO:0009605|GO:0050794|GO:0038023|GO:0005622|GO:0051641|GO:0071944|GO:0012505|GO:0016043|GO:0042995|GO:0006950|GO:0051716|GO:0033218|GO:0004872|GO:0007631|GO:0048856|GO:…	response to stimulus|cell|cellular process|signaling|synapse|binding|signal transducer activity|membrane|behavior|developmental process|locomotion|response to other organism|response to biotic stimulus|intrinsic component of membrane|membrane-bounded organelle|plasma membrane|regulation of signaling|anatomical structure morphogenesis|intracellular organelle|positive regulation of transport|cell m…	K04194	cholecystokinin A receptor[-]	mmu04080|mmu04020|mmu04972|mmu04911	Neuroactive ligand-receptor interaction - Mus musculus (mouse)|Calcium signaling pathway - Mus musculus (mouse)|Pancreatic secretion - Mus musculus (mouse)|Insulin secretion - Mus musculus (mouse)	5:53697776-53707705	5	4	6	21	8	21	0.0525271	0.0406724	0.0631339	0.211915	0.0919437	0.245176	0.0521111	0.183012	-1.81227	0.00165021	0.276863	-
ENSMUSG00000062040	Zfp27	zinc_finger_protein_27	GO:0001071|GO:0005623|GO:0009987|GO:0005488|GO:0008152|GO:0003700|GO:0043227|GO:0019222|GO:0071704|GO:0043229|GO:0050794|GO:0006807|GO:0009058|GO:0005622|GO:0043167|GO:0044237|GO:0097159|GO:0046483|GO:1901360|GO:0044249|GO:0043169|GO:0003676|GO:0006725|GO:0006139|GO:0051171|GO:0043231|GO:0031323|GO:0005634|GO:0010468|GO:0016070|GO:0034645|GO:0046872|GO:0009059|GO:0010467|GO:0051252|GO:0006351|GO:…	nucleic acid binding transcription factor activity|cell|cellular process|binding|metabolic process|transcription factor activity, sequence-specific DNA binding|membrane-bounded organelle|regulation of metabolic process|organic substance metabolic process|intracellular organelle|regulation of cellular process|nitrogen compound metabolic process|biosynthetic process|intracellular|ion binding|cellul…	K09228	KRAB domain-containing zinc finger protein[-]	mmu05168	Herpes simplex infection - Mus musculus (mouse)	7:29893333-29906572	347	371	493	231	279	148	1.69996	1.75895	2.41903	1.08703	1.49536	0.805786	1.95932	1.12939	0.794804	0.00170231	0.283319	-
ENSMUSG00000102719	Gm37760	predicted_gene_37760	-	-	-	-	-	-	1:58797783-58801623	4	5	3	0	0	0	0.0650073	0.0786379	0.0488339	0	0	0	0.0641597	0	Inf	0.00173612	0.286653	-
ENSMUSG00000000320	Alox12	arachidonate_12_lipoxygenase	GO:0050896|GO:0005623|GO:0009987|GO:0005576|GO:0005488|GO:0003824|GO:0016020|GO:0032502|GO:0008152|GO:0040007|GO:0040011|GO:0048646|GO:0043227|GO:0016787|GO:0007155|GO:0019222|GO:0005886|GO:0009653|GO:0071704|GO:0048523|GO:0048870|GO:0009893|GO:0009605|GO:0045927|GO:0050794|GO:0009058|GO:0005622|GO:0043167|GO:0071944|GO:0016043|GO:0006950|GO:0016491|GO:0051716|GO:0032844|GO:0016049|GO:0040017|GO:…	response to stimulus|cell|cellular process|extracellular region|binding|catalytic activity|membrane|developmental process|metabolic process|growth|locomotion|anatomical structure formation involved in morphogenesis|membrane-bounded organelle|hydrolase activity|cell adhesion|regulation of metabolic process|plasma membrane|anatomical structure morphogenesis|organic substance metabolic process|negat…	K00458	arachidonate 12-lipoxygenase[1.13.11.31]	mmu01100|mmu04726|mmu04750|mmu00590|mmu01523	Metabolic pathways - Mus musculus (mouse)|Serotonergic synapse - Mus musculus (mouse)|Inflammatory mediator regulation of TRP channels - Mus musculus (mouse)|Arachidonic acid metabolism - Mus musculus (mouse)|Antifolate resistance - Mus musculus (mouse)	11:70241457-70255353	42	54	30	22	12	21	0.582746	0.725098	0.416904	0.293213	0.18215	0.323813	0.574916	0.266392	1.1098	0.00175083	0.286806	-
ENSMUSG00000034115	Scn11a	sodium_channel_voltage_gated_type_XI_alpha	GO:0005215|GO:0005623|GO:0009987|GO:0005576|GO:0023052|GO:0005488|GO:0032991|GO:0016020|GO:0031224|GO:0043227|GO:0005886|GO:0050794|GO:0071944|GO:0042995|GO:0043234|GO:0005515|GO:1903561|GO:0022857|GO:0070062|GO:0006810|GO:0022891|GO:0007154|GO:0055085|GO:1902495|GO:0042391|GO:0005887|GO:0098797|GO:0050877|GO:0043005|GO:0031982|GO:0031226|GO:0016021|GO:0034765|GO:0034220|GO:0031644|GO:0006811|GO:…	transporter activity|cell|cellular process|extracellular region|signaling|binding|macromolecular complex|membrane|intrinsic component of membrane|membrane-bounded organelle|plasma membrane|regulation of cellular process|cell periphery|cell projection|protein complex|protein binding|extracellular vesicle|transmembrane transporter activity|extracellular exosome|transport|substrate-specific transmem…	-	-	-	-	9:119753763-119825456	17	27	27	50	51	39	0.181805	0.279443	0.289203	0.513627	0.596703	0.463526	0.25015	0.524619	-1.06847	0.00178697	0.290439	-
ENSMUSG00000019935	Slc17a8	solute_carrier_family_17_sodium_dependent_inorganic_phosphate_cotransporter_member_8	GO:0005215|GO:0030054|GO:0005623|GO:0009987|GO:0045202|GO:0016020|GO:0032502|GO:0031224|GO:0043227|GO:0031090|GO:0043229|GO:0008021|GO:0044297|GO:0005622|GO:0012505|GO:0030672|GO:0042995|GO:0048856|GO:0060076|GO:0022857|GO:0030658|GO:0006810|GO:0048839|GO:0005737|GO:0098588|GO:0003407|GO:0022891|GO:0012506|GO:0055085|GO:0036477|GO:0043204|GO:0007423|GO:0060041|GO:0097386|GO:0050877|GO:0090102|GO:…	transporter activity|cell junction|cell|cellular process|synapse|membrane|developmental process|intrinsic component of membrane|membrane-bounded organelle|organelle membrane|intracellular organelle|synaptic vesicle|cell body|intracellular|endomembrane system|synaptic vesicle membrane|cell projection|anatomical structure development|excitatory synapse|transmembrane transporter activity|transport v…	K12302	MFS transporter, ACS family, solute carrier family 17 (sodium-dependent inorganic phosphate cotransporter), member 6/7/8[-]	mmu04723|mmu04724|mmu04721|mmu05033	Retrograde endocannabinoid signaling - Mus musculus (mouse)|Glutamatergic synapse - Mus musculus (mouse)|Synaptic vesicle cycle - Mus musculus (mouse)|Nicotine addiction - Mus musculus (mouse)	10:89574020-89621253	21	24	33	46	51	55	0.24425	0.270145	0.384427	0.513917	0.648957	0.71093	0.299607	0.624601	-1.05986	0.0018279	0.292555	-
ENSMUSG00000040148	Hmx3	H6_homeobox_3	GO:0022414|GO:0005623|GO:0009987|GO:0005488|GO:0000003|GO:0032502|GO:0008152|GO:0043227|GO:0019222|GO:0009653|GO:0071704|GO:0043229|GO:0050794|GO:0006807|GO:0009058|GO:0005622|GO:0048609|GO:0044702|GO:0048856|GO:0044237|GO:0097159|GO:0048839|GO:0048598|GO:0046483|GO:1901360|GO:0044249|GO:0007423|GO:0048869|GO:0050877|GO:0003676|GO:0060135|GO:0006725|GO:0006139|GO:0007566|GO:0060322|GO:0051171|GO:…	reproductive process|cell|cellular process|binding|reproduction|developmental process|metabolic process|membrane-bounded organelle|regulation of metabolic process|anatomical structure morphogenesis|organic substance metabolic process|intracellular organelle|regulation of cellular process|nitrogen compound metabolic process|biosynthetic process|intracellular|multicellular organismal reproductive p…	-	-	-	-	7:131542867-131544925	2	0	0	6	4	10	0.0856874	0	0	0.246926	0.187484	0.476151	0.0285625	0.30352	-3.4096	0.00182812	0.292555	-
ENSMUSG00000016918	Sulf1	sulfatase_1	GO:0022414|GO:0050896|GO:0005623|GO:0009987|GO:0005576|GO:0023052|GO:0005488|GO:0000003|GO:0003824|GO:0016020|GO:0032502|GO:0008152|GO:0040011|GO:0048646|GO:0043227|GO:0016787|GO:0007155|GO:0019222|GO:0005886|GO:0023051|GO:0009653|GO:0071704|GO:0048523|GO:0043229|GO:0048870|GO:0050794|GO:0006807|GO:0009058|GO:0005622|GO:0043167|GO:0009986|GO:0071944|GO:0012505|GO:0016043|GO:0001502|GO:0003006|GO:…	reproductive process|response to stimulus|cell|cellular process|extracellular region|signaling|binding|reproduction|catalytic activity|membrane|developmental process|metabolic process|locomotion|anatomical structure formation involved in morphogenesis|membrane-bounded organelle|hydrolase activity|cell adhesion|regulation of metabolic process|plasma membrane|regulation of signaling|anatomical stru…	-	-	-	-	1:12692277-12861192	2249	2360	2702	4353	3074	3269	8.69236	8.82737	10.4597	16.1605	12.9982	14.0414	9.32647	14.4	-0.62667	0.00189302	0.298873	-
ENSMUSG00000097336	Fendrr	Foxf1_adjacent_non_coding_developmental_regulatory_RNA	-	-	-	-	-	-	8:121054882-121083110	25	21	16	34	40	50	0.313559	0.254898	0.200996	0.409614	0.548868	0.696943	0.256484	0.551808	-1.1053	0.00189633	0.298873	-
ENSMUSG00000018752	Tnfsfm13	tumor_necrosis_factor_ligand_superfamily_membrane_bound_member_13	GO:0050896|GO:0005576|GO:0005488|GO:0002376|GO:0016020|GO:0031224|GO:0006955|GO:0005615|GO:0005515|GO:0005102|GO:0016021|GO:0005125|GO:0005126|GO:0032813|GO:0005164	response to stimulus|extracellular region|binding|immune system process|membrane|intrinsic component of membrane|immune response|extracellular space|protein binding|receptor binding|integral component of membrane|cytokine activity|cytokine receptor binding|tumor necrosis factor receptor superfamily binding|tumor necrosis factor receptor binding	-	-	-	-	11:69682577-69696098	14	4	15	25	35	26	0.269813	0.0746141	0.289551	0.462794	0.737973	0.556873	0.211326	0.58588	-1.47113	0.00192406	0.300963	-
ENSMUSG00000047298	Kcnv2	potassium_channel_subfamily_V_member_2	GO:0005215|GO:0005623|GO:0009987|GO:0032991|GO:0016020|GO:0031224|GO:0005886|GO:0050794|GO:0071944|GO:0016043|GO:0043234|GO:0022857|GO:0006810|GO:0022891|GO:0055085|GO:1902495|GO:0005887|GO:0098797|GO:0071804|GO:0031226|GO:0022607|GO:0016021|GO:0034765|GO:0034220|GO:0071805|GO:0006811|GO:0043269|GO:0006461|GO:0034702|GO:0015267|GO:0015075|GO:0008076|GO:0008324|GO:0051259|GO:0098655|GO:0006812|GO:…	transporter activity|cell|cellular process|macromolecular complex|membrane|intrinsic component of membrane|plasma membrane|regulation of cellular process|cell periphery|cellular component organization|protein complex|transmembrane transporter activity|transport|substrate-specific transmembrane transporter activity|transmembrane transport|transmembrane transporter complex|integral component of pla…	-	-	-	-	19:27322588-27337179	14	10	9	4	2	2	0.17109	0.118265	0.110163	0.0469553	0.0267389	0.0271605	0.133172	0.0336183	1.98598	0.001958	0.303988	-
ENSMUSG00000097079	Gm26604	predicted_gene_26604	-	-	-	-	-	-	7:29071603-29081134	0	0	0	8	1	5	0	0	0	0.272865	0.0388657	0.197313	0	0.169681	#NAME?	0.00198049	0.305201	-
ENSMUSG00000006574	Slc4a1	solute_carrier_family_4_anion_exchanger_member_1	GO:0005215|GO:0005623|GO:0009987|GO:0005576|GO:0005488|GO:0016020|GO:0031224|GO:0043227|GO:0005886|GO:0043229|GO:0005622|GO:0071944|GO:0072562|GO:0005615|GO:0005515|GO:1903561|GO:0022857|GO:0031674|GO:0070062|GO:0019725|GO:0006810|GO:0005737|GO:0022891|GO:0042592|GO:0055085|GO:0030018|GO:0005887|GO:0042802|GO:0008092|GO:0019899|GO:0005938|GO:0008022|GO:0016323|GO:0031982|GO:0030017|GO:0031226|GO:…	transporter activity|cell|cellular process|extracellular region|binding|membrane|intrinsic component of membrane|membrane-bounded organelle|plasma membrane|intracellular organelle|intracellular|cell periphery|blood microparticle|extracellular space|protein binding|extracellular vesicle|transmembrane transporter activity|I band|extracellular exosome|cellular homeostasis|transport|cytoplasm|substra…	K06573	solute carrier family 4 (anion exchanger), member 1[-]	mmu04966	Collecting duct acid secretion - Mus musculus (mouse)	11:102348824-102366203	3051	3420	3048	1646	1934	2342	35.8805	38.9237	35.9018	18.5937	24.8831	30.6091	36.902	24.6953	0.579463	0.00202203	0.309311	-
ENSMUSG00000037579	Kcnh3	potassium_voltage_gated_channel_subfamily_H_eag_related_member_3	GO:0050896|GO:0005215|GO:0005623|GO:0009987|GO:0023052|GO:0005488|GO:0004871|GO:0003824|GO:0016020|GO:0008152|GO:0031224|GO:0005886|GO:0071704|GO:0016740|GO:0005057|GO:0050794|GO:0038023|GO:0005622|GO:0071944|GO:0051716|GO:0004872|GO:0005515|GO:0044237|GO:0022857|GO:0006793|GO:0006810|GO:0022891|GO:0007154|GO:0055085|GO:0019538|GO:0042391|GO:0005887|GO:0007165|GO:0071804|GO:0023014|GO:0031226|GO:…	response to stimulus|transporter activity|cell|cellular process|signaling|binding|signal transducer activity|catalytic activity|membrane|metabolic process|intrinsic component of membrane|plasma membrane|organic substance metabolic process|transferase activity|receptor signaling protein activity|regulation of cellular process|signaling receptor activity|intracellular|cell periphery|cellular respon…	-	-	-	-	15:99224976-99242817	0	3	1	4	8	16	0	0.0505836	0.0174446	0.0669405	0.152478	0.309785	0.0226761	0.176401	-2.95962	0.00206641	0.313792	-
ENSMUSG00000050423	Ppp1r3g	protein_phosphatase_1_regulatory_inhibitor_subunit_3G	GO:0005623|GO:0009987|GO:0005488|GO:0008152|GO:0019222|GO:0071704|GO:0009893|GO:0050794|GO:0009058|GO:0005622|GO:0030246|GO:0005515|GO:0044237|GO:0006091|GO:0005737|GO:0050790|GO:0044262|GO:0044249|GO:0042592|GO:0005975|GO:0043085|GO:0055114|GO:0019899|GO:0031325|GO:0030247|GO:0031323|GO:0019902|GO:2001069|GO:0016051|GO:0010557|GO:0006109|GO:0006112|GO:0034645|GO:0005977|GO:0009059|GO:0005996|GO:…	cell|cellular process|binding|metabolic process|regulation of metabolic process|organic substance metabolic process|positive regulation of metabolic process|regulation of cellular process|biosynthetic process|intracellular|carbohydrate binding|protein binding|cellular metabolic process|generation of precursor metabolites and energy|cytoplasm|regulation of catalytic activity|cellular carbohydrate …	-	-	-	-	13:35958839-35970388	24	37	16	8	13	5	0.557765	0.832169	0.372434	0.178591	0.330536	0.129142	0.587456	0.212756	1.46528	0.00209769	0.316235	-
ENSMUSG00000026751	Nr5a1	nuclear_receptor_subfamily_5_group_A_member_1	GO:0022414|GO:0050896|GO:0001071|GO:0005623|GO:0009987|GO:0048511|GO:0023052|GO:0005488|GO:0000003|GO:0004871|GO:0032991|GO:0032502|GO:0008152|GO:0003700|GO:0004879|GO:0043227|GO:0019222|GO:0042445|GO:0071704|GO:0043229|GO:0009893|GO:0050794|GO:0006807|GO:0009058|GO:0038023|GO:0005622|GO:0043167|GO:0048609|GO:0051641|GO:0003006|GO:0044702|GO:0022602|GO:0051716|GO:0008289|GO:0004872|GO:0043234|GO:…	reproductive process|response to stimulus|nucleic acid binding transcription factor activity|cell|cellular process|rhythmic process|signaling|binding|reproduction|signal transducer activity|macromolecular complex|developmental process|metabolic process|transcription factor activity, sequence-specific DNA binding|RNA polymerase II transcription factor activity, ligand-activated sequence-specific D…	K08560	steroidogenic factor 1[-]	mmu04934|mmu04927	Cushing syndrome - Mus musculus (mouse)|Cortisol synthesis and secretion - Mus musculus (mouse)	2:38692656-38714542	0	2	0	4	7	8	0	0.0198598	0	0.0394292	0.0785916	0.0912404	0.00661992	0.0697538	-3.39738	0.00216024	0.317998	-
ENSMUSG00000031596	Slc7a2	solute_carrier_family_7_cationic_amino_acid_transporter_y+_system_member_2	GO:0050896|GO:0005215|GO:0005623|GO:0009987|GO:0002376|GO:0016020|GO:0008152|GO:0031224|GO:0005886|GO:0009605|GO:0050794|GO:0006807|GO:0009058|GO:0071944|GO:0006950|GO:0044237|GO:0002682|GO:0022857|GO:2001057|GO:0006810|GO:0072593|GO:0009611|GO:0006952|GO:0022891|GO:0050865|GO:0044249|GO:0055085|GO:1903409|GO:0005887|GO:0001775|GO:0031226|GO:0002532|GO:0016021|GO:0034220|GO:0015291|GO:0098657|GO:…	response to stimulus|transporter activity|cell|cellular process|immune system process|membrane|metabolic process|intrinsic component of membrane|plasma membrane|response to external stimulus|regulation of cellular process|nitrogen compound metabolic process|biosynthetic process|cell periphery|response to stress|cellular metabolic process|regulation of immune system process|transmembrane transport…	-	-	-	-	8:40862396-40922308	250	260	95	94	96	97	0.840834	0.846282	0.320021	0.30368	0.353241	0.362566	0.669045	0.339829	0.977294	0.00217053	0.317998	-
ENSMUSG00000074221	Zfp568	zinc_finger_protein_568	GO:0022414|GO:0001071|GO:0005623|GO:0009987|GO:0005488|GO:0000003|GO:0032502|GO:0008152|GO:0040007|GO:0003700|GO:0043227|GO:0019222|GO:0009653|GO:0071704|GO:0048523|GO:0043229|GO:0050794|GO:0006807|GO:0009058|GO:0005622|GO:0043167|GO:0003006|GO:0009892|GO:0044702|GO:0048856|GO:0005515|GO:0048589|GO:0044237|GO:0097159|GO:0001892|GO:0048598|GO:0046483|GO:0009888|GO:1901360|GO:0031324|GO:0009890|GO:…	reproductive process|nucleic acid binding transcription factor activity|cell|cellular process|binding|reproduction|developmental process|metabolic process|growth|transcription factor activity, sequence-specific DNA binding|membrane-bounded organelle|regulation of metabolic process|anatomical structure morphogenesis|organic substance metabolic process|negative regulation of cellular process|intrac…	K09228	KRAB domain-containing zinc finger protein[-]	mmu05168	Herpes simplex infection - Mus musculus (mouse)	7:29983955-30028282	2100	2181	2096	730	1728	611	11.0773	11.1338	11.0737	3.69877	9.9722	3.58183	11.0949	5.75093	0.948033	0.00213757	0.317998	-
ENSMUSG00000108789	Ccdc106	coiled_coil_domain_containing_106	GO:0005623|GO:0043227|GO:0043229|GO:0005622|GO:0005737|GO:0043231|GO:0005634|GO:0005654|GO:0005730|GO:0031981	cell|membrane-bounded organelle|intracellular organelle|intracellular|cytoplasm|intracellular membrane-bounded organelle|nucleus|nucleoplasm|nucleolus|nuclear lumen	-	-	-	-	7:5056185-5060523	32	32	54	19	0	0	1.94692	1.88417	3.2906	1.11041	0	0	2.3739	0.370136	2.68113	0.00216154	0.317998	-
ENSMUSG00000019929	Dcn	decorin	GO:0022414|GO:0050896|GO:0009987|GO:0005576|GO:0005488|GO:0000003|GO:0031012|GO:0032991|GO:0032502|GO:0008152|GO:0051707|GO:0009607|GO:0019222|GO:0005578|GO:0071704|GO:0009893|GO:0009605|GO:0050794|GO:0006807|GO:0097367|GO:0003006|GO:0006950|GO:0050840|GO:0044702|GO:0005615|GO:0043234|GO:0006914|GO:0048856|GO:0005515|GO:0044237|GO:0009056|GO:0005589|GO:0097159|GO:0009611|GO:0009888|GO:0005539|GO:…	reproductive process|response to stimulus|cellular process|extracellular region|binding|reproduction|extracellular matrix|macromolecular complex|developmental process|metabolic process|response to other organism|response to biotic stimulus|regulation of metabolic process|proteinaceous extracellular matrix|organic substance metabolic process|positive regulation of metabolic process|response to ext…	K04660	decorin[-]	mmu05205|mmu04350	Proteoglycans in cancer - Mus musculus (mouse)|TGF-beta signaling pathway - Mus musculus (mouse)	10:97479500-97518162	52	67	79	117	99	120	1.55759	1.9422	2.37007	3.3663	3.24428	3.99466	1.95662	3.53508	-0.853379	0.00226062	0.328881	-
ENSMUSG00000052217	Hbb-bh1	hemoglobin_Z_beta_like_embryonic_chain	GO:0005215|GO:0005623|GO:0009987|GO:0005576|GO:0005488|GO:0032991|GO:0008152|GO:0019222|GO:0071704|GO:0048523|GO:0050794|GO:0006807|GO:0009058|GO:0005622|GO:0043167|GO:0016043|GO:0009892|GO:0072562|GO:0005615|GO:0043234|GO:0005515|GO:0044237|GO:0019825|GO:0097159|GO:0006810|GO:0046483|GO:0005737|GO:1901360|GO:0031324|GO:0009890|GO:0044249|GO:0005833|GO:0030492|GO:0043169|GO:0006725|GO:0006139|GO:…	transporter activity|cell|cellular process|extracellular region|binding|macromolecular complex|metabolic process|regulation of metabolic process|organic substance metabolic process|negative regulation of cellular process|regulation of cellular process|nitrogen compound metabolic process|biosynthetic process|intracellular|ion binding|cellular component organization|negative regulation of metabolic…	-	-	-	-	7:103841636-103843164	27986	23379	52885	23625	16072	16233	2845.25	2300.26	5385.13	2307.12	1787.64	1834.11	3510.21	1976.29	0.828764	0.00228827	0.330591	-
ENSMUSG00000021099	Six6	sine_oculis_related_homeobox_6	GO:0001071|GO:0005623|GO:0009987|GO:0005488|GO:0032502|GO:0008152|GO:0003700|GO:0043227|GO:0019222|GO:0071704|GO:0043229|GO:0009893|GO:0050794|GO:0006807|GO:0009058|GO:0005622|GO:0048856|GO:0005515|GO:0044237|GO:0097159|GO:0046483|GO:0000981|GO:1901360|GO:0044249|GO:0003676|GO:0006725|GO:0031325|GO:0006139|GO:0051171|GO:0043231|GO:0031323|GO:0007275|GO:0005634|GO:0003705|GO:0010468|GO:0016070|GO:…	nucleic acid binding transcription factor activity|cell|cellular process|binding|developmental process|metabolic process|transcription factor activity, sequence-specific DNA binding|membrane-bounded organelle|regulation of metabolic process|organic substance metabolic process|intracellular organelle|positive regulation of metabolic process|regulation of cellular process|nitrogen compound metaboli…	-	-	-	-	12:72939892-72944899	50	69	61	108	120	79	0.778539	1.03975	0.951325	1.61531	2.04421	1.36706	0.923205	1.67552	-0.85989	0.00235747	0.336772	-
ENSMUSG00000024366	Gfra3	glial_cell_line_derived_neurotrophic_factor_family_receptor_alpha_3	GO:0050896|GO:0005623|GO:0009987|GO:0023052|GO:0005488|GO:0004871|GO:0016020|GO:0032502|GO:0040011|GO:0031224|GO:0043227|GO:0005886|GO:0009653|GO:0043229|GO:0048870|GO:0009605|GO:0050794|GO:0038023|GO:0005622|GO:0009986|GO:0071944|GO:0016043|GO:0051716|GO:0004872|GO:0048856|GO:0005515|GO:0005737|GO:0007154|GO:0007165|GO:0048869|GO:0006935|GO:0016477|GO:0031225|GO:0048468|GO:0006928|GO:0009897|GO:…	response to stimulus|cell|cellular process|signaling|binding|signal transducer activity|membrane|developmental process|locomotion|intrinsic component of membrane|membrane-bounded organelle|plasma membrane|anatomical structure morphogenesis|intracellular organelle|cell motility|response to external stimulus|regulation of cellular process|signaling receptor activity|intracellular|cell surface|cell …	-	-	-	-	18:34689903-34720387	14	13	16	2	2	8	0.438718	0.394246	0.502188	0.0602028	0.0685654	0.278622	0.44505	0.135797	1.71252	0.00241199	0.336772	-
ENSMUSG00000031558	Slit2	slit_homolog_2_Drosophila_	GO:0022414|GO:0050896|GO:0005623|GO:0009987|GO:0048511|GO:0005576|GO:0023052|GO:0005488|GO:0000003|GO:0045499|GO:0031012|GO:0002376|GO:0016020|GO:0007610|GO:0032502|GO:0008152|GO:0040007|GO:0040011|GO:0048646|GO:0043227|GO:0007155|GO:0019222|GO:0005886|GO:0023051|GO:0009653|GO:0005578|GO:0050795|GO:0071704|GO:0048523|GO:0050900|GO:0048870|GO:0009605|GO:0048521|GO:0050794|GO:0005622|GO:0043167|GO:…	reproductive process|response to stimulus|cell|cellular process|rhythmic process|extracellular region|signaling|binding|reproduction|chemorepellent activity|extracellular matrix|immune system process|membrane|behavior|developmental process|metabolic process|growth|locomotion|anatomical structure formation involved in morphogenesis|membrane-bounded organelle|cell adhesion|regulation of metabolic p…	K06839	slit 2[-]	mmu04360	Axon guidance - Mus musculus (mouse)	5:47983138-48307733	1370	1523	1329	1944	2027	1947	2.37767	2.55801	2.31015	3.24075	3.84872	3.7553	2.41528	3.61492	-0.581775	0.00238391	0.336772	-
ENSMUSG00000046714	Foxc2	forkhead_box_C2	GO:0050896|GO:0001071|GO:0005623|GO:0009987|GO:0023052|GO:0005488|GO:0032502|GO:0008152|GO:0040007|GO:0040011|GO:0044089|GO:0003700|GO:0048646|GO:0043227|GO:0007155|GO:0019222|GO:0009653|GO:0071704|GO:0048523|GO:0043229|GO:0048870|GO:0009893|GO:0050794|GO:0006807|GO:0009058|GO:0005622|GO:0016043|GO:0009892|GO:0006950|GO:0051716|GO:0040017|GO:0048856|GO:0005515|GO:0048589|GO:0044237|GO:0040012|GO:…	response to stimulus|nucleic acid binding transcription factor activity|cell|cellular process|signaling|binding|developmental process|metabolic process|growth|locomotion|positive regulation of cellular component biogenesis|transcription factor activity, sequence-specific DNA binding|anatomical structure formation involved in morphogenesis|membrane-bounded organelle|cell adhesion|regulation of met…	-	-	-	-	8:121116171-121118895	136	204	81	197	285	274	3.11544	4.52253	1.85846	4.33478	7.14262	6.97556	3.16548	6.15099	-0.958396	0.00241073	0.336772	-
ENSMUSG00000108132	RP23-322E20.8	-	-	-	-	-	-	-	6:71354351-71360829	2	0	1	3	8	12	0.0293342	0	0.0146861	0.0422664	0.128367	0.195603	0.0146734	0.122079	-3.05654	0.00238228	0.336772	-
ENSMUSG00000024529	Lox	lysyl_oxidase	GO:0050896|GO:0005623|GO:0009987|GO:0005576|GO:0005488|GO:0031012|GO:0003824|GO:0032991|GO:0032502|GO:0008152|GO:0043227|GO:0005578|GO:0043229|GO:0005622|GO:0043167|GO:0016043|GO:0006950|GO:0016491|GO:0005615|GO:0043234|GO:0048856|GO:0005515|GO:0035295|GO:0009611|GO:0009725|GO:0043169|GO:0055114|GO:0030323|GO:0007507|GO:0005581|GO:0043231|GO:0001568|GO:0010033|GO:0007275|GO:0048513|GO:0022607|GO:…	response to stimulus|cell|cellular process|extracellular region|binding|extracellular matrix|catalytic activity|macromolecular complex|developmental process|metabolic process|membrane-bounded organelle|proteinaceous extracellular matrix|intracellular organelle|intracellular|ion binding|cellular component organization|response to stress|oxidoreductase activity|extracellular space|protein complex|a…	-	-	-	-	18:52516069-52529867	163	185	163	211	289	309	1.36467	1.49894	1.36683	1.69685	2.6471	2.87506	1.41015	2.40634	-0.770993	0.00242978	0.336876	-
ENSMUSG00000092353	Gm20539	predicted_gene_20539	-	-	-	-	-	-	2:18742715-18760862	8	2	12	0	1	1	0.360828	0.0872883	0.542112	0	0.0493684	0.0501471	0.330076	0.0331718	3.31477	0.00244512	0.336876	-
ENSMUSG00000020303	Stc2	stanniocalcin_2	GO:0022414|GO:0050896|GO:0005623|GO:0009987|GO:0005576|GO:0023052|GO:0005488|GO:0000003|GO:0032502|GO:0008152|GO:0040007|GO:0043227|GO:0019222|GO:0042445|GO:0071704|GO:0043229|GO:0009605|GO:0050794|GO:0009058|GO:0005622|GO:0048609|GO:0012505|GO:0003006|GO:0009892|GO:0006950|GO:0044702|GO:0051716|GO:0005615|GO:0045926|GO:0048856|GO:0005515|GO:0048589|GO:0044237|GO:0040008|GO:0050793|GO:0097159|GO:…	reproductive process|response to stimulus|cell|cellular process|extracellular region|signaling|binding|reproduction|developmental process|metabolic process|growth|membrane-bounded organelle|regulation of metabolic process|hormone metabolic process|organic substance metabolic process|intracellular organelle|response to external stimulus|regulation of cellular process|biosynthetic process|intracell…	-	-	-	-	11:31357307-31370074	139	133	112	77	80	66	0.923165	0.85485	0.74502	0.491218	0.581285	0.487142	0.841012	0.519882	0.693943	0.00257426	0.352335	-
ENSMUSG00000026819	Slc25a25	solute_carrier_family_25_mitochondrial_carrier_phosphate_carrier_member_25	GO:0050896|GO:0005623|GO:0009987|GO:0005576|GO:0005488|GO:0016020|GO:0032502|GO:0008152|GO:0040007|GO:0031224|GO:0014823|GO:0043227|GO:0031090|GO:0071704|GO:0043229|GO:0009605|GO:0006807|GO:0005622|GO:0043167|GO:0048856|GO:0048589|GO:1903561|GO:0044237|GO:0035264|GO:0070062|GO:0006793|GO:0006810|GO:0006091|GO:0046483|GO:0009991|GO:0009888|GO:0005737|GO:1901360|GO:0055085|GO:0019866|GO:0007423|GO:…	response to stimulus|cell|cellular process|extracellular region|binding|membrane|developmental process|metabolic process|growth|intrinsic component of membrane|response to activity|membrane-bounded organelle|organelle membrane|organic substance metabolic process|intracellular organelle|response to external stimulus|nitrogen compound metabolic process|intracellular|ion binding|anatomical structure…	-	-	-	-	2:32414487-32451445	586	472	399	308	297	291	2.52242	1.96622	1.7202	1.27347	1.39864	1.39207	2.06961	1.35473	0.611358	0.00260744	0.354543	-
ENSMUSG00000026121	Sema4c	sema_domain_immunoglobulin_domain_Ig_transmembrane_domain_TM_and_short_cytoplasmic_domain_semaphorin_4C	GO:0050896|GO:0030054|GO:0005623|GO:0009987|GO:0005576|GO:0023052|GO:0045202|GO:0005488|GO:0045499|GO:0016020|GO:0007610|GO:0032502|GO:0008152|GO:0040007|GO:0040011|GO:0031224|GO:0048646|GO:0043227|GO:0031090|GO:0019222|GO:0005886|GO:0023051|GO:0009653|GO:0050795|GO:0071704|GO:0048523|GO:0043229|GO:0008021|GO:0097060|GO:0048870|GO:0009893|GO:0009605|GO:0048521|GO:0050794|GO:0005622|GO:0071944|GO:…	response to stimulus|cell junction|cell|cellular process|extracellular region|signaling|synapse|binding|chemorepellent activity|membrane|behavior|developmental process|metabolic process|growth|locomotion|intrinsic component of membrane|anatomical structure formation involved in morphogenesis|membrane-bounded organelle|organelle membrane|regulation of metabolic process|plasma membrane|regulation o…	K06521	semaphorin 4[-]	mmu04360	Axon guidance - Mus musculus (mouse)	1:36548639-36558349	949	1019	977	1322	1414	1391	7.82561	8.132	8.06921	10.4713	12.7565	12.7475	8.00894	11.9918	-0.582365	0.00264424	0.357173	-
ENSMUSG00000026247	Ecel1	endothelin_converting_enzyme_like_1	GO:0050896|GO:0005623|GO:0009987|GO:0023052|GO:0005488|GO:0003824|GO:0016020|GO:0008152|GO:0031224|GO:0016787|GO:0005886|GO:0071704|GO:0050794|GO:0005622|GO:0043167|GO:0071944|GO:0051716|GO:0007154|GO:0008233|GO:0019538|GO:0003016|GO:0043169|GO:0005887|GO:0007165|GO:0007585|GO:0031226|GO:0016021|GO:0007186|GO:0046872|GO:0006508|GO:0035556|GO:0008237|GO:0007218|GO:0004175|GO:0004222	response to stimulus|cell|cellular process|signaling|binding|catalytic activity|membrane|metabolic process|intrinsic component of membrane|hydrolase activity|plasma membrane|organic substance metabolic process|regulation of cellular process|intracellular|ion binding|cell periphery|cellular response to stimulus|cell communication|peptidase activity|protein metabolic process|respiratory system proc…	-	-	-	-	1:87147655-87156521	37	53	25	63	71	76	0.41653	0.577418	0.281888	0.681252	0.874454	0.950838	0.425279	0.835515	-0.974256	0.00266111	0.357173	-
ENSMUSG00000020182	Ddc	dopa_decarboxylase	GO:0050896|GO:0005623|GO:0009987|GO:0048511|GO:0005576|GO:0045202|GO:0005488|GO:0003824|GO:0032502|GO:0008152|GO:0043227|GO:0016829|GO:0071704|GO:0043229|GO:0008021|GO:0044297|GO:0006807|GO:0009058|GO:0005622|GO:0043167|GO:0051641|GO:0012505|GO:0042995|GO:0007623|GO:0051716|GO:0048037|GO:0048856|GO:0005515|GO:1903561|GO:0044237|GO:0036094|GO:0097159|GO:0070062|GO:0006810|GO:0046483|GO:0009404|GO:…	response to stimulus|cell|cellular process|rhythmic process|extracellular region|synapse|binding|catalytic activity|developmental process|metabolic process|membrane-bounded organelle|lyase activity|organic substance metabolic process|intracellular organelle|synaptic vesicle|cell body|nitrogen compound metabolic process|biosynthetic process|intracellular|ion binding|cellular localization|endomembr…	K01593	aromatic-L-amino-acid/L-tryptophan decarboxylase[4.1.1.28 4.1.1.105]	mmu01100|mmu05034|mmu04728|mmu04726|mmu05031|mmu00380|mmu05030|mmu00350|mmu00360	Metabolic pathways - Mus musculus (mouse)|Alcoholism - Mus musculus (mouse)|Dopaminergic synapse - Mus musculus (mouse)|Serotonergic synapse - Mus musculus (mouse)|Amphetamine addiction - Mus musculus (mouse)|Tryptophan metabolism - Mus musculus (mouse)|Cocaine addiction - Mus musculus (mouse)|Tyrosine metabolism - Mus musculus (mouse)|Phenylalanine metabolism - Mus musculus (mouse)	11:11814101-11898144	62	76	77	153	101	103	0.722734	0.857381	0.899003	1.71317	1.28808	1.33436	0.826373	1.4452	-0.806406	0.0028047	0.358472	-
ENSMUSG00000022738	Gsc2	goosecoid_homebox_2	GO:0001071|GO:0005623|GO:0009987|GO:0005488|GO:0008152|GO:0003700|GO:0043227|GO:0019222|GO:0071704|GO:0043229|GO:0050794|GO:0006807|GO:0009058|GO:0005622|GO:0005515|GO:0044237|GO:0097159|GO:0046483|GO:1901360|GO:0044249|GO:0003676|GO:0006725|GO:0006139|GO:0051171|GO:0043231|GO:0031323|GO:0005634|GO:0010468|GO:0016070|GO:0034645|GO:0009059|GO:0003677|GO:0010467|GO:0051252|GO:0043565|GO:0006351|GO:…	nucleic acid binding transcription factor activity|cell|cellular process|binding|metabolic process|transcription factor activity, sequence-specific DNA binding|membrane-bounded organelle|regulation of metabolic process|organic substance metabolic process|intracellular organelle|regulation of cellular process|nitrogen compound metabolic process|biosynthetic process|intracellular|protein binding|ce…	-	-	-	-	16:17913107-17915059	6	3	6	1	0	0	0.319573	0.154643	0.320087	0.0511621	0	0	0.264767	0.017054	3.95654	0.00286033	0.358472	-
ENSMUSG00000026348	Acmsd	amino_carboxymuconate_semialdehyde_decarboxylase	GO:0005623|GO:0009987|GO:0005576|GO:0005488|GO:0003824|GO:0008152|GO:0043227|GO:0016829|GO:0016787|GO:0071704|GO:0006807|GO:0005622|GO:0043167|GO:0005515|GO:1903561|GO:0044237|GO:0070062|GO:0046483|GO:0005737|GO:1901360|GO:0016830|GO:0043169|GO:0031982|GO:0006082|GO:0046872|GO:0016831|GO:0005829|GO:0019752|GO:0046874|GO:0001760|GO:0043648	cell|cellular process|extracellular region|binding|catalytic activity|metabolic process|membrane-bounded organelle|lyase activity|hydrolase activity|organic substance metabolic process|nitrogen compound metabolic process|intracellular|ion binding|protein binding|extracellular vesicle|cellular metabolic process|extracellular exosome|heterocycle metabolic process|cytoplasm|organic cyclic compound m…	K03392	aminocarboxymuconate-semialdehyde decarboxylase[4.1.1.45]	mmu01100|mmu00380	Metabolic pathways - Mus musculus (mouse)|Tryptophan metabolism - Mus musculus (mouse)	1:127729413-127767978	8	14	22	6	2	4	0.176399	0.298754	0.485871	0.127083	0.0482453	0.098012	0.320341	0.0911134	1.81387	0.00276377	0.358472	-
ENSMUSG00000026805	Barhl1	BarH_like_1_Drosophila_	GO:0001071|GO:0005623|GO:0009987|GO:0005488|GO:0032502|GO:0008152|GO:0040011|GO:0003700|GO:0043227|GO:0019222|GO:0071704|GO:0048523|GO:0043229|GO:0048870|GO:0009893|GO:0050794|GO:0006807|GO:0009058|GO:0005622|GO:0048856|GO:0044237|GO:0097159|GO:0046483|GO:0009888|GO:0000981|GO:1901360|GO:0044249|GO:0008219|GO:0048869|GO:0050877|GO:0003676|GO:0010941|GO:0006725|GO:0016477|GO:0031325|GO:0006139|GO:…	nucleic acid binding transcription factor activity|cell|cellular process|binding|developmental process|metabolic process|locomotion|transcription factor activity, sequence-specific DNA binding|membrane-bounded organelle|regulation of metabolic process|organic substance metabolic process|negative regulation of cellular process|intracellular organelle|cell motility|positive regulation of metabolic …	-	-	-	-	2:28907679-28916668	76	69	50	91	126	111	0.537522	0.472282	0.35419	0.618221	0.974956	0.872474	0.454665	0.821884	-0.854132	0.00275988	0.358472	-
ENSMUSG00000026830	Ermn	ermin_ERM_like_protein	GO:0005623|GO:0009987|GO:0005576|GO:0005488|GO:0032502|GO:0043227|GO:0009653|GO:0043229|GO:0044297|GO:0050794|GO:0005622|GO:0071944|GO:0016043|GO:0042995|GO:0048856|GO:0005515|GO:1903561|GO:0050793|GO:0043209|GO:0070062|GO:0005737|GO:0008360|GO:0036477|GO:0001763|GO:0008092|GO:0030029|GO:0048869|GO:0005938|GO:0043005|GO:0031982|GO:0006996|GO:0030030|GO:0032403|GO:0043025|GO:0051128|GO:0033269|GO:…	cell|cellular process|extracellular region|binding|developmental process|membrane-bounded organelle|anatomical structure morphogenesis|intracellular organelle|cell body|regulation of cellular process|intracellular|cell periphery|cellular component organization|cell projection|anatomical structure development|protein binding|extracellular vesicle|regulation of developmental process|myelin sheath|e…	-	-	-	-	2:58045113-58052864	27	14	19	46	35	38	0.463666	0.232674	0.326803	0.758787	0.657578	0.725227	0.341048	0.713864	-1.06567	0.00285936	0.358472	-
ENSMUSG00000031103	Elf4	E74_like_factor_4_ets_domain_transcription_factor_	GO:0001071|GO:0005623|GO:0009987|GO:0005488|GO:0002376|GO:0032502|GO:0008152|GO:0003700|GO:0043227|GO:0007155|GO:0019222|GO:0071704|GO:0043229|GO:0009893|GO:0050794|GO:0006807|GO:0009058|GO:0005622|GO:0005515|GO:0044237|GO:0008283|GO:0097159|GO:0070661|GO:0046483|GO:0000981|GO:1901360|GO:0044249|GO:0048869|GO:0003676|GO:0098609|GO:0006725|GO:0031325|GO:0006139|GO:0046649|GO:0016337|GO:0051171|GO:…	nucleic acid binding transcription factor activity|cell|cellular process|binding|immune system process|developmental process|metabolic process|transcription factor activity, sequence-specific DNA binding|membrane-bounded organelle|cell adhesion|regulation of metabolic process|organic substance metabolic process|intracellular organelle|positive regulation of metabolic process|regulation of cellula…	-	-	-	-	X:48411046-48463132	157	200	117	218	269	266	0.898053	1.10715	0.670309	1.19778	1.6834	1.69095	0.891836	1.52405	-0.773055	0.00270242	0.358472	-
ENSMUSG00000038840	Birc7	baculoviral_IAP_repeat_containing_7_livin_	GO:0050896|GO:0005623|GO:0009987|GO:0023052|GO:0005488|GO:0003824|GO:0008152|GO:0043227|GO:0019222|GO:0023051|GO:0071704|GO:0048523|GO:0043229|GO:0016740|GO:0016874|GO:0050794|GO:0005622|GO:0043167|GO:0012505|GO:0030234|GO:0009892|GO:0051716|GO:0005515|GO:0044237|GO:0008283|GO:0043086|GO:0005737|GO:0050790|GO:0031324|GO:0005794|GO:0007154|GO:0019538|GO:0008219|GO:0009966|GO:0043169|GO:0010646|GO:…	response to stimulus|cell|cellular process|signaling|binding|catalytic activity|metabolic process|membrane-bounded organelle|regulation of metabolic process|regulation of signaling|organic substance metabolic process|negative regulation of cellular process|intracellular organelle|transferase activity|ligase activity|regulation of cellular process|intracellular|ion binding|endomembrane system|enzy…	K16061	baculoviral IAP repeat-containing protein 7/8[-]	mmu05200|mmu04120|mmu05145|mmu05222|mmu04215	Pathways in cancer - Mus musculus (mouse)|Ubiquitin mediated proteolysis - Mus musculus (mouse)|Toxoplasmosis - Mus musculus (mouse)|Small cell lung cancer - Mus musculus (mouse)|Apoptosis - multiple species - Mus musculus (mouse)	2:180929023-180934010	5	11	6	3	0	0	0.164358	0.349937	0.197547	0.0947267	0	0	0.237281	0.0315756	2.90971	0.00275252	0.358472	-
ENSMUSG00000051682	Treml4	triggering_receptor_expressed_on_myeloid_cells_like_4	GO:0050896|GO:0009987|GO:0005488|GO:0002376|GO:0016020|GO:0031224|GO:0006955|GO:0016043|GO:0005515|GO:0019882|GO:0006810|GO:0002457|GO:0061024|GO:0002443|GO:0002250|GO:0016021|GO:0016192|GO:0010324|GO:0002460|GO:0006909|GO:0006897|GO:0006911|GO:0002456	response to stimulus|cellular process|binding|immune system process|membrane|intrinsic component of membrane|immune response|cellular component organization|protein binding|antigen processing and presentation|transport|T cell antigen processing and presentation|membrane organization|leukocyte mediated immunity|adaptive immune response|integral component of membrane|vesicle-mediated transport|memb…	-	-	-	-	17:48264295-48275360	7	5	3	1	0	0	0.123575	0.0854208	0.0530461	0.0169576	0	0	0.0873474	0.00565252	3.9498	0.00280462	0.358472	-
ENSMUSG00000064168	Hist1h2bh	histone_cluster_1_H2bh	GO:0005623|GO:0009987|GO:0005488|GO:0032991|GO:0043227|GO:0043229|GO:0000785|GO:0005622|GO:0016043|GO:0032993|GO:0043234|GO:0005515|GO:0097159|GO:0003676|GO:0000786|GO:0043231|GO:0006996|GO:0046983|GO:0022607|GO:0000790|GO:0005634|GO:0005654|GO:0051276|GO:0003677|GO:0006461|GO:0005694|GO:0046982|GO:0000788|GO:0000228|GO:0006325|GO:0031981|GO:0065004|GO:0071103|GO:0034622|GO:0006333|GO:0006334|GO:…	cell|cellular process|binding|macromolecular complex|membrane-bounded organelle|intracellular organelle|chromatin|intracellular|cellular component organization|protein-DNA complex|protein complex|protein binding|organic cyclic compound binding|nucleic acid binding|nucleosome|intracellular membrane-bounded organelle|organelle organization|protein dimerization activity|cellular component assembly|n…	-	-	-	-	13:23542970-23543357	12	8	11	2	4	2	1.93062	1.24559	1.77247	0.309082	0.704033	0.357567	1.64956	0.456894	1.85215	0.0028279	0.358472	-
ENSMUSG00000100510	AV026068	expressed_sequence_AV026068	-	-	-	-	-	-	8:57304265-57320859	0	0	0	44	0	0	0	0	0	0.796819	0	0	0	0.265606	#NAME?	0.00275553	0.358472	-
ENSMUSG00000103317	Gm38359	predicted_gene_38359	-	-	-	-	-	-	1:181967699-181969923	6	8	8	1	1	2	0.168332	0.217209	0.224786	0.0269492	0.0307083	0.0623533	0.203442	0.0400036	2.34642	0.00281477	0.358472	-
ENSMUSG00000043753	Dmrta1	doublesex_and_mab_3_related_transcription_factor_like_family_A1	GO:0022414|GO:0001071|GO:0005623|GO:0009987|GO:0048511|GO:0005488|GO:0000003|GO:0007610|GO:0032502|GO:0008152|GO:0003700|GO:0043227|GO:0019222|GO:0071704|GO:0043229|GO:0050794|GO:0006807|GO:0009058|GO:0005622|GO:0043167|GO:0048609|GO:0003006|GO:0044702|GO:0022602|GO:0042698|GO:0048856|GO:0005515|GO:0044237|GO:0019953|GO:0097159|GO:0007548|GO:0046483|GO:0008406|GO:1901360|GO:0001541|GO:0044249|GO:…	reproductive process|nucleic acid binding transcription factor activity|cell|cellular process|rhythmic process|binding|reproduction|behavior|developmental process|metabolic process|transcription factor activity, sequence-specific DNA binding|membrane-bounded organelle|regulation of metabolic process|organic substance metabolic process|intracellular organelle|regulation of cellular process|nitroge…	-	-	-	-	4:89679436-89694772	143	149	125	166	274	239	1.90819	1.92418	1.67064	2.12771	4.00009	3.54431	1.83434	3.22404	-0.81361	0.00292635	0.361026	-
ENSMUSG00000071656	Lrrn4cl	LRRN4_C_terminal_like	GO:0005488|GO:0016020|GO:0031224|GO:0005515|GO:0016021	binding|membrane|intrinsic component of membrane|protein binding|integral component of membrane	-	-	-	-	19:8850785-8853909	19	17	19	10	7	3	0.459172	0.397604	0.459903	0.232141	0.185084	0.0805806	0.438893	0.165935	1.40325	0.00293277	0.361026	-
ENSMUSG00000097428	AW047730	expressed_sequence_AW047730	-	-	-	-	-	-	3:88200623-88203481	83	136	62	138	153	211	1.45415	2.30592	1.08795	2.32236	2.9326	4.10829	1.616	3.12108	-0.949616	0.00290691	0.361026	-
ENSMUSG00000029778	Adcyap1r1	adenylate_cyclase_activating_polypeptide_1_receptor_1	GO:0022414|GO:0050896|GO:0030054|GO:0005623|GO:0009987|GO:0023052|GO:0005488|GO:0000003|GO:0004871|GO:0032991|GO:0016020|GO:0032502|GO:0008152|GO:0031224|GO:0043227|GO:0005911|GO:0019222|GO:0005886|GO:0071704|GO:0048523|GO:0043229|GO:0051050|GO:0009893|GO:0050794|GO:0006807|GO:0009058|GO:0038023|GO:0005622|GO:0009986|GO:0048609|GO:0051641|GO:0071944|GO:0012505|GO:0042995|GO:0003006|GO:0006950|GO:…	reproductive process|response to stimulus|cell junction|cell|cellular process|signaling|binding|reproduction|signal transducer activity|macromolecular complex|membrane|developmental process|metabolic process|intrinsic component of membrane|membrane-bounded organelle|cell-cell junction|regulation of metabolic process|plasma membrane|organic substance metabolic process|negative regulation of cellul…	K04587	pituitary adenylate cyclase-activating polypeptide type I receptor[-]	mmu04080|mmu04024|mmu04713|mmu04911|mmu04924	Neuroactive ligand-receptor interaction - Mus musculus (mouse)|cAMP signaling pathway - Mus musculus (mouse)|Circadian entrainment - Mus musculus (mouse)|Insulin secretion - Mus musculus (mouse)|Renin secretion - Mus musculus (mouse)	6:55451978-55501451	335	520	320	546	730	548	2.02654	3.04428	1.93885	3.17265	4.8313	3.68416	2.33656	3.89604	-0.737622	0.00295531	0.361661	-
ENSMUSG00000095930	Nim1k	NIM1_serine_threonine_protein_kinase	GO:0050896|GO:0005623|GO:0009987|GO:0023052|GO:0005488|GO:0003824|GO:0008152|GO:0071704|GO:0016740|GO:0050794|GO:0005622|GO:0043167|GO:0097367|GO:0051716|GO:0044237|GO:0036094|GO:0097159|GO:0006793|GO:0005737|GO:0007154|GO:0019538|GO:0001882|GO:0043169|GO:0007165|GO:0000166|GO:0043168|GO:0016772|GO:0017076|GO:0001883|GO:0043412|GO:0044267|GO:0006796|GO:0046872|GO:0016773|GO:0016301|GO:0036211|GO:…	response to stimulus|cell|cellular process|signaling|binding|catalytic activity|metabolic process|organic substance metabolic process|transferase activity|regulation of cellular process|intracellular|ion binding|carbohydrate derivative binding|cellular response to stimulus|cellular metabolic process|small molecule binding|organic cyclic compound binding|phosphorus metabolic process|cytoplasm|cell…	-	-	-	-	13:119710094-119755882	55	33	50	84	83	75	0.364854	0.211859	0.332208	0.535248	0.602374	0.552922	0.302974	0.563515	-0.89526	0.00308406	0.375209	-
ENSMUSG00000032035	Ets1	E26_avian_leukemia_oncogene_1_5_domain	GO:0022414|GO:0050896|GO:0001071|GO:0005623|GO:0009987|GO:0048511|GO:0005576|GO:0005488|GO:0000003|GO:0002376|GO:0032991|GO:0032502|GO:0008152|GO:0040011|GO:0002262|GO:0003700|GO:0048646|GO:0043227|GO:0019222|GO:0009653|GO:0071704|GO:0002684|GO:0048523|GO:0043229|GO:0048870|GO:0009893|GO:0009605|GO:0050794|GO:0006807|GO:0009058|GO:0005622|GO:0048609|GO:0016043|GO:0006950|GO:0045171|GO:0044702|GO:…	reproductive process|response to stimulus|nucleic acid binding transcription factor activity|cell|cellular process|rhythmic process|extracellular region|binding|reproduction|immune system process|macromolecular complex|developmental process|metabolic process|locomotion|myeloid cell homeostasis|transcription factor activity, sequence-specific DNA binding|anatomical structure formation involved in …	K02678	C-ets-1[-]	mmu05200|mmu05166|mmu04014|mmu04218|mmu05211	Pathways in cancer - Mus musculus (mouse)|Human T-cell leukemia virus 1 infection - Mus musculus (mouse)|Ras signaling pathway - Mus musculus (mouse)|Cellular senescence - Mus musculus (mouse)|Renal cell carcinoma - Mus musculus (mouse)	9:32636221-32757820	801	962	373	477	333	336	4.26595	4.95826	1.98965	2.44017	1.94025	1.9887	3.73795	2.12304	0.816116	0.00310582	0.37566	-
ENSMUSG00000024679	Ms4a6d	membrane_spanning_4_domains_subfamily_A_member_6D	GO:0016020|GO:0031224|GO:0016021	membrane|intrinsic component of membrane|integral component of membrane	-	-	-	-	19:11586604-11604849	46	34	42	22	19	19	1.23664	0.884567	1.13089	0.568115	0.558814	0.567657	1.08403	0.564862	0.940436	0.00322297	0.387576	-
ENSMUSG00000006586	Runx1t1	runt_related_transcription_factor_1;_translocated_to_1_cyclin_D_related_	GO:0001071|GO:0000988|GO:0005623|GO:0009987|GO:0005488|GO:0032991|GO:0032502|GO:0008152|GO:0003700|GO:0043227|GO:0019222|GO:0071704|GO:0048523|GO:0043229|GO:0050794|GO:0006807|GO:0009058|GO:0005622|GO:0043167|GO:0016043|GO:0009892|GO:0043234|GO:0048856|GO:0005515|GO:0044237|GO:0000989|GO:0050793|GO:0045595|GO:0051098|GO:0046483|GO:0005737|GO:1901360|GO:0031324|GO:0009890|GO:0044249|GO:0043169|GO:…	nucleic acid binding transcription factor activity|transcription factor activity, protein binding|cell|cellular process|binding|macromolecular complex|developmental process|metabolic process|transcription factor activity, sequence-specific DNA binding|membrane-bounded organelle|regulation of metabolic process|organic substance metabolic process|negative regulation of cellular process|intracellula…	K10053	CBFA2/RNUX1 translocation partner 1[-]	mmu05200|mmu05202|mmu05221	Pathways in cancer - Mus musculus (mouse)|Transcriptional misregulation in cancer - Mus musculus (mouse)|Acute myeloid leukemia - Mus musculus (mouse)	4:13743436-13893649	346	461	437	562	612	661	1.45896	1.88122	1.84559	2.27627	2.82326	3.09754	1.72859	2.73236	-0.660549	0.00324653	0.388166	-
ENSMUSG00000041237	Pklr	pyruvate_kinase_liver_and_red_blood_cell	GO:0050896|GO:0005623|GO:0009987|GO:0005576|GO:0005488|GO:0003824|GO:0008152|GO:0051707|GO:0009607|GO:0043227|GO:0071704|GO:0016740|GO:0009605|GO:0006807|GO:0009058|GO:0005622|GO:0043167|GO:0006950|GO:0051716|GO:1903561|GO:0044237|GO:0009056|GO:0070062|GO:0006793|GO:0006091|GO:0046483|GO:0009991|GO:0009725|GO:0005737|GO:0009266|GO:1901360|GO:0010035|GO:0044249|GO:0005975|GO:0043169|GO:0043207|GO:…	response to stimulus|cell|cellular process|extracellular region|binding|catalytic activity|metabolic process|response to other organism|response to biotic stimulus|membrane-bounded organelle|organic substance metabolic process|transferase activity|response to external stimulus|nitrogen compound metabolic process|biosynthetic process|intracellular|ion binding|response to stress|cellular response t…	K12406	pyruvate kinase isozymes R/L[2.7.1.40]	mmu01100|mmu04932|mmu04910|mmu00230|mmu01200|mmu01230|mmu00010|mmu04930|mmu00620|mmu04950	Metabolic pathways - Mus musculus (mouse)|Non-alcoholic fatty liver disease (NAFLD) - Mus musculus (mouse)|Insulin signaling pathway - Mus musculus (mouse)|Purine metabolism - Mus musculus (mouse)|Carbon metabolism - Mus musculus (mouse)|Biosynthesis of amino acids - Mus musculus (mouse)|Glycolysis / Gluconeogenesis - Mus musculus (mouse)|Type II diabetes mellitus - Mus musculus (mouse)|Pyruvate …	3:89136142-89146784	256	276	312	175	186	157	3.36784	3.51392	4.11103	2.2114	2.67704	2.2954	3.66427	2.39462	0.61373	0.00329074	0.391203	-
ENSMUSG00000003949	Hlf	hepatic_leukemia_factor	GO:0001071|GO:0005623|GO:0009987|GO:0048511|GO:0005488|GO:0032502|GO:0008152|GO:0003700|GO:0043227|GO:0019222|GO:0071704|GO:0043229|GO:0050794|GO:0006807|GO:0009058|GO:0005622|GO:0048856|GO:0044237|GO:0097159|GO:0046483|GO:0009888|GO:1901360|GO:0044249|GO:0048869|GO:0003676|GO:0006725|GO:0006139|GO:0061061|GO:0051171|GO:0043231|GO:0031323|GO:0007275|GO:0048513|GO:0005634|GO:0010468|GO:0016070|GO:…	nucleic acid binding transcription factor activity|cell|cellular process|rhythmic process|binding|developmental process|metabolic process|transcription factor activity, sequence-specific DNA binding|membrane-bounded organelle|regulation of metabolic process|organic substance metabolic process|intracellular organelle|regulation of cellular process|nitrogen compound metabolic process|biosynthetic p…	-	-	-	-	11:90336536-90390895	50	61	47	96	82	78	0.269275	0.317925	0.253517	0.496612	0.483141	0.466839	0.280239	0.482197	-0.782967	0.00336265	0.397481	-
ENSMUSG00000059005	Hnrnpa3	heterogeneous_nuclear_ribonucleoprotein_A3	GO:0005623|GO:0009987|GO:0005488|GO:0032991|GO:0008152|GO:0043227|GO:0071704|GO:0043229|GO:0006807|GO:0005622|GO:0044237|GO:0036094|GO:0097159|GO:0046483|GO:1901360|GO:0003676|GO:0000166|GO:0030529|GO:0006725|GO:0006139|GO:0043231|GO:0005634|GO:0003723|GO:0005681|GO:0016070|GO:0010467|GO:0016071|GO:0006396|GO:0008380|GO:0006397	cell|cellular process|binding|macromolecular complex|metabolic process|membrane-bounded organelle|organic substance metabolic process|intracellular organelle|nitrogen compound metabolic process|intracellular|cellular metabolic process|small molecule binding|organic cyclic compound binding|heterocycle metabolic process|organic cyclic compound metabolic process|nucleic acid binding|nucleotide bindi…	K12741	heterogeneous nuclear ribonucleoprotein A1/A3[-]	mmu03040	Spliceosome - Mus musculus (mouse)	2:75659261-75669407	3277	457	1381	828	314	667	27.6397	3.7303	11.6664	6.7082	2.89746	6.25216	14.3455	5.28594	1.44036	0.00342704	0.401785	-
ENSMUSG00000073125	Xlr3b	X_linked_lymphocyte_regulated_3B	GO:0009987|GO:0032502|GO:0044089|GO:0009653|GO:0050794|GO:0016043|GO:0048856|GO:0050793|GO:0045595|GO:0045597|GO:0051963|GO:0016358|GO:0051965|GO:0050808|GO:0051130|GO:0048869|GO:0050803|GO:0060996|GO:0048468|GO:0007275|GO:0030030|GO:0022607|GO:0051128|GO:0007399|GO:0000904|GO:0031344|GO:0050769|GO:0060997|GO:0022604|GO:0032990|GO:0000902|GO:0030154|GO:0060999|GO:0060284|GO:0031346|GO:0007416|GO:…	cellular process|developmental process|positive regulation of cellular component biogenesis|anatomical structure morphogenesis|regulation of cellular process|cellular component organization|anatomical structure development|regulation of developmental process|regulation of cell differentiation|positive regulation of cell differentiation|regulation of synapse assembly|dendrite development|positive …	-	-	-	-	X:73192207-73202930	307	320	265	192	104	210	2.72758	2.75144	2.35814	1.63855	1.01089	2.07351	2.61239	1.57432	0.730644	0.00343769	0.401785	-
ENSMUSG00000020463	Smek2	SMEK_homolog_2_suppressor_of_mek1_Dictyostelium_	GO:0005623|GO:0009987|GO:0005488|GO:0032991|GO:0008152|GO:0043227|GO:0008287|GO:0019222|GO:0071704|GO:0043229|GO:0009893|GO:0050794|GO:0009058|GO:0005622|GO:0043234|GO:0005515|GO:0044237|GO:0030289|GO:0006793|GO:0005737|GO:0044262|GO:0044249|GO:0019538|GO:0005975|GO:0031325|GO:0043231|GO:0006629|GO:0031323|GO:0005634|GO:0005654|GO:0016051|GO:0005815|GO:0043412|GO:0044267|GO:0006109|GO:0006796|GO:…	cell|cellular process|binding|macromolecular complex|metabolic process|membrane-bounded organelle|protein serine/threonine phosphatase complex|regulation of metabolic process|organic substance metabolic process|intracellular organelle|positive regulation of metabolic process|regulation of cellular process|biosynthetic process|intracellular|protein complex|protein binding|cellular metabolic proces…	K17491	protein phosphatase 4 regulatory subunit 3[-]	mmu04922	Glucagon signaling pathway - Mus musculus (mouse)	11:29172890-29220797	2697	2237	3545	1847	1700	1796	22.8807	18.3664	30.1223	15.0513	15.7786	16.9333	23.7898	15.921	0.579409	0.00348837	0.403178	-
ENSMUSG00000025161	Slc16a3	solute_carrier_family_16_monocarboxylic_acid_transporters_member_3	GO:0005215|GO:0005623|GO:0009987|GO:0005488|GO:0016020|GO:0031224|GO:0043227|GO:0031090|GO:0005886|GO:0043229|GO:0005622|GO:0071944|GO:0012505|GO:0005515|GO:0022857|GO:0097159|GO:0006810|GO:0022891|GO:0055085|GO:0005887|GO:0003676|GO:0031226|GO:0043231|GO:0005635|GO:0031965|GO:0016021|GO:0005634|GO:0034220|GO:0003723|GO:0015291|GO:0006811|GO:1903825|GO:0005856|GO:0015129|GO:0015075|GO:0015711|GO:…	transporter activity|cell|cellular process|binding|membrane|intrinsic component of membrane|membrane-bounded organelle|organelle membrane|plasma membrane|intracellular organelle|intracellular|cell periphery|endomembrane system|protein binding|transmembrane transporter activity|organic cyclic compound binding|transport|substrate-specific transmembrane transporter activity|transmembrane transport|i…	K08180	MFS transporter, MCP family, solute carrier family 16 (monocarboxylic acid transporters), member 3[-]	mmu05230	Central carbon metabolism in cancer - Mus musculus (mouse)	11:120948480-120960868	848	1046	695	602	444	584	6.04973	7.22175	4.96603	4.12529	3.4654	4.63019	6.07917	4.07363	0.57756	0.00348317	0.403178	-
ENSMUSG00000105852	Gm42890	predicted_gene_42890	-	-	-	-	-	-	3:105959503-105984600	28	94	34	125	91	107	0.526778	1.71147	0.640664	2.25891	1.87302	2.23719	0.959638	2.12304	-1.14557	0.00352108	0.40471	-
ENSMUSG00000006542	Prkag3	protein_kinase_AMP_activated_gamma_3_non_catatlytic_subunit	GO:0005623|GO:0009987|GO:0005576|GO:0005488|GO:0003824|GO:0032991|GO:0008152|GO:0043227|GO:0071704|GO:0043229|GO:0016740|GO:0009058|GO:0005622|GO:0043167|GO:0097367|GO:0005615|GO:0043234|GO:0005515|GO:0044237|GO:0036094|GO:0097159|GO:0006793|GO:0006810|GO:0006091|GO:0005737|GO:0044262|GO:0044249|GO:0019538|GO:0001882|GO:0005975|GO:0055114|GO:0019899|GO:0000166|GO:0031588|GO:0006082|GO:0043168|GO:…	cell|cellular process|extracellular region|binding|catalytic activity|macromolecular complex|metabolic process|membrane-bounded organelle|organic substance metabolic process|intracellular organelle|transferase activity|biosynthetic process|intracellular|ion binding|carbohydrate derivative binding|extracellular space|protein complex|protein binding|cellular metabolic process|small molecule binding…	K07200	5';-AMP-activated protein kinase, regulatory gamma subunit[-]	mmu04714|mmu04530|mmu04921|mmu04932|mmu04910|mmu04371|mmu04068|mmu04152|mmu04931|mmu04922|mmu04211|mmu05410|mmu04920|mmu04213|mmu04710	Thermogenesis - Mus musculus (mouse)|Tight junction - Mus musculus (mouse)|Oxytocin signaling pathway - Mus musculus (mouse)|Non-alcoholic fatty liver disease (NAFLD) - Mus musculus (mouse)|Insulin signaling pathway - Mus musculus (mouse)|Apelin signaling pathway - Mus musculus (mouse)|FoxO signaling pathway - Mus musculus (mouse)|AMPK signaling pathway - Mus musculus (mouse)|Insulin resistance -…	1:74738922-74749221	5	4	2	0	0	0	0.0713735	0.0552653	0.0285998	0	0	0	0.0517462	0	Inf	0.00362044	0.411583	-
ENSMUSG00000021506	Pitx1	paired_like_homeodomain_transcription_factor_1	GO:0001071|GO:0000988|GO:0005623|GO:0009987|GO:0005488|GO:0032991|GO:0032502|GO:0008152|GO:0003700|GO:0043227|GO:0019222|GO:0009653|GO:0071704|GO:0048523|GO:0043229|GO:0009893|GO:0050794|GO:0006807|GO:0009058|GO:0005622|GO:0009892|GO:0043234|GO:0048856|GO:0005515|GO:0044237|GO:0000989|GO:0097159|GO:0048598|GO:0046483|GO:0009888|GO:0005737|GO:0000981|GO:1901360|GO:0031324|GO:0009890|GO:0005667|GO:…	nucleic acid binding transcription factor activity|transcription factor activity, protein binding|cell|cellular process|binding|macromolecular complex|developmental process|metabolic process|transcription factor activity, sequence-specific DNA binding|membrane-bounded organelle|regulation of metabolic process|anatomical structure morphogenesis|organic substance metabolic process|negative regulati…	-	-	-	-	13:55825051-55836192	77	81	38	167	100	91	1.55302	1.58104	0.767644	3.23535	2.20657	2.03975	1.30057	2.49389	-0.939256	0.0036131	0.411583	-
ENSMUSG00000108678	RP24-360F21.2	-	-	-	-	-	-	-	7:73404350-73406417	4	21	14	35	41	22	0.120741	0.613456	0.423255	1.0148	1.35399	0.738027	0.385817	1.0356	-1.42448	0.00367662	0.415698	-
ENSMUSG00000052353	Cemip	cell_migration_inducing_protein_hyaluronan_binding	GO:0005623|GO:0009987|GO:0005576|GO:0005488|GO:0003824|GO:0016020|GO:0008152|GO:0040011|GO:0043227|GO:0005905|GO:0031090|GO:0016787|GO:0019222|GO:0005886|GO:0071704|GO:0048523|GO:0043229|GO:0051050|GO:0048870|GO:0009893|GO:0050794|GO:0006807|GO:0005622|GO:0097367|GO:0051641|GO:0071944|GO:0012505|GO:0016043|GO:0032844|GO:0033218|GO:0040017|GO:0005515|GO:0044237|GO:0040012|GO:0009056|GO:1903829|GO:…	cell|cellular process|extracellular region|binding|catalytic activity|membrane|metabolic process|locomotion|membrane-bounded organelle|coated pit|organelle membrane|hydrolase activity|regulation of metabolic process|plasma membrane|organic substance metabolic process|negative regulation of cellular process|intracellular organelle|positive regulation of transport|cell motility|positive regulation …	-	-	-	-	7:83932857-84086502	109	128	107	127	204	260	0.479671	0.545131	0.471616	0.536834	0.982156	1.27157	0.498806	0.930186	-0.89904	0.00371312	0.417556	-
ENSMUSG00000029343	Crybb1	crystallin_beta_B1	GO:0005198|GO:0005488|GO:0005212|GO:0005515	structural molecule activity|binding|structural constituent of eye lens|protein binding	-	-	-	-	5:112255815-112269585	0	0	0	0	9	6	0	0	0	0	0.458014	0.31014	0	0.256052	#NAME?	0.00383548	0.428997	-
ENSMUSG00000038023	Atp6v0a2	ATPase_H+_transporting_lysosomal_V0_subunit_A2	GO:0005215|GO:0030054|GO:0005623|GO:0009987|GO:0005488|GO:0003824|GO:0032991|GO:0016020|GO:0008152|GO:0031224|GO:0043227|GO:0031090|GO:0016787|GO:0005886|GO:0071704|GO:0043229|GO:0006807|GO:0009058|GO:0005622|GO:0071944|GO:0012505|GO:0016043|GO:0043234|GO:0030055|GO:0005515|GO:0044237|GO:0022857|GO:0019725|GO:0006793|GO:0006810|GO:0046483|GO:0005737|GO:0098588|GO:0033177|GO:0005912|GO:1901360|GO:…	transporter activity|cell junction|cell|cellular process|binding|catalytic activity|macromolecular complex|membrane|metabolic process|intrinsic component of membrane|membrane-bounded organelle|organelle membrane|hydrolase activity|plasma membrane|organic substance metabolic process|intracellular organelle|nitrogen compound metabolic process|biosynthetic process|intracellular|cell periphery|endome…	K02154	V-type H+-transporting ATPase subunit a[-]	mmu01100|mmu05165|mmu05152|mmu04145|mmu00190|mmu04142|mmu05323|mmu04721|mmu04966	Metabolic pathways - Mus musculus (mouse)|Human papillomavirus infection - Mus musculus (mouse)|Tuberculosis - Mus musculus (mouse)|Phagosome - Mus musculus (mouse)|Oxidative phosphorylation - Mus musculus (mouse)|Lysosome - Mus musculus (mouse)|Rheumatoid arthritis - Mus musculus (mouse)|Synaptic vesicle cycle - Mus musculus (mouse)|Collecting duct acid secretion - Mus musculus (mouse)	5:124628576-124724455	909	948	696	1256	1122	1174	5.46762	5.5184	4.19303	7.25675	7.38343	7.84782	5.05968	7.496	-0.567074	0.0040166	0.446852	-
ENSMUSG00000026614	Slc30a10	solute_carrier_family_30_member_10	GO:0050896|GO:0005215|GO:0005623|GO:0009987|GO:0016020|GO:0031224|GO:0005886|GO:0050794|GO:0071944|GO:0032844|GO:0022857|GO:0019725|GO:0006810|GO:0010035|GO:0022891|GO:0042592|GO:0055085|GO:2000021|GO:0061088|GO:0016021|GO:0034220|GO:0006811|GO:0032119|GO:0055082|GO:0010043|GO:0010038|GO:0015075|GO:0048878|GO:0008324|GO:0098655|GO:0050801|GO:0006812|GO:0006873|GO:0022890|GO:0030003|GO:0030001|GO:…	response to stimulus|transporter activity|cell|cellular process|membrane|intrinsic component of membrane|plasma membrane|regulation of cellular process|cell periphery|regulation of homeostatic process|transmembrane transporter activity|cellular homeostasis|transport|response to inorganic substance|substrate-specific transmembrane transporter activity|homeostatic process|transmembrane transport|re…	-	-	-	-	1:185454848-185468762	244	252	275	150	155	171	2.60989	2.60858	2.94612	1.54114	1.81383	2.03271	2.72153	1.79589	0.599716	0.00406204	0.449504	-
ENSMUSG00000022805	Maats1	MYCBP_associated_testis_expressed_1	GO:0005623|GO:0005488|GO:0043227|GO:0043229|GO:0005622|GO:0005515|GO:0005737|GO:0043231|GO:0005739	cell|binding|membrane-bounded organelle|intracellular organelle|intracellular|protein binding|cytoplasm|intracellular membrane-bounded organelle|mitochondrion	-	-	-	-	16:38297754-38342143	10	6	10	24	28	13	0.123342	0.0716226	0.123536	0.284337	0.377835	0.178204	0.106167	0.280125	-1.39974	0.00435029	0.478855	-
ENSMUSG00000007440	Pcdha11	protocadherin_alpha_11	GO:0005623|GO:0005488|GO:0016020|GO:0031224|GO:0007155|GO:0005886|GO:0043167|GO:0071944|GO:0043169|GO:0098609|GO:0016021|GO:0046872|GO:0098742|GO:0005509|GO:0007156	cell|binding|membrane|intrinsic component of membrane|cell adhesion|plasma membrane|ion binding|cell periphery|cation binding|cell-cell adhesion|integral component of membrane|metal ion binding|cell-cell adhesion via plasma-membrane adhesion molecules|calcium ion binding|homophilic cell adhesion via plasma membrane adhesion molecules	-	-	-	-	18:37005203-37187657	10	46	23	13	5	6	0.116483	0.518553	0.268334	0.145457	0.0637228	0.0776653	0.301124	0.0956151	1.65504	0.00443029	0.48004	-
ENSMUSG00000028150	Rorc	RAR_related_orphan_receptor_gamma	GO:0050896|GO:0001071|GO:0005623|GO:0009987|GO:0048511|GO:0023052|GO:0005488|GO:0004871|GO:0002376|GO:0032502|GO:0008152|GO:0042752|GO:0003700|GO:0004879|GO:0043227|GO:0006955|GO:0007155|GO:0019222|GO:0071704|GO:0048523|GO:0043229|GO:0009893|GO:0050794|GO:0006807|GO:0009058|GO:0038023|GO:0005622|GO:0043167|GO:0007623|GO:0051716|GO:0008289|GO:0004872|GO:0048856|GO:0005515|GO:0044237|GO:0036094|GO:…	response to stimulus|nucleic acid binding transcription factor activity|cell|cellular process|rhythmic process|signaling|binding|signal transducer activity|immune system process|developmental process|metabolic process|regulation of circadian rhythm|transcription factor activity, sequence-specific DNA binding|RNA polymerase II transcription factor activity, ligand-activated sequence-specific DNA b…	K08534	RAR-related orphan receptor gamma[-]	mmu04659|mmu05321|mmu04710	Th17 cell differentiation - Mus musculus (mouse)|Inflammatory bowel disease (IBD) - Mus musculus (mouse)|Circadian rhythm - Mus musculus (mouse)	3:94372794-94398276	1	0	4	9	5	12	0.0113807	0	0.0455925	0.0983879	0.062259	0.151775	0.0189911	0.104141	-2.45514	0.00438759	0.48004	-
ENSMUSG00000103897	Pcdhga8	protocadherin_gamma_subfamily_A_8	GO:0005623|GO:0005488|GO:0016020|GO:0031224|GO:0007155|GO:0005886|GO:0043167|GO:0071944|GO:0043169|GO:0098609|GO:0016021|GO:0046872|GO:0098742|GO:0005509|GO:0007156	cell|binding|membrane|intrinsic component of membrane|cell adhesion|plasma membrane|ion binding|cell periphery|cation binding|cell-cell adhesion|integral component of membrane|metal ion binding|cell-cell adhesion via plasma-membrane adhesion molecules|calcium ion binding|homophilic cell adhesion via plasma membrane adhesion molecules	-	-	-	-	18:37725706-37841873	60	64	42	99	87	82	0.791838	0.817402	0.555165	1.25499	1.25613	1.20268	0.721469	1.23794	-0.778927	0.00441089	0.48004	-
ENSMUSG00000024518	Rax	retina_and_anterior_neural_fold_homeobox	GO:0001071|GO:0005623|GO:0009987|GO:0005488|GO:0032502|GO:0008152|GO:0003700|GO:0043227|GO:0019222|GO:0071704|GO:0043229|GO:0009893|GO:0050794|GO:0006807|GO:0009058|GO:0005622|GO:0048856|GO:0044237|GO:0097159|GO:0046483|GO:0000981|GO:1901360|GO:0044249|GO:0007423|GO:0003676|GO:0030900|GO:0021536|GO:0021854|GO:0006725|GO:0031325|GO:0006139|GO:0060322|GO:0051171|GO:0043231|GO:0007420|GO:0031323|GO:…	nucleic acid binding transcription factor activity|cell|cellular process|binding|developmental process|metabolic process|transcription factor activity, sequence-specific DNA binding|membrane-bounded organelle|regulation of metabolic process|organic substance metabolic process|intracellular organelle|positive regulation of metabolic process|regulation of cellular process|nitrogen compound metaboli…	-	-	-	-	18:65934639-65939089	46	49	23	68	76	65	1.72047	1.77362	0.861596	2.44296	3.10981	2.70181	1.4519	2.75152	-0.922293	0.00446264	0.48104	-
ENSMUSG00000029419	Gm996	predicted_gene_996	-	-	-	-	-	-	2:25575416-25581757	2	3	3	6	10	14	0.00961319	0.0139556	0.014443	0.0277025	0.0525843	0.0747843	0.0126706	0.0516903	-2.02841	0.00453204	0.486003	-
ENSMUSG00000081670	Gm15697	predicted_gene_15697	-	-	-	-	-	-	6:38542303-38546074	11	10	7	2	3	2	0.236615	0.208165	0.150808	0.0413246	0.0706093	0.047807	0.198529	0.053247	1.89858	0.00458396	0.48905	-
ENSMUSG00000058163	Gm5431	predicted_gene_5431	GO:0005488|GO:0016020|GO:0043167|GO:0097367|GO:0036094|GO:0097159|GO:0001882|GO:0000166|GO:0043168|GO:0017076|GO:0001883|GO:0032549|GO:0032561|GO:0005525|GO:0019001	binding|membrane|ion binding|carbohydrate derivative binding|small molecule binding|organic cyclic compound binding|nucleoside binding|nucleotide binding|anion binding|purine nucleotide binding|purine nucleoside binding|ribonucleoside binding|guanyl ribonucleotide binding|GTP binding|guanyl nucleotide binding	K17072	interferon gamma inducible protein 47[-]	mmu04668	TNF signaling pathway - Mus musculus (mouse)	11:48887422-48902152	7	2	10	1	0	1	0.0583239	0.0161248	0.0834512	0.00800347	0	0.0092637	0.0526333	0.00575572	3.19291	0.00468221	0.496983	-
ENSMUSG00000035983	Gm7008	predicted_gene_7008	-	-	-	-	-	-	12:40222758-40229184	6	5	6	16	10	20	0.166907	0.134603	0.167175	0.427536	0.304328	0.618317	0.156228	0.45006	-1.52646	0.00487407	0.507	-
ENSMUSG00000063297	Luzp2	leucine_zipper_protein_2	GO:0005576	extracellular region	-	-	-	-	7:54835498-55268885	89	56	84	46	38	40	0.908383	0.553143	0.858709	0.45098	0.424319	0.453717	0.773412	0.443005	0.803913	0.004865	0.507	-
ENSMUSG00000085323	9130410C08Rik	RIKEN_cDNA_9130410C08_gene	-	-	-	-	-	-	4:114817161-114902859	4	9	7	17	17	14	0.229497	0.499746	0.402248	0.936906	1.06708	0.892669	0.377164	0.965552	-1.35616	0.00484144	0.507	-
ENSMUSG00000085837	Kcnmb4os2	potassium_large_conductance_calcium_activated_channel_subfamily_M_beta_member_4_opposite_strand_2	-	-	-	-	-	-	10:116473163-116475319	37	17	13	9	8	7	0.530347	0.235824	0.186633	0.123917	0.125449	0.111507	0.317601	0.120291	1.40069	0.00484757	0.507	-
ENSMUSG00000097233	Gm17552	predicted_gene_17552	-	-	-	-	-	-	19:4169566-4174284	10	7	9	2	4	0	0.161009	0.109068	0.145141	0.0309322	0.0704578	0	0.138406	0.0337966	2.03395	0.00507139	0.524901	-
ENSMUSG00000001847	Rac1	RAS_related_C3_botulinum_substrate_1	GO:0050896|GO:0030054|GO:0005623|GO:0009987|GO:0005576|GO:0023052|GO:0005488|GO:0003824|GO:0002376|GO:0032991|GO:0016020|GO:0007610|GO:0032502|GO:0008152|GO:0040011|GO:0044089|GO:0043227|GO:0031090|GO:0016787|GO:0007155|GO:0019222|GO:0005886|GO:0009653|GO:0050795|GO:0071704|GO:0002684|GO:0043229|GO:0050900|GO:0048870|GO:0009893|GO:0009605|GO:0050794|GO:0006807|GO:0009058|GO:0005622|GO:0031252|GO:…	response to stimulus|cell junction|cell|cellular process|extracellular region|signaling|binding|catalytic activity|immune system process|macromolecular complex|membrane|behavior|developmental process|metabolic process|locomotion|positive regulation of cellular component biogenesis|membrane-bounded organelle|organelle membrane|hydrolase activity|cell adhesion|regulation of metabolic process|plasma…	K04392	Ras-related C3 botulinum toxin substrate 1[-]	mmu05200|mmu04151|mmu04010|mmu05163|mmu05170|mmu04014|mmu05203|mmu05169|mmu04810|mmu04024|mmu04015|mmu05167|mmu05205|mmu04510|mmu04062|mmu04360|mmu04145|mmu04530|mmu04310|mmu04932|mmu05418|mmu04380|mmu04071|mmu04722|mmu04650|mmu04670|mmu04972|mmu04933|mmu05231|mmu04620|mmu05210|mmu04666|mmu05416|mmu05132|mmu05212|mmu05100|mmu04520|mmu04662|mmu05211|mmu04664|mmu04370|mmu05014	Pathways in cancer - Mus musculus (mouse)|PI3K-Akt signaling pathway - Mus musculus (mouse)|MAPK signaling pathway - Mus musculus (mouse)|Human cytomegalovirus infection - Mus musculus (mouse)|Human immunodeficiency virus 1 infection - Mus musculus (mouse)|Ras signaling pathway - Mus musculus (mouse)|Viral carcinogenesis - Mus musculus (mouse)|Epstein-Barr virus infection - Mus musculus (mouse)|R…	5:143503634-143528036	1477	5171	1350	1004	1284	1255	14.4129	48.8334	13.1944	9.41073	13.7078	13.6101	25.4802	12.2429	1.05744	0.00520783	0.525652	-
ENSMUSG00000018909	Arrb1	arrestin_beta_1	GO:0022414|GO:0050896|GO:0005623|GO:0009987|GO:0048511|GO:0023052|GO:0045202|GO:0005488|GO:0000003|GO:0032991|GO:0016020|GO:0032502|GO:0008152|GO:0043227|GO:0005905|GO:0019222|GO:0005886|GO:0023051|GO:0071704|GO:0048523|GO:0043229|GO:0051050|GO:0097060|GO:0009893|GO:0009605|GO:0050794|GO:0000785|GO:0006807|GO:0009058|GO:0005622|GO:0048609|GO:0060090|GO:0051641|GO:0071944|GO:0012505|GO:0016043|GO:…	reproductive process|response to stimulus|cell|cellular process|rhythmic process|signaling|synapse|binding|reproduction|macromolecular complex|membrane|developmental process|metabolic process|membrane-bounded organelle|coated pit|regulation of metabolic process|plasma membrane|regulation of signaling|organic substance metabolic process|negative regulation of cellular process|intracellular organel…	K04439	beta-arrestin[-]	mmu04740|mmu04010|mmu04144|mmu04062|mmu04926|mmu04928|mmu05032|mmu04340	Olfactory transduction - Mus musculus (mouse)|MAPK signaling pathway - Mus musculus (mouse)|Endocytosis - Mus musculus (mouse)|Chemokine signaling pathway - Mus musculus (mouse)|Relaxin signaling pathway - Mus musculus (mouse)|Parathyroid hormone synthesis, secretion and action - Mus musculus (mouse)|Morphine addiction - Mus musculus (mouse)|Hedgehog signaling pathway - Mus musculus (mouse)	7:99535466-99606771	300	375	271	366	337	1342	1.24847	1.51029	1.12956	1.46304	1.53432	6.20663	1.29611	3.068	-1.24311	0.00515905	0.525652	-
ENSMUSG00000020788	Atp2a3	ATPase_Ca++_transporting_ubiquitous	GO:0005215|GO:0005623|GO:0009987|GO:0005488|GO:0003824|GO:0016020|GO:0008152|GO:0031224|GO:0043227|GO:0005789|GO:0031090|GO:0016787|GO:0005886|GO:0043229|GO:0005622|GO:0043167|GO:0097367|GO:0071944|GO:0012505|GO:0005515|GO:0036094|GO:0042175|GO:0022857|GO:0097159|GO:0019725|GO:0006810|GO:0005783|GO:0005737|GO:0098588|GO:0022891|GO:0042592|GO:0055085|GO:0001882|GO:0043169|GO:0016817|GO:0005887|GO:…	transporter activity|cell|cellular process|binding|catalytic activity|membrane|metabolic process|intrinsic component of membrane|membrane-bounded organelle|endoplasmic reticulum membrane|organelle membrane|hydrolase activity|plasma membrane|intracellular organelle|intracellular|ion binding|carbohydrate derivative binding|cell periphery|endomembrane system|protein binding|small molecule binding|nu…	K05853	Ca2+ transporting ATPase, sarcoplasmic/endoplasmic reticulum[3.6.3.8]	mmu04020|mmu05010|mmu04022|mmu04972	Calcium signaling pathway - Mus musculus (mouse)|Alzheimer disease - Mus musculus (mouse)|cGMP-PKG signaling pathway - Mus musculus (mouse)|Pancreatic secretion - Mus musculus (mouse)	11:72961169-72993044	47	56	22	21	12	21	0.396794	0.457536	0.186029	0.1703	0.110832	0.197029	0.346786	0.159387	1.12151	0.00516895	0.525652	-
ENSMUSG00000023926	Rhag	Rhesus_blood_group_associated_A_glycoprotein	GO:0005215|GO:0005623|GO:0009987|GO:0005488|GO:0002376|GO:0016020|GO:0032502|GO:0031224|GO:0002262|GO:0005886|GO:0071944|GO:0048856|GO:0005515|GO:0022857|GO:0002520|GO:0019725|GO:0006810|GO:0048871|GO:0022891|GO:0042592|GO:0055085|GO:0034101|GO:0008092|GO:0048869|GO:0048468|GO:0007275|GO:0048513|GO:0016021|GO:0034220|GO:0030097|GO:0030506|GO:0006811|GO:0030154|GO:0060586|GO:0055082|GO:0061515|GO:…	transporter activity|cell|cellular process|binding|immune system process|membrane|developmental process|intrinsic component of membrane|myeloid cell homeostasis|plasma membrane|cell periphery|anatomical structure development|protein binding|transmembrane transporter activity|immune system development|cellular homeostasis|transport|multicellular organismal homeostasis|substrate-specific transmembr…	-	-	-	-	17:40811126-40840754	195	226	335	165	112	155	5.20419	5.83709	8.95461	4.22979	3.27015	4.59724	6.6653	4.03239	0.725033	0.00517373	0.525652	-
ENSMUSG00000029095	Ablim2	actin_binding_LIM_protein_2	GO:0005623|GO:0009987|GO:0005488|GO:0008152|GO:0019222|GO:0071704|GO:0043229|GO:0009893|GO:0050794|GO:0006807|GO:0009058|GO:0005622|GO:0043167|GO:0016043|GO:0005515|GO:0044237|GO:0046483|GO:0005737|GO:1901360|GO:0044249|GO:0043169|GO:0008092|GO:0030029|GO:0006725|GO:0031325|GO:0006139|GO:0051171|GO:0006996|GO:0031323|GO:0010468|GO:0016070|GO:0010557|GO:0030036|GO:0034645|GO:0046872|GO:0010628|GO:…	cell|cellular process|binding|metabolic process|regulation of metabolic process|organic substance metabolic process|intracellular organelle|positive regulation of metabolic process|regulation of cellular process|nitrogen compound metabolic process|biosynthetic process|intracellular|ion binding|cellular component organization|protein binding|cellular metabolic process|heterocycle metabolic process…	K07520	actin-binding LIM protein[-]	mmu04360	Axon guidance - Mus musculus (mouse)	5:35757880-35884973	1	0	0	7	1	8	0.00513138	0	0	0.0345034	0.0056166	0.045624	0.00171046	0.0285813	-4.06262	0.00524127	0.525652	-
ENSMUSG00000029272	Sult1e1	sulfotransferase_family_1E_member_1	GO:0022414|GO:0005623|GO:0009987|GO:0005488|GO:0000003|GO:0003824|GO:0032502|GO:0008152|GO:0042445|GO:0071704|GO:0016740|GO:0050794|GO:0005622|GO:0005515|GO:0044237|GO:0050793|GO:0045595|GO:0005737|GO:0045597|GO:1901360|GO:0008210|GO:0048869|GO:0006790|GO:0010817|GO:0007565|GO:0006629|GO:0008146|GO:0051923|GO:0045598|GO:0030154|GO:0008202|GO:0045600|GO:0045444|GO:0047894|GO:0050294	reproductive process|cell|cellular process|binding|reproduction|catalytic activity|developmental process|metabolic process|hormone metabolic process|organic substance metabolic process|transferase activity|regulation of cellular process|intracellular|protein binding|cellular metabolic process|regulation of developmental process|regulation of cell differentiation|cytoplasm|positive regulation of c…	K01016	estrone sulfotransferase[2.8.2.4]	mmu00140	Steroid hormone biosynthesis - Mus musculus (mouse)	5:87575969-87591594	2	3	2	12	9	6	0.100521	0.145927	0.100698	0.579343	0.494892	0.335111	0.115715	0.469782	-2.02141	0.0052182	0.525652	-
ENSMUSG00000036019	Tmtc2	transmembrane_and_tetratricopeptide_repeat_containing_2	GO:0005623|GO:0005488|GO:0016020|GO:0031224|GO:0043227|GO:0005789|GO:0031090|GO:0043229|GO:0005622|GO:0012505|GO:0005515|GO:0042175|GO:0005783|GO:0005737|GO:0098588|GO:0042592|GO:0043231|GO:0016021|GO:0048878|GO:0050801|GO:0055074	cell|binding|membrane|intrinsic component of membrane|membrane-bounded organelle|endoplasmic reticulum membrane|organelle membrane|intracellular organelle|intracellular|endomembrane system|protein binding|nuclear outer membrane-endoplasmic reticulum membrane network|endoplasmic reticulum|cytoplasm|bounding membrane of organelle|homeostatic process|intracellular membrane-bounded organelle|integral…	-	-	-	-	10:105187663-105574451	429	467	346	616	539	591	2.54753	2.6838	2.05789	3.51367	3.50173	3.90029	2.42974	3.63856	-0.582566	0.00525551	0.525652	-
ENSMUSG00000063130	Calml3	calmodulin_like_3	GO:0005576|GO:0005488|GO:0043227|GO:0043167|GO:0005515|GO:1903561|GO:0070062|GO:0043169|GO:0031982|GO:0046872|GO:0005509	extracellular region|binding|membrane-bounded organelle|ion binding|protein binding|extracellular vesicle|extracellular exosome|cation binding|vesicle|metal ion binding|calcium ion binding	K02183	calmodulin[-]	mmu04740|mmu05200|mmu05163|mmu05170|mmu04014|mmu04024|mmu04015|mmu05167|mmu05034|mmu04020|mmu04218|mmu05010|mmu05152|mmu04022|mmu04921|mmu04261|mmu04910|mmu05418|mmu04270|mmu04371|mmu04728|mmu04915|mmu04750|mmu04722|mmu04114|mmu04625|mmu04925|mmu04916|mmu04922|mmu04070|mmu04713|mmu04912|mmu04970|mmu05214|mmu04924|mmu05133|mmu04971|mmu04720|mmu05031|mmu04744	Olfactory transduction - Mus musculus (mouse)|Pathways in cancer - Mus musculus (mouse)|Human cytomegalovirus infection - Mus musculus (mouse)|Human immunodeficiency virus 1 infection - Mus musculus (mouse)|Ras signaling pathway - Mus musculus (mouse)|cAMP signaling pathway - Mus musculus (mouse)|Rap1 signaling pathway - Mus musculus (mouse)|Kaposi sarcoma-associated herpesvirus infection - Mus m…	13:3802893-3804318	3	3	4	0	0	0	0.131325	0.127098	0.175368	0	0	0	0.144597	0	Inf	0.00531322	0.528882	-
ENSMUSG00000037335	Hand1	heart_and_neural_crest_derivatives_expressed_transcript_1	GO:0022414|GO:0001071|GO:0000988|GO:0005623|GO:0009987|GO:0005488|GO:0000003|GO:0032991|GO:0032502|GO:0008152|GO:0003700|GO:0048646|GO:0043227|GO:0019222|GO:0009653|GO:0071704|GO:0048523|GO:0043229|GO:0009893|GO:0050794|GO:0006807|GO:0009058|GO:0005622|GO:0003006|GO:0009892|GO:0044702|GO:0043234|GO:0048856|GO:0005515|GO:0044237|GO:0000989|GO:0097159|GO:0003207|GO:0001892|GO:0035295|GO:0051098|GO:…	reproductive process|nucleic acid binding transcription factor activity|transcription factor activity, protein binding|cell|cellular process|binding|reproduction|macromolecular complex|developmental process|metabolic process|transcription factor activity, sequence-specific DNA binding|anatomical structure formation involved in morphogenesis|membrane-bounded organelle|regulation of metabolic proce…	K09071	heart-and neural crest derivatives-expressed protein 1[-]	mmu04550	Signaling pathways regulating pluripotency of stem cells - Mus musculus (mouse)	11:57828705-57832818	0	0	0	34	0	0	0	0	0	0.513126	0	0	0	0.171042	#NAME?	0.00536076	0.531073	-
ENSMUSG00000050010	Shisa3	shisa_family_member_3	GO:0005623|GO:0005488|GO:0016020|GO:0032502|GO:0031224|GO:0043227|GO:0005789|GO:0031090|GO:0043229|GO:0005622|GO:0012505|GO:0048856|GO:0005515|GO:0042175|GO:0005783|GO:0005737|GO:0098588|GO:0043231|GO:0007275|GO:0016021	cell|binding|membrane|developmental process|intrinsic component of membrane|membrane-bounded organelle|endoplasmic reticulum membrane|organelle membrane|intracellular organelle|intracellular|endomembrane system|anatomical structure development|protein binding|nuclear outer membrane-endoplasmic reticulum membrane network|endoplasmic reticulum|cytoplasm|bounding membrane of organelle|intracellular …	-	-	-	-	5:67607882-67623552	177	191	118	216	252	276	2.01992	2.10943	1.34874	2.36773	3.14624	3.50039	1.82603	3.00479	-0.718553	0.0054039	0.53281	-
ENSMUSG00000025081	Tdrd1	tudor_domain_containing_1	GO:0022414|GO:0005623|GO:0009987|GO:0005488|GO:0000003|GO:0032991|GO:0032502|GO:0008152|GO:0019222|GO:0071704|GO:0043229|GO:0051321|GO:0006807|GO:0005622|GO:0043167|GO:0048609|GO:0003006|GO:0009892|GO:0044702|GO:0043046|GO:0048856|GO:0005515|GO:0044237|GO:0019953|GO:0032259|GO:0046483|GO:0005737|GO:1901360|GO:0043169|GO:0048869|GO:0030529|GO:0006725|GO:0006139|GO:0048468|GO:0007276|GO:0007049|GO:…	reproductive process|cell|cellular process|binding|reproduction|macromolecular complex|developmental process|metabolic process|regulation of metabolic process|organic substance metabolic process|intracellular organelle|meiotic cell cycle|nitrogen compound metabolic process|intracellular|ion binding|multicellular organismal reproductive process|developmental process involved in reproduction|negati…	-	-	-	-	19:56826209-56870012	34	21	38	14	14	14	0.366308	0.218955	0.410055	0.144886	0.165011	0.167626	0.331773	0.159174	1.05959	0.00550031	0.537275	-
ENSMUSG00000026344	Lypd1	Ly6_Plaur_domain_containing_1	GO:0005623|GO:0016020|GO:0031224|GO:0005886|GO:0071944|GO:0031225	cell|membrane|intrinsic component of membrane|plasma membrane|cell periphery|anchored component of membrane	-	-	-	-	1:125867622-125913101	41	49	30	56	71	78	0.249888	0.289023	0.183133	0.327847	0.473428	0.528328	0.240681	0.443201	-0.880837	0.00550084	0.537275	-
ENSMUSG00000034127	Tspan8	tetraspanin_8	GO:0050896|GO:0005623|GO:0009987|GO:0005576|GO:0023052|GO:0005488|GO:0016020|GO:0031224|GO:0043227|GO:0005886|GO:0009605|GO:0050794|GO:0071944|GO:0006950|GO:0051716|GO:0005515|GO:1903561|GO:0070062|GO:0009611|GO:0007154|GO:0050839|GO:0005887|GO:0007165|GO:0005102|GO:0050819|GO:0031982|GO:0031226|GO:0032403|GO:0050878|GO:0016021|GO:0005178|GO:0007599|GO:0030193|GO:0007166|GO:0061045|GO:0042060|GO:…	response to stimulus|cell|cellular process|extracellular region|signaling|binding|membrane|intrinsic component of membrane|membrane-bounded organelle|plasma membrane|response to external stimulus|regulation of cellular process|cell periphery|response to stress|cellular response to stimulus|protein binding|extracellular vesicle|extracellular exosome|response to wounding|cell communication|cell adh…	-	-	-	-	10:115817284-115849893	5	5	6	0	2	0	0.167804	0.162391	0.201689	0	0.0734314	0	0.177295	0.0244771	2.85665	0.0056699	0.551199	-
ENSMUSG00000021061	Sptb	spectrin_beta_erythrocytic	GO:0005623|GO:0009987|GO:0005198|GO:0005488|GO:0002376|GO:0032991|GO:0016020|GO:0032502|GO:0008152|GO:0005200|GO:0005886|GO:0071704|GO:0043229|GO:0006807|GO:0009058|GO:0005622|GO:0043167|GO:0009986|GO:0071944|GO:0016043|GO:0008289|GO:0043234|GO:0048856|GO:0005515|GO:0044237|GO:0002520|GO:0046483|GO:0005737|GO:1901360|GO:0044249|GO:0061024|GO:0010256|GO:0008092|GO:0005938|GO:0006725|GO:0005543|GO:…	cell|cellular process|structural molecule activity|binding|immune system process|macromolecular complex|membrane|developmental process|metabolic process|structural constituent of cytoskeleton|plasma membrane|organic substance metabolic process|intracellular organelle|nitrogen compound metabolic process|biosynthetic process|intracellular|ion binding|cell surface|cell periphery|cellular component o…	-	-	-	-	12:76580488-76710547	1223	1575	1294	723	938	970	5.82111	7.2549	6.16877	3.30549	4.88442	5.13095	6.41493	4.44029	0.530778	0.00588959	0.565729	-
ENSMUSG00000063531	Sema3e	sema_domain_immunoglobulin_domain_Ig_short_basic_domain_secreted_semaphorin_3E	GO:0050896|GO:0009987|GO:0005576|GO:0023052|GO:0005488|GO:0045499|GO:0007610|GO:0032502|GO:0040007|GO:0040011|GO:0048646|GO:0007155|GO:0009653|GO:0050795|GO:0048523|GO:0048870|GO:0009605|GO:0048521|GO:0050794|GO:0016043|GO:0040013|GO:0051716|GO:0005615|GO:0016049|GO:0045926|GO:0040017|GO:0048856|GO:0005515|GO:0048589|GO:0040012|GO:0040008|GO:0050793|GO:0045595|GO:0035295|GO:0048638|GO:0051272|GO:…	response to stimulus|cellular process|extracellular region|signaling|binding|chemorepellent activity|behavior|developmental process|growth|locomotion|anatomical structure formation involved in morphogenesis|cell adhesion|anatomical structure morphogenesis|regulation of behavior|negative regulation of cellular process|cell motility|response to external stimulus|negative regulation of behavior|regu…	K06840	semaphorin 3[-]	mmu04360	Axon guidance - Mus musculus (mouse)	5:14025276-14256689	70	88	84	166	98	122	0.374593	0.455738	0.450224	0.853275	0.573746	0.725556	0.426852	0.717526	-0.749295	0.00594842	0.565729	-
ENSMUSG00000085511	Gm11738	predicted_gene_11738	-	-	-	-	-	-	11:118114855-118118279	0	0	0	2	4	4	0	0	0	0.0555718	0.126582	0.128578	0	0.103578	#NAME?	0.00595533	0.565729	-
ENSMUSG00000106237	Gm8066	predicted_gene_8066	-	-	-	-	-	-	5:137510253-137517501	31	61	25	18	18	16	3.98994	7.59809	3.22283	2.22539	2.53466	2.28858	4.93695	2.34954	1.07124	0.00595333	0.565729	-
ENSMUSG00000108616	RP23-207N5.2	-	-	-	-	-	-	-	7:79536043-79560033	277	363	240	310	469	655	3.39444	4.30493	2.94567	3.64896	6.28772	8.92026	3.54835	6.28565	-0.824913	0.00587814	0.565729	-
ENSMUSG00000009654	Oit3	oncoprotein_induced_transcript_3	GO:0005623|GO:0005488|GO:0043227|GO:0043229|GO:0005622|GO:0043167|GO:0012505|GO:0005515|GO:0042592|GO:0043169|GO:0043231|GO:0005635|GO:0005634|GO:0046872|GO:0048878|GO:0005509|GO:1903118	cell|binding|membrane-bounded organelle|intracellular organelle|intracellular|ion binding|endomembrane system|protein binding|homeostatic process|cation binding|intracellular membrane-bounded organelle|nuclear envelope|nucleus|metal ion binding|chemical homeostasis|calcium ion binding|urate homeostasis	-	-	-	-	10:59422958-59441778	19	20	25	11	11	5	0.398268	0.405726	0.524873	0.221485	0.252262	0.116479	0.442956	0.196742	1.17086	0.00608709	0.573013	-
ENSMUSG00000039899	Fgl2	fibrinogen_like_protein_2	GO:0009987|GO:0005576|GO:0043227|GO:0019835|GO:1903561|GO:0070062|GO:0031982	cellular process|extracellular region|membrane-bounded organelle|cytolysis|extracellular vesicle|extracellular exosome|vesicle	-	-	-	-	5:21372642-21378374	40	41	60	92	88	62	0.659168	0.653875	0.990311	1.45628	1.58654	1.13547	0.767785	1.39277	-0.859178	0.00607413	0.573013	-
ENSMUSG00000030306	Tmtc1	transmembrane_and_tetratricopeptide_repeat_containing_1	GO:0005623|GO:0009987|GO:0005488|GO:0016020|GO:0008152|GO:0031224|GO:0043227|GO:0071704|GO:0043229|GO:0006807|GO:0005622|GO:0005515|GO:0044237|GO:0046483|GO:0005737|GO:1901360|GO:0006725|GO:0006139|GO:0043231|GO:0016021|GO:0016070|GO:0010467|GO:0005739|GO:0006396	cell|cellular process|binding|membrane|metabolic process|intrinsic component of membrane|membrane-bounded organelle|organic substance metabolic process|intracellular organelle|nitrogen compound metabolic process|intracellular|protein binding|cellular metabolic process|heterocycle metabolic process|cytoplasm|organic cyclic compound metabolic process|cellular aromatic compound metabolic process|nuc…	-	-	-	-	6:148232430-148444389	101	124	95	150	141	205	0.720872	0.856507	0.67912	1.02837	1.101	1.62607	0.752167	1.25181	-0.734897	0.00618619	0.573825	-
ENSMUSG00000036912	Piwil4	piwi_like_RNA_mediated_gene_silencing_4	GO:0022414|GO:0005623|GO:0009987|GO:0005488|GO:0000003|GO:0032991|GO:0032502|GO:0008152|GO:0043227|GO:0019222|GO:0071704|GO:0043229|GO:0051321|GO:0050794|GO:0006807|GO:0009058|GO:0005622|GO:0048609|GO:0009892|GO:0044702|GO:0043046|GO:0048856|GO:0005515|GO:0044237|GO:0019953|GO:0032259|GO:0097159|GO:0046483|GO:0005737|GO:1901360|GO:0044249|GO:0019538|GO:0048869|GO:0003676|GO:0030529|GO:0006725|GO:…	reproductive process|cell|cellular process|binding|reproduction|macromolecular complex|developmental process|metabolic process|membrane-bounded organelle|regulation of metabolic process|organic substance metabolic process|intracellular organelle|meiotic cell cycle|regulation of cellular process|nitrogen compound metabolic process|biosynthetic process|intracellular|multicellular organismal reprodu…	-	-	-	-	9:14696230-14740733	0	1	0	6	3	4	0	0.00877892	0	0.052262	0.0297659	0.0403068	0.00292631	0.0407782	-3.80065	0.00623312	0.573825	-
ENSMUSG00000097346	Gm26619	predicted_gene_26619	-	-	-	-	-	-	13:97751112-97760965	5	7	4	0	2	0	0.290882	0.394087	0.233061	0	0.12729	0	0.30601	0.0424301	2.85042	0.00618276	0.573825	-
ENSMUSG00000103697	Gm38020	predicted_gene_38020	-	-	-	-	-	-	X:103576426-103581101	31	40	40	29	12	9	0.413841	0.516776	0.53483	0.371864	0.175255	0.133522	0.488482	0.226881	1.10637	0.00625599	0.573825	-
ENSMUSG00000105217	Gm42873	predicted_gene_42873	-	-	-	-	-	-	3:133052545-133054270	1	0	0	6	3	4	0.0361664	0	0	0.208443	0.118719	0.16076	0.0120555	0.16264	-3.75393	0.00623316	0.573825	-
ENSMUSG00000106379	Lhfpl3	lipoma_HMGIC_fusion_partner_like_3	GO:0016020|GO:0031224|GO:0016021	membrane|intrinsic component of membrane|integral component of membrane	-	-	-	-	5:22746059-23275597	1	3	5	9	9	12	0.0114182	0.0331518	0.0571864	0.0987119	0.11243	0.152275	0.0339188	0.121139	-1.83651	0.00626121	0.573825	-
ENSMUSG00000038725	Pkhd1l1	polycystic_kidney_and_hepatic_disease_1_like_1	GO:0005623|GO:0005488|GO:0005929|GO:0042995|GO:0005515	cell|binding|cilium|cell projection|protein binding	-	-	-	-	15:44457553-44597143	203	234	385	150	132	180	0.965558	1.07713	1.83411	0.685318	0.686888	0.951481	1.29227	0.774562	0.738451	0.00647327	0.582987	-
ENSMUSG00000042390	Gatad2b	GATA_zinc_finger_domain_containing_2B	GO:0001071|GO:0005623|GO:0009987|GO:0005488|GO:0032991|GO:0008152|GO:0003700|GO:0043227|GO:0019222|GO:0071704|GO:0048523|GO:0043229|GO:0050794|GO:0000785|GO:0006807|GO:0009058|GO:0005622|GO:0043167|GO:0016043|GO:0009892|GO:0043234|GO:0005515|GO:0044237|GO:0032259|GO:0097159|GO:0046483|GO:1901360|GO:0031324|GO:0009890|GO:0044249|GO:0070603|GO:0043169|GO:0003676|GO:0006725|GO:0006139|GO:0051171|GO:…	nucleic acid binding transcription factor activity|cell|cellular process|binding|macromolecular complex|metabolic process|transcription factor activity, sequence-specific DNA binding|membrane-bounded organelle|regulation of metabolic process|organic substance metabolic process|negative regulation of cellular process|intracellular organelle|regulation of cellular process|chromatin|nitrogen compoun…	-	-	-	-	3:90293178-90363407	556	2029	477	1965	2163	1964	2.33437	8.2442	2.00585	7.92458	9.93535	9.16397	4.1948	9.00797	-1.1026	0.00640364	0.582987	-
ENSMUSG00000055150	Zfp78	zinc_finger_protein_78	GO:0005623|GO:0009987|GO:0005488|GO:0008152|GO:0043227|GO:0019222|GO:0071704|GO:0043229|GO:0050794|GO:0006807|GO:0009058|GO:0005622|GO:0043167|GO:0044237|GO:0097159|GO:0046483|GO:1901360|GO:0044249|GO:0043169|GO:0003676|GO:0006725|GO:0006139|GO:0051171|GO:0043231|GO:0031323|GO:0005634|GO:0010468|GO:0016070|GO:0034645|GO:0046872|GO:0009059|GO:0010467|GO:0051252|GO:0006351|GO:0032774|GO:0006355|GO:…	cell|cellular process|binding|metabolic process|membrane-bounded organelle|regulation of metabolic process|organic substance metabolic process|intracellular organelle|regulation of cellular process|nitrogen compound metabolic process|biosynthetic process|intracellular|ion binding|cellular metabolic process|organic cyclic compound binding|heterocycle metabolic process|organic cyclic compound metab…	K09228	KRAB domain-containing zinc finger protein[-]	mmu05168	Herpes simplex infection - Mus musculus (mouse)	7:6371364-6379491	10	20	17	29	30	32	0.405609	0.78509	0.690619	1.12985	1.33126	1.44249	0.627106	1.3012	-1.05306	0.00641992	0.582987	-
ENSMUSG00000107468	RP23-334M3.7	-	-	-	-	-	-	-	2:38862163-38865533	31	24	27	18	10	11	0.574049	0.4301	0.500765	0.320177	0.202584	0.226367	0.501638	0.249709	1.0064	0.00646421	0.582987	-
ENSMUSG00000037225	Fgf2	fibroblast_growth_factor_2	GO:0050896|GO:0042056|GO:0000988|GO:0005623|GO:0009987|GO:0005576|GO:0023052|GO:0005488|GO:0007610|GO:0032502|GO:0008152|GO:0040007|GO:0040011|GO:0031128|GO:0048646|GO:0043227|GO:0019222|GO:0023051|GO:0009653|GO:0050795|GO:0071704|GO:0048523|GO:0043229|GO:0048870|GO:0009893|GO:0009605|GO:0045927|GO:0050794|GO:0006807|GO:0009058|GO:0005622|GO:0043167|GO:0097367|GO:0051641|GO:0006950|GO:0040013|GO:…	response to stimulus|chemoattractant activity|transcription factor activity, protein binding|cell|cellular process|extracellular region|signaling|binding|behavior|developmental process|metabolic process|growth|locomotion|developmental induction|anatomical structure formation involved in morphogenesis|membrane-bounded organelle|regulation of metabolic process|regulation of signaling|anatomical str…	K18497	fibroblast growth factor 2[-]	mmu05200|mmu04151|mmu04010|mmu04014|mmu04810|mmu04015|mmu05167|mmu05205|mmu05226|mmu05224|mmu04550|mmu01521|mmu05218	Pathways in cancer - Mus musculus (mouse)|PI3K-Akt signaling pathway - Mus musculus (mouse)|MAPK signaling pathway - Mus musculus (mouse)|Ras signaling pathway - Mus musculus (mouse)|Regulation of actin cytoskeleton - Mus musculus (mouse)|Rap1 signaling pathway - Mus musculus (mouse)|Kaposi sarcoma-associated herpesvirus infection - Mus musculus (mouse)|Proteoglycans in cancer - Mus musculus (mou…	3:37348346-37410108	80	83	84	57	5	2	0.575595	0.577931	0.605333	0.393934	0.0393604	0.0159908	0.586286	0.149762	1.96894	0.00659769	0.589092	-
ENSMUSG00000059920	4930453N24Rik	RIKEN_cDNA_4930453N24_gene	GO:0009987|GO:0008219|GO:0012501|GO:0006915	cellular process|cell death|programmed cell death|apoptotic process	-	-	-	-	16:64751751-64771161	1055	959	1241	407	297	928	10.0883	8.87477	11.8857	3.73836	3.1071	9.86195	10.2829	5.56913	0.884727	0.00657175	0.589092	-
ENSMUSG00000097731	2700016F22Rik	RIKEN_cDNA_2700016F22_gene	-	-	-	-	-	-	4:139376549-139380379	12	10	4	4	1	0	0.207789	0.167572	0.0693688	0.066532	0.0189531	0	0.148243	0.028495	2.37918	0.0066688	0.592896	-
ENSMUSG00000024552	Slc14a2	solute_carrier_family_14_urea_transporter_member_2	GO:0050896|GO:0005215|GO:0005623|GO:0009987|GO:0005488|GO:0016020|GO:0031224|GO:0005886|GO:0071944|GO:0006950|GO:0005515|GO:0022857|GO:0006810|GO:0009414|GO:0010035|GO:0022891|GO:0050839|GO:0055085|GO:0005887|GO:0031226|GO:0016021|GO:0015267|GO:0071918|GO:0015265|GO:0015204|GO:0015840	response to stimulus|transporter activity|cell|cellular process|binding|membrane|intrinsic component of membrane|plasma membrane|cell periphery|response to stress|protein binding|transmembrane transporter activity|transport|response to water deprivation|response to inorganic substance|substrate-specific transmembrane transporter activity|cell adhesion molecule binding|transmembrane transport|inte…	-	-	-	-	18:78146940-78209094	2	1	0	7	4	7	0.0369806	0.0179011	0	0.124329	0.0809137	0.143842	0.0182939	0.116362	-2.66918	0.0067115	0.594154	-
ENSMUSG00000054976	Nyap2	neuronal_tyrosine_phophorylated_phosphoinositide_3_kinase_adaptor_2	GO:0050896|GO:0005623|GO:0009987|GO:0023052|GO:0005488|GO:0032502|GO:0009653|GO:0050794|GO:0005622|GO:0016043|GO:0051716|GO:0048856|GO:0005515|GO:0007154|GO:0007165|GO:0048869|GO:0048468|GO:0007275|GO:0030030|GO:0007399|GO:0032990|GO:0000902|GO:0030154|GO:0031175|GO:0035556|GO:0048666|GO:0048858|GO:0048017|GO:0048812|GO:0022008|GO:0030182|GO:0048699|GO:0048015|GO:0014065	response to stimulus|cell|cellular process|signaling|binding|developmental process|anatomical structure morphogenesis|regulation of cellular process|intracellular|cellular component organization|cellular response to stimulus|anatomical structure development|protein binding|cell communication|signal transduction|cellular developmental process|cell development|multicellular organism development|cel…	-	-	-	-	1:81076950-81341764	22	15	17	35	31	33	0.0836722	0.0552089	0.0647573	0.127863	0.128991	0.139482	0.0678795	0.132112	-0.960714	0.00678656	0.596749	-
ENSMUSG00000091971	Hspa1a	heat_shock_protein_1A	GO:0005623|GO:0005488|GO:0005622|GO:0043167|GO:0097367|GO:0005515|GO:0036094|GO:0097159|GO:0005737|GO:0001882|GO:0000166|GO:0043168|GO:0017076|GO:0001883|GO:0032549|GO:0005524	cell|binding|intracellular|ion binding|carbohydrate derivative binding|protein binding|small molecule binding|organic cyclic compound binding|cytoplasm|nucleoside binding|nucleotide binding|anion binding|purine nucleotide binding|purine nucleoside binding|ribonucleoside binding|ATP binding	K03283	heat shock 70kDa protein 1/2/6/8[-]	mmu04010|mmu04144|mmu05164|mmu04141|mmu03040|mmu05162|mmu04915|mmu05145|mmu04612|mmu04213|mmu05134|mmu05020	MAPK signaling pathway - Mus musculus (mouse)|Endocytosis - Mus musculus (mouse)|Influenza A - Mus musculus (mouse)|Protein processing in endoplasmic reticulum - Mus musculus (mouse)|Spliceosome - Mus musculus (mouse)|Measles - Mus musculus (mouse)|Estrogen signaling pathway - Mus musculus (mouse)|Toxoplasmosis - Mus musculus (mouse)|Antigen processing and presentation - Mus musculus (mouse)|Long…	17:34969190-34972156	31	26	15	6	14	8	0.652215	0.529381	0.316095	0.121258	0.322237	0.187063	0.49923	0.210186	1.24804	0.00679819	0.596749	-
ENSMUSG00000031665	Sall1	sal_like_1_Drosophila_	GO:0022414|GO:0050896|GO:0001071|GO:0005623|GO:0009987|GO:0023052|GO:0005488|GO:0000003|GO:0032991|GO:0032502|GO:0008152|GO:0040007|GO:0031128|GO:0003700|GO:0048646|GO:0043227|GO:0019222|GO:0023051|GO:0009653|GO:0071704|GO:0048523|GO:0043229|GO:0009893|GO:0050794|GO:0000785|GO:0006807|GO:0009058|GO:0005622|GO:0043167|GO:0016043|GO:0003006|GO:0009892|GO:0044702|GO:0051716|GO:0098727|GO:0043234|GO:…	reproductive process|response to stimulus|nucleic acid binding transcription factor activity|cell|cellular process|signaling|binding|reproduction|macromolecular complex|developmental process|metabolic process|growth|developmental induction|transcription factor activity, sequence-specific DNA binding|anatomical structure formation involved in morphogenesis|membrane-bounded organelle|regulation of …	-	-	-	-	8:89027248-89044162	937	1049	627	1088	1366	1265	11.1369	12.0662	7.46406	12.4214	17.7625	16.7094	10.2224	15.6311	-0.612691	0.00685895	0.599553	-
ENSMUSG00000028332	Hemgn	hemogen	GO:0005623|GO:0009987|GO:0005488|GO:0032502|GO:0043227|GO:0043229|GO:0050794|GO:0005622|GO:0048856|GO:0005515|GO:0050793|GO:0045595|GO:0030278|GO:0001503|GO:0048869|GO:0043231|GO:0007275|GO:0005634|GO:0005654|GO:0030154|GO:0045667|GO:0001649|GO:0031981	cell|cellular process|binding|developmental process|membrane-bounded organelle|intracellular organelle|regulation of cellular process|intracellular|anatomical structure development|protein binding|regulation of developmental process|regulation of cell differentiation|regulation of ossification|ossification|cellular developmental process|intracellular membrane-bounded organelle|multicellular organ…	-	-	-	-	4:46393989-46413506	715	786	1337	553	496	633	16.8872	17.9657	31.6276	12.5457	12.8163	16.615	22.1602	13.9924	0.66333	0.00694705	0.604713	-
ENSMUSG00000032966	Fkbp1a	FK506_binding_protein_1a	GO:0050896|GO:0005623|GO:0009987|GO:0005576|GO:0023052|GO:0005488|GO:0004871|GO:0031012|GO:0003824|GO:0002376|GO:0016020|GO:0032502|GO:0008152|GO:0008144|GO:0016853|GO:0048646|GO:0043227|GO:0005789|GO:0006955|GO:0031090|GO:0007155|GO:0019222|GO:0023051|GO:0009653|GO:0071704|GO:0048523|GO:0043229|GO:0009893|GO:0050794|GO:0005622|GO:0051641|GO:0012505|GO:0016043|GO:0042995|GO:0006457|GO:0009892|GO:…	response to stimulus|cell|cellular process|extracellular region|signaling|binding|signal transducer activity|extracellular matrix|catalytic activity|immune system process|membrane|developmental process|metabolic process|drug binding|isomerase activity|anatomical structure formation involved in morphogenesis|membrane-bounded organelle|endoplasmic reticulum membrane|immune response|organelle membra…	-	-	-	-	2:151542483-151561692	3453	3005	1273	1501	1418	1472	29.0927	24.5021	10.7424	12.1475	13.0706	13.783	21.4458	13.0004	0.72214	0.00702391	0.608856	-
ENSMUSG00000030790	Adm	adrenomedullin	GO:0022414|GO:0050896|GO:0005623|GO:0009987|GO:0005576|GO:0023052|GO:0005488|GO:0000003|GO:0002376|GO:0016020|GO:0032502|GO:0008152|GO:0040007|GO:0051707|GO:0009607|GO:0031224|GO:0048646|GO:0006955|GO:0019222|GO:0042445|GO:0023051|GO:0009653|GO:0071704|GO:0048523|GO:0009893|GO:0009605|GO:0050794|GO:0006807|GO:0009058|GO:0005622|GO:0016043|GO:0003006|GO:0006950|GO:0044702|GO:0051716|GO:0005615|GO:…	reproductive process|response to stimulus|cell|cellular process|extracellular region|signaling|binding|reproduction|immune system process|membrane|developmental process|metabolic process|growth|response to other organism|response to biotic stimulus|intrinsic component of membrane|anatomical structure formation involved in morphogenesis|immune response|regulation of metabolic process|hormone metab…	K12333	adrenomedullin[-]	mmu04080|mmu04270	Neuroactive ligand-receptor interaction - Mus musculus (mouse)|Vascular smooth muscle contraction - Mus musculus (mouse)	7:110627661-110629820	39	56	45	30	22	23	0.846196	1.17589	0.97793	0.625235	0.522237	0.554596	1	0.567356	0.81768	0.00706106	0.609536	-
ENSMUSG00000023216	Epb42	erythrocyte_membrane_protein_band_4.2	GO:0005623|GO:0009987|GO:0005488|GO:0003824|GO:0002376|GO:0016020|GO:0032502|GO:0008152|GO:0002262|GO:0005886|GO:0009653|GO:0071704|GO:0043229|GO:0016740|GO:0050794|GO:0005622|GO:0071944|GO:0016043|GO:0048856|GO:0005515|GO:0044237|GO:0050793|GO:0002520|GO:0005737|GO:0008360|GO:0016746|GO:0042592|GO:0019538|GO:0034101|GO:0048869|GO:0005938|GO:0048468|GO:0007275|GO:0048513|GO:0051128|GO:0030097|GO:…	cell|cellular process|binding|catalytic activity|immune system process|membrane|developmental process|metabolic process|myeloid cell homeostasis|plasma membrane|anatomical structure morphogenesis|organic substance metabolic process|intracellular organelle|transferase activity|regulation of cellular process|intracellular|cell periphery|cellular component organization|anatomical structure developme…	-	-	-	-	2:121017891-121037072	283	307	470	236	194	214	2.10709	2.21211	3.50492	1.68783	1.58026	1.77075	2.60804	1.67961	0.634838	0.00725885	0.609953	-
ENSMUSG00000023460	Rab12	RAB12_member_RAS_oncogene_family	GO:0050896|GO:0005623|GO:0009987|GO:0023052|GO:0005488|GO:0003824|GO:0016020|GO:0008152|GO:0043227|GO:0031090|GO:0016787|GO:0019222|GO:0071704|GO:0043229|GO:0009893|GO:0009605|GO:0050794|GO:0005622|GO:0043167|GO:0097367|GO:0051641|GO:0012505|GO:0016043|GO:0006950|GO:0051716|GO:0006914|GO:0044237|GO:0036094|GO:0009056|GO:0097159|GO:0006810|GO:0033554|GO:0009991|GO:0005737|GO:0098588|GO:0005794|GO:…	response to stimulus|cell|cellular process|signaling|binding|catalytic activity|membrane|metabolic process|membrane-bounded organelle|organelle membrane|hydrolase activity|regulation of metabolic process|organic substance metabolic process|intracellular organelle|positive regulation of metabolic process|response to external stimulus|regulation of cellular process|intracellular|ion binding|carbohy…	-	-	-	-	17:66494512-66519717	296	761	251	745	767	729	4.62165	11.499	3.92522	11.1733	13.1018	12.6497	6.68196	12.3082	-0.881281	0.00726139	0.609953	-
ENSMUSG00000026532	Spta1	spectrin_alpha_erythrocytic_1	GO:0005623|GO:0009987|GO:0005488|GO:0002376|GO:0016020|GO:0032502|GO:0008152|GO:0007155|GO:0009653|GO:0001776|GO:0071704|GO:0002684|GO:0048523|GO:0043229|GO:0050794|GO:0006807|GO:0009058|GO:0005622|GO:0043167|GO:0071944|GO:0016043|GO:0048856|GO:0005515|GO:0044237|GO:0050793|GO:0002682|GO:0008283|GO:0002520|GO:0070661|GO:0051098|GO:0043254|GO:0046483|GO:0005737|GO:1901360|GO:0008360|GO:0030155|GO:…	cell|cellular process|binding|immune system process|membrane|developmental process|metabolic process|cell adhesion|anatomical structure morphogenesis|leukocyte homeostasis|organic substance metabolic process|positive regulation of immune system process|negative regulation of cellular process|intracellular organelle|regulation of cellular process|nitrogen compound metabolic process|biosynthetic pr…	K06114	spectrin alpha[-]	mmu04210	Apoptosis - Mus musculus (mouse)	1:174172776-174248450	924	1088	1711	874	615	782	5.59179	6.37204	10.3708	5.08052	4.07178	5.25935	7.44488	4.80388	0.632047	0.00712049	0.609953	-
ENSMUSG00000027079	Clp1	CLP1_cleavage_and_polyadenylation_factor_I_subunit	GO:0005623|GO:0009987|GO:0005488|GO:0003824|GO:0032991|GO:0032502|GO:0008152|GO:0043227|GO:0019222|GO:0071704|GO:0043229|GO:0016740|GO:0006807|GO:0009058|GO:0005622|GO:0043167|GO:0097367|GO:0016043|GO:0009892|GO:0043234|GO:0048856|GO:0044237|GO:0036094|GO:0097159|GO:0006793|GO:0005849|GO:0046483|GO:0022037|GO:0030902|GO:0005737|GO:1901360|GO:0044249|GO:0019538|GO:0001882|GO:0021549|GO:0000166|GO:…	cell|cellular process|binding|catalytic activity|macromolecular complex|developmental process|metabolic process|membrane-bounded organelle|regulation of metabolic process|organic substance metabolic process|intracellular organelle|transferase activity|nitrogen compound metabolic process|biosynthetic process|intracellular|ion binding|carbohydrate derivative binding|cellular component organization|…	K14399	polyribonucleotide 5';-hydroxyl-kinase[2.7.1.78]	mmu03015	mRNA surveillance pathway - Mus musculus (mouse)	2:84722104-84727350	268	518	314	725	516	460	3.30884	6.1893	3.88289	8.598	6.96982	6.31169	4.46034	7.29317	-0.709391	0.0072938	0.609953	-
ENSMUSG00000028370	Pappa	pregnancy_associated_plasma_protein_A	GO:0005576|GO:0005488|GO:0003824|GO:0008152|GO:0016787|GO:0071704|GO:0043167|GO:0008233|GO:0019538|GO:0043169|GO:0046872|GO:0006508|GO:0008237|GO:0004175|GO:0004222	extracellular region|binding|catalytic activity|metabolic process|hydrolase activity|organic substance metabolic process|ion binding|peptidase activity|protein metabolic process|cation binding|metal ion binding|proteolysis|metallopeptidase activity|endopeptidase activity|metalloendopeptidase activity	-	-	-	-	4:65124174-65357509	333	338	280	436	478	418	1.8851	1.85173	1.58757	2.3708	2.9604	2.62974	1.7748	2.65365	-0.580319	0.00724945	0.609953	-
ENSMUSG00000038193	Hand2	heart_and_neural_crest_derivatives_expressed_transcript_2	GO:0050896|GO:0001071|GO:0000988|GO:0005623|GO:0009987|GO:0023052|GO:0005488|GO:0002376|GO:0032991|GO:0007610|GO:0032502|GO:0008152|GO:0040011|GO:0003700|GO:0048646|GO:0043227|GO:0019222|GO:0023051|GO:0009653|GO:0071704|GO:0048523|GO:0043229|GO:0048870|GO:0009893|GO:0050794|GO:0000785|GO:0006807|GO:0009058|GO:0005622|GO:0009892|GO:0051716|GO:0043234|GO:0007631|GO:0048856|GO:0005515|GO:0044237|GO:…	response to stimulus|nucleic acid binding transcription factor activity|transcription factor activity, protein binding|cell|cellular process|signaling|binding|immune system process|macromolecular complex|behavior|developmental process|metabolic process|locomotion|transcription factor activity, sequence-specific DNA binding|anatomical structure formation involved in morphogenesis|membrane-bounded …	-	-	-	-	8:57320983-57324517	3	0	0	95	0	0	0.0837896	0	0	2.54867	0	0	0.0279299	0.849555	-4.92683	0.00735409	0.609953	-
ENSMUSG00000093593	Gm20683	predicted_gene_20683	GO:0050896|GO:0005623|GO:0009987|GO:0023052|GO:0005488|GO:0003824|GO:0016020|GO:0008152|GO:0019867|GO:0031224|GO:0043227|GO:0031090|GO:0016787|GO:0043229|GO:0050794|GO:0005622|GO:0043167|GO:0097367|GO:0051641|GO:0051716|GO:0036094|GO:0097159|GO:0031301|GO:0006810|GO:0051640|GO:0005737|GO:0098588|GO:0031968|GO:0007154|GO:0001882|GO:0043169|GO:0016817|GO:0031966|GO:0007165|GO:0051656|GO:0000166|GO:…	response to stimulus|cell|cellular process|signaling|binding|catalytic activity|membrane|metabolic process|outer membrane|intrinsic component of membrane|membrane-bounded organelle|organelle membrane|hydrolase activity|intracellular organelle|regulation of cellular process|intracellular|ion binding|carbohydrate derivative binding|cellular localization|cellular response to stimulus|small molecule …	-	-	-	-	17:25834465-25841763	73	113	60	165	158	90	1.6333	2.44677	1.34455	3.54605	3.86751	2.23786	1.80821	3.21714	-0.83122	0.00735233	0.609953	-
ENSMUSG00000094370	Gm3373	predicted_gene_3373	-	-	-	-	-	-	14:5718336-5741577	0	2	2	11	6	4	0	0.0555179	0.0574756	0.303117	0.188303	0.127515	0.0376645	0.206311	-2.45355	0.00735908	0.609953	-
ENSMUSG00000097788	Gm16596	predicted_gene_16596	-	-	-	-	-	-	12:108536400-108555614	5	10	12	2	3	2	0.208913	0.404348	0.502198	0.0802704	0.137154	0.0928622	0.37182	0.103429	1.84596	0.00731054	0.609953	-
ENSMUSG00000099703	Gm28285	predicted_gene_28285	GO:0005488|GO:0036094|GO:0097159|GO:0000166	binding|small molecule binding|organic cyclic compound binding|nucleotide binding	-	-	-	-	18:35553404-35581609	169	79	148	292	226	165	4.41036	1.9952	3.86841	7.3196	6.45246	4.7854	3.42466	6.18582	-0.853005	0.00735409	0.609953	-
ENSMUSG00000107749	RP23-322E20.6	-	-	-	-	-	-	-	6:71276494-71279348	54	34	44	18	27	21	1.18068	0.719427	0.963552	0.378044	0.645848	0.510275	0.954554	0.511389	0.900406	0.00740857	0.611619	-
ENSMUSG00000017754	Pltp	phospholipid_transfer_protein	GO:0009987|GO:0005576|GO:0005488|GO:0008152|GO:0040011|GO:0071704|GO:0051050|GO:0048870|GO:0009058|GO:0016043|GO:0005615|GO:0008289|GO:0044237|GO:0097006|GO:0006810|GO:0046483|GO:0034369|GO:1901360|GO:0044249|GO:0042360|GO:0010876|GO:0032370|GO:0006928|GO:0030317|GO:0006629|GO:0010189|GO:0034375|GO:0006869|GO:0006766|GO:0015918|GO:0032376|GO:0030301|GO:0010875|GO:0032374|GO:0010874|GO:0033344	cellular process|extracellular region|binding|metabolic process|locomotion|organic substance metabolic process|positive regulation of transport|cell motility|biosynthetic process|cellular component organization|extracellular space|lipid binding|cellular metabolic process|regulation of plasma lipoprotein particle levels|transport|heterocycle metabolic process|plasma lipoprotein particle remodeling…	K08761	phospholipid transfer protein[-]	mmu03320|mmu04979	PPAR signaling pathway - Mus musculus (mouse)|Cholesterol metabolism - Mus musculus (mouse)	2:164839518-164857711	300	383	218	411	476	428	4.68997	5.79453	3.41341	6.17176	8.14116	7.436	4.63264	7.24964	-0.646075	0.00744724	0.612381	-
ENSMUSG00000093606	B130034C11Rik	RIKEN_cDNA_B130034C11_gene	-	-	-	-	-	-	16:87495999-87504033	55	42	35	30	19	19	0.971224	0.717752	0.619035	0.508854	0.367063	0.372871	0.769337	0.416263	0.886121	0.00753189	0.616904	-
ENSMUSG00000045087	S1pr5	sphingosine_1_phosphate_receptor_5	GO:0050896|GO:0005623|GO:0009987|GO:0023052|GO:0004871|GO:0016020|GO:0032502|GO:0031224|GO:0005886|GO:0050794|GO:0038023|GO:0071944|GO:0051716|GO:0004872|GO:0048856|GO:0050793|GO:0045595|GO:0007154|GO:0007165|GO:0048869|GO:0048468|GO:0004888|GO:0007275|GO:0016021|GO:0007399|GO:0004930|GO:0007186|GO:0030154|GO:0060284|GO:0051960|GO:0022008|GO:0045125|GO:0003376|GO:0030182|GO:0050767|GO:0048699|GO:…	response to stimulus|cell|cellular process|signaling|signal transducer activity|membrane|developmental process|intrinsic component of membrane|plasma membrane|regulation of cellular process|signaling receptor activity|cell periphery|cellular response to stimulus|receptor activity|anatomical structure development|regulation of developmental process|regulation of cell differentiation|cell communica…	K04295	sphingosine 1-phosphate receptor 5[-]	mmu04080|mmu04071	Neuroactive ligand-receptor interaction - Mus musculus (mouse)|Sphingolipid signaling pathway - Mus musculus (mouse)	9:21242912-21248443	5	3	8	0	1	1	0.124846	0.0724964	0.20006	0	0.0273304	0.0277614	0.132468	0.0183639	2.85069	0.00760546	0.620486	-
ENSMUSG00000108079	RP23-4F16.6	-	-	-	-	-	-	-	6:87729964-87731148	0	0	0	1	7	3	0	0	0	0.0840981	0.670509	0.291921	0	0.348843	#NAME?	0.00778864	0.632948	-
ENSMUSG00000050711	Scg2	secretogranin_II	GO:0050896|GO:0042056|GO:0005623|GO:0009987|GO:0005576|GO:0023052|GO:0005488|GO:0002376|GO:0007610|GO:0032502|GO:0008152|GO:0040011|GO:0048646|GO:0043227|GO:0023051|GO:0009653|GO:0050795|GO:0071704|GO:0048523|GO:0043229|GO:0050900|GO:0048870|GO:0009605|GO:0050794|GO:0005622|GO:0012505|GO:0051716|GO:0005615|GO:0040017|GO:0048856|GO:0005515|GO:0044237|GO:0048520|GO:0040012|GO:0008283|GO:0023057|GO:…	response to stimulus|chemoattractant activity|cell|cellular process|extracellular region|signaling|binding|immune system process|behavior|developmental process|metabolic process|locomotion|anatomical structure formation involved in morphogenesis|membrane-bounded organelle|regulation of signaling|anatomical structure morphogenesis|regulation of behavior|organic substance metabolic process|negative…	-	-	-	-	1:79434669-79440120	27	36	34	90	43	45	0.348805	0.450089	0.439926	1.11682	0.607745	0.64607	0.41294	0.790211	-0.936304	0.0079832	0.646235	-
ENSMUSG00000089945	Pakap	paralemmin_A_kinase_anchor_protein	GO:0009987|GO:0005488|GO:0016020|GO:0032502|GO:0009653|GO:0050794|GO:0016043|GO:0048856|GO:0005515|GO:0050793|GO:0008360|GO:0048869|GO:0051128|GO:0022604|GO:0000902	cellular process|binding|membrane|developmental process|anatomical structure morphogenesis|regulation of cellular process|cellular component organization|anatomical structure development|protein binding|regulation of developmental process|regulation of cell shape|cellular developmental process|regulation of cellular component organization|regulation of cell morphogenesis|cell morphogenesis	-	-	-	-	4:57568179-57896984	174	383	611	482	687	1220	0.740352	1.5771	2.60384	1.96994	3.19798	5.76892	1.64043	3.64562	-1.15209	0.00803759	0.648117	-
ENSMUSG00000097156	Gm3764	predicted_gene_3764	-	-	-	-	-	-	3:88206813-88229959	763	871	613	931	918	1388	5.81268	6.42157	4.67732	6.81271	7.65113	11.7514	5.63719	8.7384	-0.632394	0.00808522	0.64944	-
ENSMUSG00000051502	Ufsp1	UFM1_specific_peptidase_1	GO:0005576|GO:0003824|GO:0008152|GO:0043227|GO:0016787|GO:0071704|GO:1903561|GO:0070062|GO:0016788|GO:0008233|GO:0019538|GO:0031982|GO:0016790|GO:0006508|GO:0008234|GO:0071567	extracellular region|catalytic activity|metabolic process|membrane-bounded organelle|hydrolase activity|organic substance metabolic process|extracellular vesicle|extracellular exosome|hydrolase activity, acting on ester bonds|peptidase activity|protein metabolic process|vesicle|thiolester hydrolase activity|proteolysis|cysteine-type peptidase activity|UFM1 hydrolase activity	-	-	-	-	5:137294629-137295665	62	74	73	57	31	23	3.73215	4.31096	4.40124	3.29583	2.04159	1.53864	4.14812	2.29202	0.855837	0.00816808	0.651068	-
ENSMUSG00000056306	Sertm1	serine_rich_and_transmembrane_domain_containing_1	GO:0016020|GO:0031224|GO:0016021	membrane|intrinsic component of membrane|integral component of membrane	-	-	-	-	3:54897068-54915887	22	23	18	29	40	46	0.229574	0.232269	0.188125	0.290678	0.456656	0.533469	0.216656	0.426935	-0.978608	0.00813689	0.651068	-
ENSMUSG00000050304	Slc25a2	solute_carrier_family_25_mitochondrial_carrier_ornithine_transporter_member_2	GO:0005623|GO:0016020|GO:0031224|GO:0043227|GO:0043229|GO:0005622|GO:0006810|GO:0005737|GO:0043231|GO:0016021|GO:0005739	cell|membrane|intrinsic component of membrane|membrane-bounded organelle|intracellular organelle|intracellular|transport|cytoplasm|intracellular membrane-bounded organelle|integral component of membrane|mitochondrion	-	-	-	-	18:37637377-37638745	3	8	5	2	0	0	0.136793	0.353023	0.22837	0.0875997	0	0	0.239395	0.0291999	3.03536	0.00826671	0.656415	-
ENSMUSG00000026586	Prrx1	paired_related_homeobox_1	GO:0050896|GO:0000988|GO:0005623|GO:0009987|GO:0023052|GO:0005488|GO:0032502|GO:0008152|GO:0043227|GO:0019222|GO:0023051|GO:0009653|GO:0071704|GO:0048523|GO:0043229|GO:0009893|GO:0050794|GO:0006807|GO:0009058|GO:0005622|GO:0016043|GO:0009892|GO:0006950|GO:0051716|GO:0098727|GO:0048856|GO:0005515|GO:0044237|GO:0000989|GO:0050793|GO:0008283|GO:0097159|GO:0045595|GO:0033554|GO:0048839|GO:0048598|GO:…	response to stimulus|transcription factor activity, protein binding|cell|cellular process|signaling|binding|developmental process|metabolic process|membrane-bounded organelle|regulation of metabolic process|regulation of signaling|anatomical structure morphogenesis|organic substance metabolic process|negative regulation of cellular process|intracellular organelle|positive regulation of metabolic …	-	-	-	-	1:163245119-163313710	3086	3505	3268	2611	2106	2187	12.0633	13.2596	12.7949	9.80382	9.00657	9.50092	12.7059	9.4371	0.429084	0.00840025	0.661965	-
ENSMUSG00000027367	Stard7	START_domain_containing_7	GO:0005623|GO:0009987|GO:0005488|GO:0043227|GO:0043229|GO:0051050|GO:0050794|GO:0005622|GO:0051641|GO:0016043|GO:0008289|GO:1903829|GO:0006810|GO:0051222|GO:0005737|GO:0032388|GO:0060341|GO:0051130|GO:0032880|GO:0090316|GO:0051649|GO:0008104|GO:0045184|GO:0043231|GO:0006996|GO:0051128|GO:0051223|GO:0033043|GO:0070201|GO:0034613|GO:0015031|GO:0032386|GO:0006626|GO:0072594|GO:1903827|GO:0046907|GO:…	cell|cellular process|binding|membrane-bounded organelle|intracellular organelle|positive regulation of transport|regulation of cellular process|intracellular|cellular localization|cellular component organization|lipid binding|positive regulation of cellular protein localization|transport|positive regulation of protein transport|cytoplasm|positive regulation of intracellular transport|regulation …	-	-	-	-	2:127270218-127298932	2196	1146	1429	953	1038	979	17.436	8.80583	11.364	7.26819	9.01661	8.63862	12.5353	8.30781	0.593455	0.00838142	0.661965	-
ENSMUSG00000078429	Ctdsp2	CTD_carboxy_terminal_domain_RNA_polymerase_II_polypeptide_A_small_phosphatase_2	GO:0005623|GO:0009987|GO:0005488|GO:0003824|GO:0008152|GO:0043227|GO:0016787|GO:0019222|GO:0071704|GO:0048523|GO:0043229|GO:0050794|GO:0005622|GO:0043167|GO:0009892|GO:0005515|GO:0044237|GO:0016788|GO:0006793|GO:0031324|GO:0019538|GO:0045786|GO:0043169|GO:0051726|GO:0007049|GO:0043231|GO:0031323|GO:0005634|GO:0032269|GO:0043412|GO:0051246|GO:0044267|GO:0051248|GO:0006796|GO:0010564|GO:0046872|GO:…	cell|cellular process|binding|catalytic activity|metabolic process|membrane-bounded organelle|hydrolase activity|regulation of metabolic process|organic substance metabolic process|negative regulation of cellular process|intracellular organelle|regulation of cellular process|intracellular|ion binding|negative regulation of metabolic process|protein binding|cellular metabolic process|hydrolase act…	-	-	-	-	10:126978717-126999975	3260	670	183	249	272	596	39.4534	7.84715	2.21821	2.89457	3.60136	8.01603	16.5062	4.83732	1.77073	0.00847815	0.665583	-
ENSMUSG00000028644	Ermap	erythroblast_membrane_associated_protein	GO:0005623|GO:0005488|GO:0016020|GO:0031224|GO:0043227|GO:0005886|GO:0005622|GO:0071944|GO:0005515|GO:0005737|GO:0031982|GO:0016021|GO:0031410	cell|binding|membrane|intrinsic component of membrane|membrane-bounded organelle|plasma membrane|intracellular|cell periphery|protein binding|cytoplasm|vesicle|integral component of membrane|cytoplasmic vesicle	-	-	-	-	4:119175457-119190011	416	429	511	236	247	355	2.23036	2.22593	2.74403	1.21539	1.44881	2.11523	2.40011	1.59314	0.591222	0.00871317	0.676376	-
ENSMUSG00000028836	Slc30a2	solute_carrier_family_30_zinc_transporter_member_2	GO:0050896|GO:0005215|GO:0005623|GO:0009987|GO:0005488|GO:0016020|GO:0031224|GO:0043227|GO:0031090|GO:0005886|GO:0043229|GO:0050794|GO:0005622|GO:0071944|GO:0012505|GO:0032844|GO:0005515|GO:0022857|GO:0019725|GO:0006810|GO:0005737|GO:0098588|GO:0010035|GO:0022891|GO:0042592|GO:0055085|GO:2000021|GO:0005774|GO:0061090|GO:0061088|GO:0031982|GO:0043231|GO:0005768|GO:0016021|GO:0034220|GO:0006811|GO:…	response to stimulus|transporter activity|cell|cellular process|binding|membrane|intrinsic component of membrane|membrane-bounded organelle|organelle membrane|plasma membrane|intracellular organelle|regulation of cellular process|intracellular|cell periphery|endomembrane system|regulation of homeostatic process|protein binding|transmembrane transporter activity|cellular homeostasis|transport|cyto…	-	-	-	-	4:134343181-134354484	9	8	5	2	0	3	0.0791504	0.0680881	0.0440459	0.0168955	0	0.0293237	0.0637614	0.0154064	2.04916	0.00869083	0.676376	-
ENSMUSG00000059857	Ntng1	netrin_G1	GO:0005623|GO:0009987|GO:0005488|GO:0016020|GO:0032502|GO:0031224|GO:0005886|GO:0009653|GO:0071944|GO:0016043|GO:0048856|GO:0005515|GO:0046658|GO:0048869|GO:0031225|GO:0048468|GO:0031226|GO:0007275|GO:0030030|GO:0007399|GO:0000904|GO:0032990|GO:0000902|GO:0030154|GO:0031175|GO:0048666|GO:0048858|GO:0061564|GO:0048812|GO:0022008|GO:0030182|GO:0048667|GO:0048699|GO:0007409	cell|cellular process|binding|membrane|developmental process|intrinsic component of membrane|plasma membrane|anatomical structure morphogenesis|cell periphery|cellular component organization|anatomical structure development|protein binding|anchored component of plasma membrane|cellular developmental process|anchored component of membrane|cell development|intrinsic component of plasma membrane|mul…	K07522	netrin-G1[-]	mmu04360|mmu04514	Axon guidance - Mus musculus (mouse)|Cell adhesion molecules (CAMs) - Mus musculus (mouse)	3:109780040-110144011	62	43	39	75	70	89	0.232937	0.156346	0.146757	0.270661	0.287723	0.371609	0.17868	0.309998	-0.794882	0.0086828	0.676376	-
ENSMUSG00000097527	1700112J16Rik	RIKEN_cDNA_1700112J16_gene	-	-	-	-	-	-	7:67204082-67222458	0	2	1	7	5	5	0	0.0545404	0.0282184	0.189496	0.154172	0.156603	0.0275863	0.166757	-2.59572	0.00882098	0.682199	-
ENSMUSG00000032033	Barx2	BarH_like_homeobox_2	GO:0001071|GO:0005623|GO:0009987|GO:0005488|GO:0032991|GO:0032502|GO:0008152|GO:0003700|GO:0043227|GO:0019222|GO:0009653|GO:0071704|GO:0048523|GO:0043229|GO:0009893|GO:0050794|GO:0006807|GO:0009058|GO:0005622|GO:0001502|GO:0009892|GO:0043234|GO:0048856|GO:0005515|GO:0044237|GO:0097159|GO:0046483|GO:0009888|GO:0000981|GO:1901360|GO:0031324|GO:0009890|GO:0005667|GO:0044249|GO:0048869|GO:0003676|GO:…	nucleic acid binding transcription factor activity|cell|cellular process|binding|macromolecular complex|developmental process|metabolic process|transcription factor activity, sequence-specific DNA binding|membrane-bounded organelle|regulation of metabolic process|anatomical structure morphogenesis|organic substance metabolic process|negative regulation of cellular process|intracellular organelle|…	-	-	-	-	9:31846044-31913462	15	11	13	34	19	24	0.475787	0.337668	0.413002	1.0359	0.659333	0.846024	0.408819	0.847085	-1.05105	0.00888905	0.684918	-
ENSMUSG00000036198	Arhgap36	Rho_GTPase_activating_protein_36	GO:0050896|GO:0009987|GO:0023052|GO:0008152|GO:0019222|GO:0009893|GO:0050794|GO:0030234|GO:0051716|GO:0050790|GO:0007154|GO:0043085|GO:0008047|GO:0007165|GO:0030695|GO:0051345|GO:0005096|GO:0043547|GO:0043087	response to stimulus|cellular process|signaling|metabolic process|regulation of metabolic process|positive regulation of metabolic process|regulation of cellular process|enzyme regulator activity|cellular response to stimulus|regulation of catalytic activity|cell communication|positive regulation of catalytic activity|enzyme activator activity|signal transduction|GTPase regulator activity|positiv…	-	-	-	-	X:49463945-49500244	23	31	9	54	32	39	0.282792	0.368876	0.110836	0.637756	0.430449	0.532914	0.254168	0.533706	-1.07026	0.00894888	0.685125	-
ENSMUSG00000051998	Lax1	lymphocyte_transmembrane_adaptor_1	GO:0050896|GO:0005623|GO:0009987|GO:0023052|GO:0005488|GO:0002376|GO:0016020|GO:0008152|GO:0031224|GO:0043227|GO:0006955|GO:0007155|GO:0019222|GO:0005886|GO:0023051|GO:0071704|GO:0002684|GO:0048523|GO:0043229|GO:0050794|GO:0005622|GO:0071944|GO:0012505|GO:0009892|GO:0051716|GO:0002683|GO:0002253|GO:0005515|GO:0044237|GO:0002682|GO:0023057|GO:0006793|GO:0043086|GO:0006810|GO:0050776|GO:0005737|GO:…	response to stimulus|cell|cellular process|signaling|binding|immune system process|membrane|metabolic process|intrinsic component of membrane|membrane-bounded organelle|immune response|cell adhesion|regulation of metabolic process|plasma membrane|regulation of signaling|organic substance metabolic process|positive regulation of immune system process|negative regulation of cellular process|intrace…	-	-	-	-	1:133679091-133690108	28	26	17	12	5	13	0.63489	0.570532	0.386074	0.261367	0.124043	0.327603	0.530499	0.237671	1.15838	0.0089576	0.685125	-
ENSMUSG00000049687	Fam109b	family_with_sequence_similarity_109_member_B	GO:0005623|GO:0009987|GO:0023052|GO:0005488|GO:0008152|GO:0043227|GO:0023051|GO:0071704|GO:0043229|GO:0005622|GO:0051641|GO:0012505|GO:0016043|GO:0005515|GO:0044237|GO:0006810|GO:0005737|GO:0005794|GO:0010256|GO:0042802|GO:0001881|GO:0051649|GO:0031982|GO:0043231|GO:0006996|GO:0046983|GO:0005768|GO:0016192|GO:0043112|GO:0007032|GO:0005802|GO:0005769|GO:0042803|GO:0055037|GO:0031988|GO:0031410|GO:…	cell|cellular process|signaling|binding|metabolic process|membrane-bounded organelle|regulation of signaling|organic substance metabolic process|intracellular organelle|intracellular|cellular localization|endomembrane system|cellular component organization|protein binding|cellular metabolic process|transport|cytoplasm|Golgi apparatus|endomembrane system organization|identical protein binding|rece…	-	-	-	-	15:82338942-82345743	165	172	146	20	40	127	1.61465	1.6289	1.43098	0.187998	0.428236	1.38117	1.55818	0.665801	1.22669	0.00904262	0.689094	-
ENSMUSG00000018411	Mapt	microtubule_associated_protein_tau	GO:0022414|GO:0050896|GO:0005623|GO:0009987|GO:0023052|GO:0045202|GO:0005488|GO:0000003|GO:0032991|GO:0016020|GO:0007610|GO:0032502|GO:0008152|GO:0040007|GO:0040011|GO:0044089|GO:0030427|GO:0043227|GO:0019222|GO:0005886|GO:0009653|GO:0043229|GO:0044297|GO:0048870|GO:0009605|GO:0045927|GO:0050794|GO:0007626|GO:0005929|GO:0005622|GO:0044708|GO:0051641|GO:0071944|GO:0016043|GO:0042995|GO:0006950|GO:…	reproductive process|response to stimulus|cell|cellular process|signaling|synapse|binding|reproduction|macromolecular complex|membrane|behavior|developmental process|metabolic process|growth|locomotion|positive regulation of cellular component biogenesis|site of polarized growth|membrane-bounded organelle|regulation of metabolic process|plasma membrane|anatomical structure morphogenesis|intracell…	K04380	microtubule-associated protein tau[-]	mmu04010|mmu05010	MAPK signaling pathway - Mus musculus (mouse)|Alzheimer disease - Mus musculus (mouse)	11:104231390-104332090	301	1033	221	180	225	265	1.7451	5.79595	1.2833	1.00241	1.42714	1.70744	2.94145	1.379	1.09291	0.00935334	0.689178	-
ENSMUSG00000020904	Cfap52	cilia_and_flagella_associated_protein_52	GO:0005623|GO:0005488|GO:0005622|GO:0042995|GO:0005515|GO:0005737	cell|binding|intracellular|cell projection|protein binding|cytoplasm	-	-	-	-	11:67924806-67965651	19	10	11	8	2	3	0.32441	0.165234	0.188107	0.131208	0.0373584	0.056931	0.225917	0.0751657	1.58765	0.0093684	0.689178	-
ENSMUSG00000025375	Aatk	apoptosis_associated_tyrosine_kinase	GO:0050896|GO:0005623|GO:0009987|GO:0023052|GO:0005488|GO:0003824|GO:0032502|GO:0008152|GO:0040007|GO:0030427|GO:0043227|GO:0009653|GO:0071704|GO:0048523|GO:0043229|GO:0016740|GO:0050794|GO:0005622|GO:0043167|GO:0097367|GO:0012505|GO:0016043|GO:0042995|GO:0051716|GO:0016049|GO:0045926|GO:0048856|GO:0005515|GO:0048589|GO:0044237|GO:0036094|GO:0040008|GO:0050793|GO:0097159|GO:0045595|GO:0048638|GO:…	response to stimulus|cell|cellular process|signaling|binding|catalytic activity|developmental process|metabolic process|growth|site of polarized growth|membrane-bounded organelle|anatomical structure morphogenesis|organic substance metabolic process|negative regulation of cellular process|intracellular organelle|transferase activity|regulation of cellular process|intracellular|ion binding|carbohy…	-	-	-	-	11:120007313-120047167	69	94	63	101	108	141	0.266998	0.352012	0.244165	0.375405	0.457211	0.606354	0.287725	0.479657	-0.737313	0.00929109	0.689178	-
ENSMUSG00000026080	Chst10	carbohydrate_sulfotransferase_10	GO:0003824|GO:0016020|GO:0007610|GO:0008152|GO:0031224|GO:0071704|GO:0016740|GO:0009058|GO:0044708|GO:0007611|GO:0005975|GO:0050877|GO:0016021|GO:0008146|GO:0016051|GO:0007612|GO:0050890|GO:0007613|GO:0007616|GO:0016232	catalytic activity|membrane|behavior|metabolic process|intrinsic component of membrane|organic substance metabolic process|transferase activity|biosynthetic process|single-organism behavior|learning or memory|carbohydrate metabolic process|neurological system process|integral component of membrane|sulfotransferase activity|carbohydrate biosynthetic process|learning|cognition|memory|long-term memo…	K09674	carbohydrate 3-sulfotransferase 10[2.8.2.-]	mmu01100|mmu00515	Metabolic pathways - Mus musculus (mouse)|Mannose type O-glycan biosynthesis - Mus musculus (mouse)	1:38863867-38898161	395	432	254	279	136	225	1.08113	1.14429	0.696301	0.733504	0.407238	0.684397	0.973905	0.60838	0.678808	0.00916774	0.689178	-
ENSMUSG00000026589	Sec16b	SEC16_homolog_B_S._cerevisiae_	GO:0005623|GO:0009987|GO:0005488|GO:0016020|GO:0008152|GO:0043227|GO:0005789|GO:0031090|GO:0019222|GO:0071704|GO:0043229|GO:0051050|GO:0009893|GO:0050794|GO:0005622|GO:0051641|GO:0012505|GO:0016043|GO:0005515|GO:0042175|GO:1903829|GO:0006810|GO:0005783|GO:0051222|GO:0051640|GO:0005737|GO:0098588|GO:0005794|GO:0032388|GO:0061024|GO:0060341|GO:0010256|GO:0006903|GO:0032880|GO:0051656|GO:0090316|GO:…	cell|cellular process|binding|membrane|metabolic process|membrane-bounded organelle|endoplasmic reticulum membrane|organelle membrane|regulation of metabolic process|organic substance metabolic process|intracellular organelle|positive regulation of transport|positive regulation of metabolic process|regulation of cellular process|intracellular|cellular localization|endomembrane system|cellular com…	-	-	-	-	1:157506728-157568425	31	31	43	22	11	19	0.278234	0.269272	0.386547	0.189671	0.108014	0.189518	0.311351	0.162401	0.93898	0.00916255	0.689178	-
ENSMUSG00000035528	Npffr2	neuropeptide_FF_receptor_2	GO:0050896|GO:0005623|GO:0009987|GO:0023052|GO:0005488|GO:0004871|GO:0016020|GO:0008152|GO:0031224|GO:0019222|GO:0005886|GO:0023051|GO:0071704|GO:0043229|GO:0050794|GO:0006807|GO:0009058|GO:0038023|GO:0005622|GO:0071944|GO:0051716|GO:0033218|GO:0004872|GO:0005515|GO:0044237|GO:0006793|GO:0046483|GO:0009725|GO:0050790|GO:1901360|GO:0007154|GO:0044249|GO:0019538|GO:0042277|GO:0009966|GO:0005887|GO:…	response to stimulus|cell|cellular process|signaling|binding|signal transducer activity|membrane|metabolic process|intrinsic component of membrane|regulation of metabolic process|plasma membrane|regulation of signaling|organic substance metabolic process|intracellular organelle|regulation of cellular process|nitrogen compound metabolic process|biosynthetic process|signaling receptor activity|intr…	K08375	neuropeptide FF receptor 2[-]	mmu04080	Neuroactive ligand-receptor interaction - Mus musculus (mouse)	5:89527429-89583740	13	10	16	9	1	2	0.493915	0.367679	0.608861	0.328459	0.0415861	0.0844407	0.490151	0.151495	1.69396	0.0092887	0.689178	-
ENSMUSG00000038797	Zscan2	zinc_finger_and_SCAN_domain_containing_2	GO:0022414|GO:0001071|GO:0005623|GO:0009987|GO:0005488|GO:0000003|GO:0032502|GO:0008152|GO:0003700|GO:0043227|GO:0019222|GO:0071704|GO:0043229|GO:0050794|GO:0006807|GO:0009058|GO:0005622|GO:0043167|GO:0048609|GO:0044702|GO:0048856|GO:0044237|GO:0019953|GO:0097159|GO:0046483|GO:1901360|GO:0044249|GO:0043169|GO:0048869|GO:0003676|GO:0006725|GO:0006139|GO:0051171|GO:0007276|GO:0043231|GO:0031323|GO:…	reproductive process|nucleic acid binding transcription factor activity|cell|cellular process|binding|reproduction|developmental process|metabolic process|transcription factor activity, sequence-specific DNA binding|membrane-bounded organelle|regulation of metabolic process|organic substance metabolic process|intracellular organelle|regulation of cellular process|nitrogen compound metabolic proce…	-	-	-	-	7:80860920-80876537	91	154	67	317	119	144	0.993966	1.62788	0.732974	3.3259	1.42203	1.74799	1.11827	2.16531	-0.953297	0.00914951	0.689178	-
ENSMUSG00000079215	Zfp664	zinc_finger_protein_664	GO:0005623|GO:0009987|GO:0005488|GO:0008152|GO:0043227|GO:0019222|GO:0071704|GO:0043229|GO:0050794|GO:0006807|GO:0009058|GO:0005622|GO:0043167|GO:0044237|GO:0097159|GO:0046483|GO:1901360|GO:0044249|GO:0043169|GO:0003676|GO:0006725|GO:0006139|GO:0051171|GO:0043231|GO:0031323|GO:0005634|GO:0010468|GO:0016070|GO:0034645|GO:0046872|GO:0009059|GO:0003677|GO:0010467|GO:0051252|GO:0003690|GO:0043565|GO:…	cell|cellular process|binding|metabolic process|membrane-bounded organelle|regulation of metabolic process|organic substance metabolic process|intracellular organelle|regulation of cellular process|nitrogen compound metabolic process|biosynthetic process|intracellular|ion binding|cellular metabolic process|organic cyclic compound binding|heterocycle metabolic process|organic cyclic compound metab…	-	-	-	-	5:124862691-124902693	6163	6322	6976	1042	5431	872	44.1593	43.8385	50.0635	7.1716	42.5736	6.94374	46.0204	18.8963	1.28417	0.00937499	0.689178	-
ENSMUSG00000104935	Gm43414	predicted_gene_43414	-	-	-	-	-	-	3:37708021-37711208	7	4	10	0	1	3	0.137065	0.0758078	0.196116	0	0.0214322	0.0652885	0.136329	0.0289069	2.23761	0.0092254	0.689178	-
ENSMUSG00000105617	Gm43809	predicted_gene_43809	-	-	-	-	-	-	5:31596938-31701972	0	0	0	6	0	6	0	0	0	0.672471	0	0.777959	0	0.483477	#NAME?	0.00923334	0.689178	-
ENSMUSG00000079018	Ly6c1	lymphocyte_antigen_6_complex_locus_C1	GO:0005623|GO:0016020|GO:0031224|GO:0005886|GO:0009986|GO:0071944|GO:0031225|GO:0009897	cell|membrane|intrinsic component of membrane|plasma membrane|cell surface|cell periphery|anchored component of membrane|external side of plasma membrane	-	-	-	-	15:75044018-75048830	25	18	15	12	4	8	0.473909	0.330211	0.284802	0.218507	0.0829531	0.168544	0.362974	0.156668	1.21216	0.00946586	0.693407	-
ENSMUSG00000006390	Elovl1	elongation_of_very_long_chain_fatty_acids_FEN1_Elo2_SUR4_Elo3_yeast_like_1	GO:0005623|GO:0009987|GO:0005488|GO:0003824|GO:0016020|GO:0008152|GO:0031224|GO:0043227|GO:0005789|GO:0031090|GO:0071704|GO:0043229|GO:0016740|GO:0006807|GO:0009058|GO:0005622|GO:0012505|GO:0005515|GO:0044237|GO:0042175|GO:0005783|GO:0005737|GO:0098588|GO:0016746|GO:0044249|GO:0006082|GO:0043231|GO:0006629|GO:0044255|GO:0016021|GO:0006665|GO:0016747|GO:0006643|GO:0006631|GO:0008610|GO:0019752|GO:…	cell|cellular process|binding|catalytic activity|membrane|metabolic process|intrinsic component of membrane|membrane-bounded organelle|endoplasmic reticulum membrane|organelle membrane|organic substance metabolic process|intracellular organelle|transferase activity|nitrogen compound metabolic process|biosynthetic process|intracellular|endomembrane system|protein binding|cellular metabolic process…	K10247	elongation of very long chain fatty acids protein 1[2.3.1.199]	mmu01100|mmu01212|mmu00062|mmu01040	Metabolic pathways - Mus musculus (mouse)|Fatty acid metabolism - Mus musculus (mouse)|Fatty acid elongation - Mus musculus (mouse)|Biosynthesis of unsaturated fatty acids - Mus musculus (mouse)	4:118428093-118432953	200	192	148	249	308	226	2.35117	2.18437	1.74261	2.81171	3.96128	2.95263	2.09272	3.24187	-0.631451	0.0097396	0.70847	-
ENSMUSG00000097404	Gm10814	predicted_gene_10814	-	-	-	-	-	-	19:6012620-6018426	2	4	3	0	0	0	0.0645869	0.125026	0.0970361	0	0	0	0.0955497	0	Inf	0.00973632	0.70847	-
ENSMUSG00000022860	Chodl	chondrolectin	GO:0005623|GO:0009987|GO:0005488|GO:0016020|GO:0032502|GO:0031224|GO:0050794|GO:0005622|GO:0016043|GO:0030246|GO:0048856|GO:0050793|GO:0045595|GO:0005737|GO:0048869|GO:0048468|GO:0007275|GO:0030030|GO:0051128|GO:0016021|GO:0007399|GO:0031344|GO:0030154|GO:0060284|GO:0048471|GO:0051960|GO:0031175|GO:0048666|GO:0010975|GO:0022008|GO:0030182|GO:0050767|GO:0048699|GO:0045664	cell|cellular process|binding|membrane|developmental process|intrinsic component of membrane|regulation of cellular process|intracellular|cellular component organization|carbohydrate binding|anatomical structure development|regulation of developmental process|regulation of cell differentiation|cytoplasm|cellular developmental process|cell development|multicellular organism development|cell projec…	-	-	-	-	16:78930948-78951733	21	9	24	10	4	6	0.334155	0.138599	0.38249	0.152847	0.0696316	0.106094	0.285081	0.109524	1.38012	0.00978967	0.708646	-
ENSMUSG00000092595	Gm20427	predicted_gene_20427	-	-	-	-	-	-	17:34026034-34031572	500	238	494	251	242	230	8.42876	3.88278	8.34077	4.0643	4.46314	4.30892	6.8841	4.27879	0.686066	0.00981013	0.708646	-
ENSMUSG00000079845	Xlr4a	X_linked_lymphocyte_regulated_4A	GO:0022414|GO:0005623|GO:0009987|GO:0000003|GO:0032502|GO:0043227|GO:0043229|GO:0005622|GO:0048609|GO:0003006|GO:0044702|GO:0048856|GO:0019953|GO:0048869|GO:0048515|GO:0048468|GO:0007276|GO:0007281|GO:0043231|GO:0005634|GO:0007286|GO:0030154|GO:0048232|GO:0007283	reproductive process|cell|cellular process|reproduction|developmental process|membrane-bounded organelle|intracellular organelle|intracellular|multicellular organismal reproductive process|developmental process involved in reproduction|single organism reproductive process|anatomical structure development|sexual reproduction|cellular developmental process|spermatid differentiation|cell development…	-	-	-	-	X:73074345-73082478	7	5	0	0	0	0	0.200902	0.138873	0	0	0	0	0.113258	0	Inf	0.0100051	0.720232	-
ENSMUSG00000027562	Car2	carbonic_anhydrase_2	GO:0050896|GO:0005623|GO:0009987|GO:0005576|GO:0023052|GO:0005488|GO:0003824|GO:0002376|GO:0016020|GO:0032502|GO:0008152|GO:0043227|GO:0016829|GO:0016787|GO:0005886|GO:0023051|GO:0009653|GO:0002684|GO:0051050|GO:0045177|GO:0050794|GO:0005622|GO:0043167|GO:0071944|GO:0042995|GO:0006950|GO:0051716|GO:0032844|GO:0005615|GO:0048856|GO:0005515|GO:1903561|GO:0044237|GO:0050793|GO:0002682|GO:0002520|GO:…	response to stimulus|cell|cellular process|extracellular region|signaling|binding|catalytic activity|immune system process|membrane|developmental process|metabolic process|membrane-bounded organelle|lyase activity|hydrolase activity|plasma membrane|regulation of signaling|anatomical structure morphogenesis|positive regulation of immune system process|positive regulation of transport|apical part o…	K18245	carbonic anhydrase 2[4.2.1.1]	mmu04972|mmu04971|mmu04976|mmu04966|mmu04964|mmu00910	Pancreatic secretion - Mus musculus (mouse)|Gastric acid secretion - Mus musculus (mouse)|Bile secretion - Mus musculus (mouse)|Collecting duct acid secretion - Mus musculus (mouse)|Proximal tubule bicarbonate reclamation - Mus musculus (mouse)|Nitrogen metabolism - Mus musculus (mouse)	3:14886273-14900770	1116	1177	1861	968	787	914	22.7811	23.2519	38.0488	18.9803	17.5758	20.735	28.0273	19.0971	0.55348	0.0103348	0.733318	-
ENSMUSG00000031250	Tnmd	tenomodulin	GO:0050896|GO:0005623|GO:0009987|GO:0005488|GO:0016020|GO:0032502|GO:0031224|GO:0048646|GO:0043227|GO:0009653|GO:0048523|GO:0043229|GO:0050794|GO:0005622|GO:0012505|GO:0016043|GO:0051716|GO:0048856|GO:0005515|GO:0050793|GO:0008283|GO:0008285|GO:0009888|GO:0035992|GO:0050673|GO:0048869|GO:0048468|GO:0043231|GO:0001568|GO:0001525|GO:0010033|GO:0007275|GO:0005635|GO:0042127|GO:0016021|GO:0048514|GO:…	response to stimulus|cell|cellular process|binding|membrane|developmental process|intrinsic component of membrane|anatomical structure formation involved in morphogenesis|membrane-bounded organelle|anatomical structure morphogenesis|negative regulation of cellular process|intracellular organelle|regulation of cellular process|intracellular|endomembrane system|cellular component organization|cellu…	-	-	-	-	X:133850980-133865577	0	2	2	3	5	15	0	0.0892883	0.0924368	0.132953	0.252395	0.769126	0.060575	0.384825	-2.66741	0.010227	0.733318	-
ENSMUSG00000069072	Slc7a14	solute_carrier_family_7_cationic_amino_acid_transporter_y+_system_member_14	GO:0005215|GO:0005623|GO:0009987|GO:0016020|GO:0008152|GO:0031224|GO:0043227|GO:0031090|GO:0019222|GO:0005886|GO:0071704|GO:0048523|GO:0043229|GO:0050794|GO:0005622|GO:0071944|GO:0009892|GO:0044237|GO:0022857|GO:0006793|GO:0043086|GO:0006810|GO:0005737|GO:0098588|GO:0050790|GO:0031324|GO:0022891|GO:0055085|GO:0019538|GO:0005774|GO:0005887|GO:0031226|GO:0043231|GO:0031323|GO:0016021|GO:0044092|GO:…	transporter activity|cell|cellular process|membrane|metabolic process|intrinsic component of membrane|membrane-bounded organelle|organelle membrane|regulation of metabolic process|plasma membrane|organic substance metabolic process|negative regulation of cellular process|intracellular organelle|regulation of cellular process|intracellular|cell periphery|negative regulation of metabolic process|ce…	-	-	-	-	3:31202858-31310378	22	19	17	27	35	43	0.128263	0.107203	0.0992679	0.151201	0.223246	0.27861	0.111578	0.217686	-0.964196	0.0102717	0.733318	-
ENSMUSG00000100158	Gm28119	predicted_gene_28119	-	-	-	-	-	-	9:41581908-41582283	47	37	43	26	21	23	9.84528	7.50069	9.0216	5.23138	4.81258	5.35427	8.78919	5.13274	0.776	0.0103156	0.733318	-
ENSMUSG00000103082	Gm38124	predicted_gene_38124	-	-	-	-	-	-	3:45269987-45272567	7	14	15	21	20	34	0.1693	0.327691	0.363369	0.487874	0.529211	0.913881	0.286787	0.643655	-1.16631	0.0103632	0.733318	-
ENSMUSG00000021820	Camk2g	calcium_calmodulin_dependent_protein_kinase_II_gamma	GO:0005623|GO:0009987|GO:0045202|GO:0005488|GO:0003824|GO:0016020|GO:0032502|GO:0008152|GO:0043227|GO:0005789|GO:0031090|GO:0071704|GO:0043229|GO:0016740|GO:0005622|GO:0043167|GO:0097367|GO:0012505|GO:0016043|GO:0042995|GO:0048856|GO:0060076|GO:0005515|GO:0044237|GO:0036094|GO:0042175|GO:0097159|GO:0006793|GO:0006810|GO:0005783|GO:0005737|GO:0098588|GO:0019538|GO:0001882|GO:0005516|GO:0003012|GO:…	cell|cellular process|synapse|binding|catalytic activity|membrane|developmental process|metabolic process|membrane-bounded organelle|endoplasmic reticulum membrane|organelle membrane|organic substance metabolic process|intracellular organelle|transferase activity|intracellular|ion binding|carbohydrate derivative binding|endomembrane system|cellular component organization|cell projection|anatomica…	K04515	calcium/calmodulin-dependent protein kinase (CaM kinase) II[2.7.11.17]	mmu04740|mmu05200|mmu04024|mmu05205|mmu04020|mmu04360|mmu04217|mmu05152|mmu04310|mmu04934|mmu04921|mmu04261|mmu04728|mmu04750|mmu04722|mmu04114|mmu04725|mmu04066|mmu04925|mmu04916|mmu04922|mmu04713|mmu04912|mmu04911|mmu04012|mmu05214|mmu04971|mmu04720|mmu05031	Olfactory transduction - Mus musculus (mouse)|Pathways in cancer - Mus musculus (mouse)|cAMP signaling pathway - Mus musculus (mouse)|Proteoglycans in cancer - Mus musculus (mouse)|Calcium signaling pathway - Mus musculus (mouse)|Axon guidance - Mus musculus (mouse)|Necroptosis - Mus musculus (mouse)|Tuberculosis - Mus musculus (mouse)|Wnt signaling pathway - Mus musculus (mouse)|Cushing syndrome…	14:20734875-20794088	811	1041	514	555	477	467	13.6715	16.9831	8.67845	8.98682	8.79718	8.749	13.111	8.84433	0.567951	0.0106694	0.752426	-
ENSMUSG00000095315	Gm10130	predicted_gene_10130	GO:0005623|GO:0009987|GO:0005488|GO:0008152|GO:0019222|GO:0071704|GO:0050794|GO:0006807|GO:0009058|GO:0005622|GO:0044237|GO:0097159|GO:0046483|GO:1901360|GO:0044249|GO:0003676|GO:0006725|GO:0006139|GO:0051171|GO:0031323|GO:0010468|GO:0016070|GO:0034645|GO:0009059|GO:0010467|GO:0051252|GO:0006351|GO:0032774|GO:0006355|GO:2001141|GO:1903506	cell|cellular process|binding|metabolic process|regulation of metabolic process|organic substance metabolic process|regulation of cellular process|nitrogen compound metabolic process|biosynthetic process|intracellular|cellular metabolic process|organic cyclic compound binding|heterocycle metabolic process|organic cyclic compound metabolic process|cellular biosynthetic process|nucleic acid binding…	-	-	-	-	2:150323702-150363071	0	0	0	8	0	4	0	0	0	1.58315	0	0.91575	0	0.832968	#NAME?	0.0107317	0.754266	-
ENSMUSG00000026389	Steap3	STEAP_family_member_3	GO:0050896|GO:0005623|GO:0009987|GO:0023052|GO:0005488|GO:0003824|GO:0016020|GO:0008152|GO:0031224|GO:0043227|GO:0005886|GO:0023051|GO:0043229|GO:0050794|GO:0005622|GO:0071944|GO:0012505|GO:0006950|GO:0016491|GO:0051716|GO:0005515|GO:0006810|GO:0033554|GO:0005737|GO:0007154|GO:0008219|GO:0009967|GO:0009966|GO:0005887|GO:0010646|GO:0055114|GO:0032940|GO:0007165|GO:0008104|GO:0010941|GO:0045184|GO:…	response to stimulus|cell|cellular process|signaling|binding|catalytic activity|membrane|metabolic process|intrinsic component of membrane|membrane-bounded organelle|plasma membrane|regulation of signaling|intracellular organelle|regulation of cellular process|intracellular|cell periphery|endomembrane system|response to stress|oxidoreductase activity|cellular response to stimulus|protein binding|…	K10142	metalloreductase STEAP3[1.16.1.-]	mmu04115|mmu04216	p53 signaling pathway - Mus musculus (mouse)|Ferroptosis - Mus musculus (mouse)	1:120190757-120272705	128	156	121	92	84	81	0.781053	0.921229	0.739507	0.539236	0.560769	0.549294	0.81393	0.549766	0.566086	0.0108941	0.76013	-
ENSMUSG00000101823	Gm29438	predicted_gene_29438	-	-	-	-	-	-	6:72104201-72106813	17	6	9	3	5	1	0.406121	0.138723	0.215351	0.0688427	0.130689	0.0265609	0.253398	0.0753642	1.74946	0.010896	0.76013	-
ENSMUSG00000108701	RP23-26J4.3	-	-	-	-	-	-	-	7:55927177-55928908	27	18	37	10	10	16	0.973111	0.627821	1.33562	0.346201	0.394291	0.640854	0.978851	0.460449	1.08805	0.0109248	0.76013	-
ENSMUSG00000003477	Inmt	indolethylamine_N_methyltransferase	GO:0050896|GO:0005623|GO:0003824|GO:0008152|GO:0071704|GO:0016740|GO:0006807|GO:0005622|GO:0032259|GO:0005737|GO:0009636|GO:0008168|GO:0009308|GO:0005829|GO:0008757|GO:0004790|GO:0030748	response to stimulus|cell|catalytic activity|metabolic process|organic substance metabolic process|transferase activity|nitrogen compound metabolic process|intracellular|methylation|cytoplasm|response to toxic substance|methyltransferase activity|amine metabolic process|cytosol|S-adenosylmethionine-dependent methyltransferase activity|thioether S-methyltransferase activity|amine N-methyltransfera…	K00562	methyltransferase[2.1.1.49 2.1.1.96]	mmu00380|mmu00450	Tryptophan metabolism - Mus musculus (mouse)|Selenocompound metabolism - Mus musculus (mouse)	6:55170626-55175043	18	26	32	18	9	7	0.562935	0.786911	1.00236	0.540739	0.307944	0.243292	0.78407	0.363992	1.10708	0.0109858	0.761163	-
ENSMUSG00000040596	Pogk	pogo_transposable_element_with_KRAB_domain	GO:0005623|GO:0009987|GO:0005488|GO:0008152|GO:0019222|GO:0071704|GO:0050794|GO:0006807|GO:0009058|GO:0005622|GO:0005515|GO:0044237|GO:0097159|GO:0046483|GO:1901360|GO:0044249|GO:0003676|GO:0006725|GO:0006139|GO:0051171|GO:0031323|GO:0010468|GO:0016070|GO:0034645|GO:0009059|GO:0003677|GO:0010467|GO:0051252|GO:0006351|GO:0032774|GO:0006355|GO:2001141|GO:1903506	cell|cellular process|binding|metabolic process|regulation of metabolic process|organic substance metabolic process|regulation of cellular process|nitrogen compound metabolic process|biosynthetic process|intracellular|protein binding|cellular metabolic process|organic cyclic compound binding|heterocycle metabolic process|organic cyclic compound metabolic process|cellular biosynthetic process|nucl…	-	-	-	-	1:166384622-166409863	3473	1520	1445	1300	954	1399	9.04752	3.83212	3.77031	3.25302	2.71897	4.05032	5.54998	3.34077	0.732303	0.0110348	0.761163	-
ENSMUSG00000091563	Gm8108	predicted_gene_8108	-	-	-	-	-	-	14:4110526-4132784	2	6	3	13	13	7	0.0576658	0.167428	0.0866378	0.360049	0.410079	0.224301	0.103911	0.331476	-1.67356	0.0110494	0.761163	-
ENSMUSG00000033774	Npbwr1	neuropeptides_B_W_receptor_1	GO:0050896|GO:0005623|GO:0009987|GO:0023052|GO:0005488|GO:0004871|GO:0016020|GO:0008152|GO:0031224|GO:0019222|GO:0005886|GO:0050794|GO:0038023|GO:0071944|GO:0042995|GO:0051716|GO:0033218|GO:0004872|GO:0005515|GO:0007154|GO:0042277|GO:0005887|GO:0007165|GO:0043005|GO:0031226|GO:0004888|GO:0016021|GO:0007267|GO:0004930|GO:0007186|GO:0042923|GO:0008528|GO:0007187|GO:0007218|GO:0008188|GO:0007268	response to stimulus|cell|cellular process|signaling|binding|signal transducer activity|membrane|metabolic process|intrinsic component of membrane|regulation of metabolic process|plasma membrane|regulation of cellular process|signaling receptor activity|cell periphery|cell projection|cellular response to stimulus|amide binding|receptor activity|protein binding|cell communication|peptide binding|i…	K05268	neuropeptides B/W receptor 1[-]	mmu04080	Neuroactive ligand-receptor interaction - Mus musculus (mouse)	1:5913707-5917398	9	3	4	0	0	2	0.152169	0.0490902	0.0677342	0	0	0.0375775	0.0896646	0.0125258	2.83963	0.0111269	0.763975	-
ENSMUSG00000035228	Ccdc106	coiled_coil_domain_containing_106	GO:0005623|GO:0043227|GO:0043229|GO:0005622|GO:0005737|GO:0043231|GO:0005634|GO:0005654|GO:0005730|GO:0031981	cell|membrane-bounded organelle|intracellular organelle|intracellular|cytoplasm|intracellular membrane-bounded organelle|nucleus|nucleoplasm|nucleolus|nuclear lumen	-	-	-	-	7:5056726-5060779	42	28	24	33	73	71	1.31154	0.846194	0.750629	0.989838	2.49396	2.46399	0.969456	1.9826	-1.03214	0.011223	0.768035	-
ENSMUSG00000102684	Gm37374	predicted_gene_37374	-	-	-	-	-	-	9:87738192-87740020	0	0	0	4	0	8	0	0	0	0.131136	0	0.303453	0	0.144863	#NAME?	0.0113512	0.774263	-
ENSMUSG00000103132	Gm37978	predicted_gene_37978	-	-	-	-	-	-	6:28568072-28570986	6	3	3	1	0	0	0.128487	0.0621753	0.0643468	0.0205701	0	0	0.085003	0.00685672	3.63192	0.0114817	0.780605	-
ENSMUSG00000027896	Slc16a4	solute_carrier_family_16_monocarboxylic_acid_transporters_member_4	GO:0005215|GO:0005623|GO:0009987|GO:0016020|GO:0031224|GO:0005886|GO:0071944|GO:0022857|GO:0006810|GO:0022891|GO:0055085|GO:0016021|GO:0034220|GO:0015291|GO:0006811|GO:0015075|GO:0015711|GO:0006820|GO:0015293|GO:0008509|GO:0015718|GO:0008514|GO:0008028	transporter activity|cell|cellular process|membrane|intrinsic component of membrane|plasma membrane|cell periphery|transmembrane transporter activity|transport|substrate-specific transmembrane transporter activity|transmembrane transport|integral component of membrane|ion transmembrane transport|secondary active transmembrane transporter activity|ion transport|ion transmembrane transporter activi…	-	-	-	-	3:107291230-107312115	12	6	19	5	1	5	0.162103	0.0784424	0.257072	0.0648799	0.014786	0.0750651	0.165872	0.051577	1.68528	0.0117872	0.798765	-
ENSMUSG00000086741	Gm15816	predicted_gene_15816	-	-	-	-	-	-	8:23138794-23149585	7	5	7	0	3	1	0.258864	0.178938	0.259269	0	0.121391	0.0411159	0.232357	0.054169	2.1008	0.0118352	0.799414	-
ENSMUSG00000036526	Card11	caspase_recruitment_domain_family_member_11	GO:0050896|GO:0005623|GO:0009987|GO:0005576|GO:0023052|GO:0005488|GO:0002376|GO:0032991|GO:0016020|GO:0032502|GO:0008152|GO:0043227|GO:0006955|GO:0045058|GO:0007155|GO:0019222|GO:0005886|GO:0023051|GO:0071704|GO:0002684|GO:0009893|GO:0050794|GO:0006807|GO:0009058|GO:0005622|GO:0071944|GO:0051716|GO:0043234|GO:0048856|GO:0005515|GO:1903561|GO:0044237|GO:0050793|GO:0002682|GO:0008283|GO:0002520|GO:…	response to stimulus|cell|cellular process|extracellular region|signaling|binding|immune system process|macromolecular complex|membrane|developmental process|metabolic process|membrane-bounded organelle|immune response|T cell selection|cell adhesion|regulation of metabolic process|plasma membrane|regulation of signaling|organic substance metabolic process|positive regulation of immune system proc…	K07367	caspase recruitment domain-containing protein 11[-]	mmu04064	NF-kappa B signaling pathway - Mus musculus (mouse)	5:140872990-141000582	0	0	0	7	2	1	0	0	0	0.0726434	0.0236383	0.0120117	0	0.0360978	#NAME?	0.0119721	0.806045	-
ENSMUSG00000004110	Cacna1e	calcium_channel_voltage_dependent_R_type_alpha_1E_subunit	GO:0050896|GO:0005215|GO:0005623|GO:0009987|GO:0023052|GO:0005488|GO:0032991|GO:0016020|GO:0007610|GO:0040011|GO:0031224|GO:0005886|GO:0023051|GO:0048870|GO:0050794|GO:0007626|GO:0043167|GO:0044708|GO:0051641|GO:0071944|GO:0006950|GO:0051716|GO:0032844|GO:0043234|GO:0022857|GO:0007611|GO:0019725|GO:0006810|GO:0006952|GO:0001662|GO:0022891|GO:0048266|GO:0007154|GO:0003013|GO:0042592|GO:0055085|GO:…	response to stimulus|transporter activity|cell|cellular process|signaling|binding|macromolecular complex|membrane|behavior|locomotion|intrinsic component of membrane|plasma membrane|regulation of signaling|cell motility|regulation of cellular process|locomotory behavior|ion binding|single-organism behavior|cellular localization|cell periphery|response to stress|cellular response to stimulus|regul…	K04852	voltage-dependent calcium channel R type alpha-1E[-]	mmu04010|mmu04020|mmu04930	MAPK signaling pathway - Mus musculus (mouse)|Calcium signaling pathway - Mus musculus (mouse)|Type II diabetes mellitus - Mus musculus (mouse)	1:154390731-154884501	367	351	321	231	233	236	0.689751	0.638418	0.60425	0.417021	0.479086	0.492931	0.64414	0.463012	0.476322	0.0122389	0.812623	-
ENSMUSG00000006538	Ihh	Indian_hedgehog	GO:0022414|GO:0050896|GO:0005623|GO:0009987|GO:0005576|GO:0023052|GO:0005488|GO:0000003|GO:0031012|GO:0003824|GO:0016020|GO:0032502|GO:0008152|GO:0040007|GO:0048646|GO:0016787|GO:0007155|GO:0019222|GO:0005886|GO:0023051|GO:0009653|GO:0005578|GO:0071704|GO:0048523|GO:0009893|GO:0050794|GO:0006807|GO:0009058|GO:0043167|GO:0048609|GO:0071944|GO:0016043|GO:0003006|GO:0044702|GO:0051716|GO:0005615|GO:…	reproductive process|response to stimulus|cell|cellular process|extracellular region|signaling|binding|reproduction|extracellular matrix|catalytic activity|membrane|developmental process|metabolic process|growth|anatomical structure formation involved in morphogenesis|hydrolase activity|cell adhesion|regulation of metabolic process|plasma membrane|regulation of signaling|anatomical structure morp…	K11989	indian hedgehog[-]	mmu05205|mmu04340	Proteoglycans in cancer - Mus musculus (mouse)|Hedgehog signaling pathway - Mus musculus (mouse)	1:74945315-74951672	1	3	0	9	5	5	0.0162012	0.0470389	0	0.140062	0.0886298	0.0900274	0.0210801	0.10624	-2.33337	0.0123323	0.812623	-
ENSMUSG00000020953	Coch	coagulation_factor_C_homolog_Limulus_polyphemus_	GO:0050896|GO:0009987|GO:0005576|GO:0005488|GO:0031012|GO:0002376|GO:0032502|GO:0051707|GO:0009607|GO:0043227|GO:0006955|GO:0009653|GO:0005578|GO:0002684|GO:0009605|GO:0050794|GO:0016043|GO:0006950|GO:0005615|GO:0048856|GO:0005515|GO:1903561|GO:0050793|GO:0002682|GO:0070062|GO:0050776|GO:0008360|GO:0006952|GO:0050778|GO:0048869|GO:0098542|GO:0043207|GO:0050877|GO:0031982|GO:0045087|GO:0009617|GO:…	response to stimulus|cellular process|extracellular region|binding|extracellular matrix|immune system process|developmental process|response to other organism|response to biotic stimulus|membrane-bounded organelle|immune response|anatomical structure morphogenesis|proteinaceous extracellular matrix|positive regulation of immune system process|response to external stimulus|regulation of cellular p…	-	-	-	-	12:51593341-51605773	61	56	51	37	27	34	1.35945	1.20779	1.1384	0.792051	0.658299	0.842102	1.23521	0.764151	0.69283	0.0123434	0.812623	-
ENSMUSG00000025270	Alas2	aminolevulinic_acid_synthase_2_erythroid	GO:0050896|GO:0005623|GO:0009987|GO:0005488|GO:0003824|GO:0002376|GO:0016020|GO:0032502|GO:0008152|GO:0002262|GO:0043227|GO:0031090|GO:0071704|GO:0043229|GO:0016740|GO:0006807|GO:0009058|GO:0005622|GO:0043167|GO:0006950|GO:0048037|GO:0048856|GO:0005515|GO:0044237|GO:0002520|GO:0097159|GO:0019725|GO:0046483|GO:0005737|GO:1901360|GO:0016746|GO:0044249|GO:0042592|GO:0019538|GO:0019866|GO:0034101|GO:…	response to stimulus|cell|cellular process|binding|catalytic activity|immune system process|membrane|developmental process|metabolic process|myeloid cell homeostasis|membrane-bounded organelle|organelle membrane|organic substance metabolic process|intracellular organelle|transferase activity|nitrogen compound metabolic process|biosynthetic process|intracellular|ion binding|response to stress|cofa…	K00643	5-aminolevulinate synthase[2.3.1.37]	mmu01100|mmu00260|mmu00860	Metabolic pathways - Mus musculus (mouse)|Glycine, serine and threonine metabolism - Mus musculus (mouse)|Porphyrin and chlorophyll metabolism - Mus musculus (mouse)	X:150547375-150570638	1096	1185	1740	937	768	937	21.4068	22.3991	34.0389	17.5792	16.4109	20.3389	25.9482	18.1097	0.518876	0.0124214	0.812623	-
ENSMUSG00000026188	Tmem169	transmembrane_protein_169	GO:0016020|GO:0031224|GO:0016021	membrane|intrinsic component of membrane|integral component of membrane	-	-	-	-	1:72284369-72303104	26	176	30	169	154	231	0.504666	3.3061	0.583224	3.15091	3.27027	4.983	1.46466	3.80139	-1.37596	0.0123611	0.812623	-
ENSMUSG00000028825	Rhd	Rh_blood_group_D_antigen	GO:0005215|GO:0016020|GO:0022857|GO:0006810|GO:0022891|GO:0006811|GO:0015075|GO:0008324|GO:0006812|GO:0015696|GO:0022890|GO:0015672|GO:0015077|GO:0008519	transporter activity|membrane|transmembrane transporter activity|transport|substrate-specific transmembrane transporter activity|ion transport|ion transmembrane transporter activity|cation transmembrane transporter activity|cation transport|ammonium transport|inorganic cation transmembrane transporter activity|monovalent inorganic cation transport|monovalent inorganic cation transmembrane transpo…	-	-	-	-	4:134864536-134896172	170	173	198	103	120	121	6.06401	5.9721	7.0739	3.52912	4.68298	4.79669	6.37	4.33626	0.554841	0.0123526	0.812623	-
ENSMUSG00000034587	8430429K09Rik	RIKEN_cDNA_8430429K09_gene	-	-	-	-	-	-	11:3452365-3479831	133	56	158	94	35	21	2.07713	0.846391	2.47147	1.41013	0.598022	0.364482	1.79833	0.79088	1.18513	0.0123576	0.812623	-
ENSMUSG00000066892	Fbxl12	F_box_and_leucine_rich_repeat_protein_12	GO:0005623|GO:0009987|GO:0005488|GO:0003824|GO:0032991|GO:0008152|GO:0071704|GO:0016740|GO:0005622|GO:0043234|GO:0005515|GO:0044237|GO:0009056|GO:0005737|GO:0019538|GO:0000151|GO:0019787|GO:0043412|GO:0044267|GO:0030163|GO:0036211|GO:1990234|GO:0006508|GO:0044265|GO:0031461|GO:0004842|GO:0051603|GO:0006464|GO:0061630|GO:0010498|GO:0044257|GO:0019005|GO:0043161|GO:0019941|GO:0032446|GO:0006511|GO:…	cell|cellular process|binding|catalytic activity|macromolecular complex|metabolic process|organic substance metabolic process|transferase activity|intracellular|protein complex|protein binding|cellular metabolic process|catabolic process|cytoplasm|protein metabolic process|ubiquitin ligase complex|ubiquitin-like protein transferase activity|macromolecule modification|cellular protein metabolic pr…	-	-	-	-	9:20618118-20644767	363	454	201	175	150	253	1.4479	1.75251	0.802996	0.670486	0.65457	1.12151	1.33447	0.815521	0.710474	0.0121519	0.812623	-
ENSMUSG00000072844	G530011O06Rik	RIKEN_cDNA_G530011O06_gene	-	-	-	-	-	-	X:169975043-169978917	0	1	0	10	2	2	0	0.0253925	0	0.251941	0.0573875	0.0582925	0.00846415	0.12254	-3.85575	0.012393	0.812623	-
ENSMUSG00000006494	Pdk1	pyruvate_dehydrogenase_kinase_isoenzyme_1	GO:0050896|GO:0005623|GO:0009987|GO:0023052|GO:0005488|GO:0003824|GO:0032991|GO:0016020|GO:0008152|GO:0043227|GO:0019222|GO:0005886|GO:0071704|GO:0043229|GO:0016740|GO:0050794|GO:0009058|GO:0005622|GO:0043167|GO:0097367|GO:0071944|GO:0016043|GO:0006950|GO:0051716|GO:0043234|GO:0006914|GO:0005515|GO:0044237|GO:0036094|GO:0008283|GO:0009056|GO:0097159|GO:0006793|GO:0006979|GO:0033554|GO:0005737|GO:…	response to stimulus|cell|cellular process|signaling|binding|catalytic activity|macromolecular complex|membrane|metabolic process|membrane-bounded organelle|regulation of metabolic process|plasma membrane|organic substance metabolic process|intracellular organelle|transferase activity|regulation of cellular process|biosynthetic process|intracellular|ion binding|carbohydrate derivative binding|cel…	K12077	pyruvate dehydrogenase kinase isoform 1[2.7.11.2]	mmu04360|mmu04066|mmu05230	Axon guidance - Mus musculus (mouse)|HIF-1 signaling pathway - Mus musculus (mouse)|Central carbon metabolism in cancer - Mus musculus (mouse)	2:71873224-71903858	1016	1048	1138	759	690	779	5.61408	5.60424	6.29813	4.02851	4.17123	4.78375	5.83882	4.32783	0.43203	0.0126344	0.814239	-
ENSMUSG00000009097	Tbx1	T_box_1	GO:0001071|GO:0005623|GO:0009987|GO:0005488|GO:0002376|GO:0007610|GO:0032502|GO:0008152|GO:0040011|GO:0003700|GO:0048646|GO:0043227|GO:0019222|GO:0009653|GO:0071704|GO:0048523|GO:0043229|GO:0048870|GO:0009893|GO:0050794|GO:0006807|GO:0009058|GO:0005622|GO:0048856|GO:0005515|GO:0044237|GO:0050793|GO:0008283|GO:0002520|GO:0097159|GO:0045595|GO:0035295|GO:0048839|GO:0048598|GO:0046483|GO:0009888|GO:…	nucleic acid binding transcription factor activity|cell|cellular process|binding|immune system process|behavior|developmental process|metabolic process|locomotion|transcription factor activity, sequence-specific DNA binding|anatomical structure formation involved in morphogenesis|membrane-bounded organelle|regulation of metabolic process|anatomical structure morphogenesis|organic substance metabo…	-	-	-	-	16:18581713-18586969	56	34	10	60	60	87	1.96719	1.15586	0.351838	2.02457	2.30591	3.39644	1.1583	2.57564	-1.15293	0.012597	0.814239	-
ENSMUSG00000053117	E330013P04Rik	RIKEN_cDNA_E330013P04_gene	-	-	-	-	-	-	19:60144675-60162591	95	81	104	143	122	150	1.08951	0.899013	1.19462	1.5753	1.53074	1.91182	1.06105	1.67262	-0.656623	0.0125341	0.814239	-
ENSMUSG00000085072	Ict1os	immature_colon_carcinoma_transcript_1_opposite_strand	-	-	-	-	-	-	11:115406586-115408314	5	6	0	0	0	0	0.296688	0.344565	0	0	0	0	0.213751	0	Inf	0.0126418	0.814239	-
ENSMUSG00000086288	Gm15265	predicted_gene_15265	-	-	-	-	-	-	3:94998800-95004869	32	48	39	64	68	55	1.4634	2.12435	1.78635	2.81136	3.40215	2.79528	1.79137	3.00293	-0.745312	0.0125917	0.814239	-
ENSMUSG00000043850	Clrn1	clarin_1	GO:0050896|GO:0005623|GO:0009987|GO:0016020|GO:0032502|GO:0040011|GO:0044089|GO:0031224|GO:0043227|GO:0005886|GO:0009653|GO:0043229|GO:0048870|GO:0050794|GO:0005622|GO:0031252|GO:0071944|GO:0012505|GO:0016043|GO:0032420|GO:0042995|GO:0045178|GO:0048856|GO:0048839|GO:0048598|GO:0009888|GO:0005737|GO:0048871|GO:0005874|GO:0005794|GO:0010592|GO:0042592|GO:0007423|GO:0051130|GO:0030029|GO:0048869|GO:…	response to stimulus|cell|cellular process|membrane|developmental process|locomotion|positive regulation of cellular component biogenesis|intrinsic component of membrane|membrane-bounded organelle|plasma membrane|anatomical structure morphogenesis|intracellular organelle|cell motility|regulation of cellular process|intracellular|cell leading edge|cell periphery|endomembrane system|cellular compon…	-	-	-	-	3:58844028-58885340	4	5	5	24	4	16	0.0398934	0.0482582	0.0499501	0.229913	0.0436435	0.177338	0.0460339	0.150298	-1.70706	0.0128247	0.823474	-
ENSMUSG00000090877	Hspa1b	heat_shock_protein_1B	GO:0005623|GO:0005488|GO:0005622|GO:0043167|GO:0097367|GO:0005515|GO:0036094|GO:0097159|GO:0005737|GO:0001882|GO:0000166|GO:0043168|GO:0017076|GO:0001883|GO:0032549|GO:0005524	cell|binding|intracellular|ion binding|carbohydrate derivative binding|protein binding|small molecule binding|organic cyclic compound binding|cytoplasm|nucleoside binding|nucleotide binding|anion binding|purine nucleotide binding|purine nucleoside binding|ribonucleoside binding|ATP binding	K03283	heat shock 70kDa protein 1/2/6/8[-]	mmu04010|mmu04144|mmu05164|mmu04141|mmu03040|mmu05162|mmu04915|mmu05145|mmu04612|mmu04213|mmu05134	MAPK signaling pathway - Mus musculus (mouse)|Endocytosis - Mus musculus (mouse)|Influenza A - Mus musculus (mouse)|Protein processing in endoplasmic reticulum - Mus musculus (mouse)|Spliceosome - Mus musculus (mouse)|Measles - Mus musculus (mouse)|Estrogen signaling pathway - Mus musculus (mouse)|Toxoplasmosis - Mus musculus (mouse)|Antigen processing and presentation - Mus musculus (mouse)|Long…	17:34956436-34959238	55	53	25	17	23	25	1.22486	1.14227	0.557642	0.363665	0.560375	0.618733	0.974924	0.514258	0.922798	0.012875	0.824159	-
ENSMUSG00000025316	Banp	BTG3_associated_nuclear_protein	GO:0005623|GO:0009987|GO:0005488|GO:0016020|GO:0032502|GO:0008152|GO:0031224|GO:0043227|GO:0019222|GO:0071704|GO:0043229|GO:0009893|GO:0050794|GO:0006807|GO:0009058|GO:0005622|GO:0051641|GO:0016043|GO:0009892|GO:0048856|GO:0005515|GO:0044237|GO:0009056|GO:0097159|GO:0046483|GO:1901360|GO:0044249|GO:0019538|GO:0003676|GO:0008104|GO:0006725|GO:0031325|GO:0006139|GO:0002039|GO:0051171|GO:0007049|GO:…	cell|cellular process|binding|membrane|developmental process|metabolic process|intrinsic component of membrane|membrane-bounded organelle|regulation of metabolic process|organic substance metabolic process|intracellular organelle|positive regulation of metabolic process|regulation of cellular process|nitrogen compound metabolic process|biosynthetic process|intracellular|cellular localization|cell…	-	-	-	-	8:121949750-122029258	568	586	566	384	358	430	3.25887	3.25378	3.25252	2.11626	2.24716	2.74179	3.25506	2.3684	0.458769	0.0129531	0.824854	-
ENSMUSG00000028780	Sema3c	sema_domain_immunoglobulin_domain_Ig_short_basic_domain_secreted_semaphorin_3C	GO:0050896|GO:0009987|GO:0005576|GO:0023052|GO:0005488|GO:0045499|GO:0007610|GO:0032502|GO:0040007|GO:0040011|GO:0048646|GO:0043227|GO:0009653|GO:0050795|GO:0048523|GO:0048870|GO:0009605|GO:0048521|GO:0050794|GO:0016043|GO:0040013|GO:0051716|GO:0005615|GO:0016049|GO:0045926|GO:0040017|GO:0048856|GO:0005515|GO:0048589|GO:1903561|GO:0040012|GO:0040008|GO:0050793|GO:0070062|GO:0045595|GO:0035295|GO:…	response to stimulus|cellular process|extracellular region|signaling|binding|chemorepellent activity|behavior|developmental process|growth|locomotion|anatomical structure formation involved in morphogenesis|membrane-bounded organelle|anatomical structure morphogenesis|regulation of behavior|negative regulation of cellular process|cell motility|response to external stimulus|negative regulation of …	K06840	semaphorin 3[-]	mmu04360	Axon guidance - Mus musculus (mouse)	5:17574281-17730268	339	273	434	582	464	474	1.90233	1.48259	2.43928	3.1371	2.84863	2.95605	1.9414	2.98059	-0.618503	0.0129652	0.824854	-
ENSMUSG00000054034	Tceal5	transcription_elongation_factor_A_SII_like_5	GO:0005623|GO:0009987|GO:0005488|GO:0008152|GO:0043227|GO:0019222|GO:0071704|GO:0043229|GO:0050794|GO:0006807|GO:0009058|GO:0005622|GO:0005515|GO:0044237|GO:0097159|GO:0046483|GO:1901360|GO:0044249|GO:0019538|GO:0003676|GO:0006725|GO:0006139|GO:0051171|GO:0019904|GO:0043231|GO:0031323|GO:0005634|GO:0003723|GO:0010468|GO:0016070|GO:0044267|GO:0034645|GO:0009059|GO:0006518|GO:0010467|GO:0050699|GO:…	cell|cellular process|binding|metabolic process|membrane-bounded organelle|regulation of metabolic process|organic substance metabolic process|intracellular organelle|regulation of cellular process|nitrogen compound metabolic process|biosynthetic process|intracellular|protein binding|cellular metabolic process|organic cyclic compound binding|heterocycle metabolic process|organic cyclic compound m…	-	-	-	-	X:136200948-136203876	112	86	142	78	66	60	4.3077	3.20109	5.47018	2.88165	2.77718	2.56466	4.32632	2.74116	0.658355	0.0131006	0.830484	-
ENSMUSG00000099556	Gm28857	predicted_gene_28857	-	-	-	-	-	-	1:130740162-130741327	5	0	6	0	0	0	0.734391	0	0.882686	0	0	0	0.539026	0	Inf	0.0131335	0.830484	-
ENSMUSG00000000435	Myf5	myogenic_factor_5	GO:0001071|GO:0005623|GO:0009987|GO:0005488|GO:0032502|GO:0008152|GO:0003700|GO:0048646|GO:0043227|GO:0007155|GO:0019222|GO:0009653|GO:0071704|GO:0043229|GO:0009893|GO:0050794|GO:0006807|GO:0009058|GO:0005622|GO:0016043|GO:0001502|GO:0048856|GO:0005515|GO:0044237|GO:0050793|GO:0097159|GO:0045595|GO:0048598|GO:0046483|GO:0009888|GO:0001503|GO:0000981|GO:0045597|GO:1901360|GO:0030155|GO:0044249|GO:…	nucleic acid binding transcription factor activity|cell|cellular process|binding|developmental process|metabolic process|transcription factor activity, sequence-specific DNA binding|anatomical structure formation involved in morphogenesis|membrane-bounded organelle|cell adhesion|regulation of metabolic process|anatomical structure morphogenesis|organic substance metabolic process|intracellular or…	K18484	myogenic factor 5[-]	mmu04550	Signaling pathways regulating pluripotency of stem cells - Mus musculus (mouse)	10:107482908-107486134	9	10	5	23	13	15	0.269712	0.290013	0.15009	0.662058	0.426222	0.499581	0.236605	0.529287	-1.16157	0.0133392	0.834478	-
ENSMUSG00000024650	Slc22a6	solute_carrier_family_22_organic_anion_transporter_member_6	GO:0050896|GO:0005215|GO:0005623|GO:0009987|GO:0005576|GO:0005488|GO:0032991|GO:0016020|GO:0031224|GO:0043227|GO:0005886|GO:0043167|GO:0071944|GO:0016043|GO:0043234|GO:0005515|GO:1903561|GO:0022857|GO:0070062|GO:0044853|GO:0006810|GO:0022891|GO:0097254|GO:0055085|GO:0003014|GO:0005887|GO:0042802|GO:0016323|GO:0031982|GO:0031226|GO:0043168|GO:0010243|GO:0046983|GO:0010033|GO:0022607|GO:0016021|GO:…	response to stimulus|transporter activity|cell|cellular process|extracellular region|binding|macromolecular complex|membrane|intrinsic component of membrane|membrane-bounded organelle|plasma membrane|ion binding|cell periphery|cellular component organization|protein complex|protein binding|extracellular vesicle|transmembrane transporter activity|extracellular exosome|plasma membrane raft|transpor…	-	-	-	-	19:8617996-8628299	14	16	10	4	3	8	0.21707	0.240084	0.155295	0.0595747	0.0508962	0.137858	0.20415	0.0827763	1.30234	0.0133146	0.834478	-
ENSMUSG00000030148	Clec4a2	C_type_lectin_domain_family_4_member_a2	GO:0050896|GO:0005488|GO:0002376|GO:0016020|GO:0031224|GO:0006955|GO:0030246|GO:0006950|GO:0006952|GO:0045087|GO:0002250|GO:0016021	response to stimulus|binding|immune system process|membrane|intrinsic component of membrane|immune response|carbohydrate binding|response to stress|defense response|innate immune response|adaptive immune response|integral component of membrane	-	-	-	-	6:123106428-123143999	2	1	6	9	11	8	0.0291766	0.0141234	0.0876704	0.126118	0.175564	0.129707	0.0436568	0.143796	-1.71975	0.0134335	0.834478	-
ENSMUSG00000044820	AY074887	cDNA_sequence_AY074887	GO:0050896|GO:0005623|GO:0009987|GO:0005576|GO:0023052|GO:0016020|GO:0031224|GO:0048523|GO:0050794|GO:0005622|GO:0051716|GO:0005615|GO:0008283|GO:0008285|GO:0005737|GO:0007154|GO:0008219|GO:0045786|GO:0007165|GO:0051726|GO:0007049|GO:0042127|GO:0016021|GO:0007050|GO:0097190|GO:0012501|GO:0006915	response to stimulus|cell|cellular process|extracellular region|signaling|membrane|intrinsic component of membrane|negative regulation of cellular process|regulation of cellular process|intracellular|cellular response to stimulus|extracellular space|cell proliferation|negative regulation of cell proliferation|cytoplasm|cell communication|cell death|negative regulation of cell cycle|signal transdu…	-	-	-	-	9:54950230-54950998	7	1	2	0	0	0	0.568222	0.0785879	0.162636	0	0	0	0.269815	0	Inf	0.0134133	0.834478	-
ENSMUSG00000044927	H1fx	H1_histone_family_member_X	GO:0005623|GO:0009987|GO:0005488|GO:0032991|GO:0043227|GO:0043229|GO:0000785|GO:0005622|GO:0016043|GO:0032993|GO:0043234|GO:0005515|GO:0097159|GO:0003676|GO:0000786|GO:0043231|GO:0006996|GO:0022607|GO:0005634|GO:0003723|GO:0005730|GO:0051276|GO:0003677|GO:0006461|GO:0005694|GO:0006325|GO:0031981|GO:0065004|GO:0071103|GO:0034622|GO:0044822|GO:0006333|GO:0006334|GO:0034728|GO:0031497|GO:0006323	cell|cellular process|binding|macromolecular complex|membrane-bounded organelle|intracellular organelle|chromatin|intracellular|cellular component organization|protein-DNA complex|protein complex|protein binding|organic cyclic compound binding|nucleic acid binding|nucleosome|intracellular membrane-bounded organelle|organelle organization|cellular component assembly|nucleus|RNA binding|nucleolus|c…	-	-	-	-	6:87980421-87981637	1115	1008	629	511	664	576	57.1915	50.0367	32.3141	25.1765	37.2612	32.8342	46.5141	31.7573	0.55058	0.0134522	0.834478	-
ENSMUSG00000051079	Rgs13	regulator_of_G_protein_signaling_13	GO:0050896|GO:0005623|GO:0009987|GO:0023052|GO:0005488|GO:0016020|GO:0008152|GO:0043227|GO:0019222|GO:0005886|GO:0023051|GO:0048523|GO:0043229|GO:0009893|GO:0050794|GO:0005622|GO:0071944|GO:0030234|GO:0051716|GO:0005515|GO:0023057|GO:0005737|GO:0050790|GO:0007154|GO:0043085|GO:0008047|GO:0009966|GO:0010646|GO:0009968|GO:0007165|GO:0043231|GO:0005634|GO:0007186|GO:0030695|GO:0051345|GO:0005096|GO:…	response to stimulus|cell|cellular process|signaling|binding|membrane|metabolic process|membrane-bounded organelle|regulation of metabolic process|plasma membrane|regulation of signaling|negative regulation of cellular process|intracellular organelle|positive regulation of metabolic process|regulation of cellular process|intracellular|cell periphery|enzyme regulator activity|cellular response to …	-	-	-	-	1:144138654-144177372	35	24	50	24	14	15	0.813105	0.539586	1.16341	0.535552	0.355816	0.387282	0.8387	0.426217	0.976569	0.0134774	0.834478	-
ENSMUSG00000100255	Gm28196	predicted_gene_28196	-	-	-	-	-	-	2:129948568-129949207	7	1	2	0	0	0	0.682754	0.0944282	0.195417	0	0	0	0.3242	0	Inf	0.0134207	0.834478	-
ENSMUSG00000027544	Nfatc2	nuclear_factor_of_activated_T_cells_cytoplasmic_calcineurin_dependent_2	GO:0050896|GO:0001071|GO:0005623|GO:0009987|GO:0023052|GO:0005488|GO:0002376|GO:0032991|GO:0016020|GO:0032502|GO:0008152|GO:0040011|GO:0003700|GO:0048646|GO:0043227|GO:0006955|GO:0019222|GO:0005886|GO:0009653|GO:0071704|GO:0002684|GO:0048523|GO:0043229|GO:0048870|GO:0009893|GO:0050794|GO:0006807|GO:0009058|GO:0005622|GO:0071944|GO:0016043|GO:0009892|GO:0006950|GO:0051716|GO:0043234|GO:0002253|GO:…	response to stimulus|nucleic acid binding transcription factor activity|cell|cellular process|signaling|binding|immune system process|macromolecular complex|membrane|developmental process|metabolic process|locomotion|transcription factor activity, sequence-specific DNA binding|anatomical structure formation involved in morphogenesis|membrane-bounded organelle|immune response|regulation of metabol…	K17332	nuclear factor of activated T-cells, cytoplasmic 2[-]	mmu05163|mmu05166|mmu05170|mmu05167|mmu04218|mmu04360|mmu04022|mmu05161|mmu04310|mmu04921|mmu04380|mmu04650|mmu04625|mmu04660|mmu04659|mmu04658|mmu04662|mmu04370	Human cytomegalovirus infection - Mus musculus (mouse)|Human T-cell leukemia virus 1 infection - Mus musculus (mouse)|Human immunodeficiency virus 1 infection - Mus musculus (mouse)|Kaposi sarcoma-associated herpesvirus infection - Mus musculus (mouse)|Cellular senescence - Mus musculus (mouse)|Axon guidance - Mus musculus (mouse)|cGMP-PKG signaling pathway - Mus musculus (mouse)|Hepatitis B - Mu…	2:168476410-168601657	33	22	19	33	37	68	0.114246	0.0737097	0.0658826	0.109738	0.140141	0.261626	0.0846127	0.170502	-1.01084	0.0136048	0.837379	-
ENSMUSG00000039662	Icmt	isoprenylcysteine_carboxyl_methyltransferase	GO:0050896|GO:0005623|GO:0009987|GO:0023052|GO:0005488|GO:0003824|GO:0016020|GO:0032502|GO:0008152|GO:0040007|GO:0031224|GO:0043227|GO:0005789|GO:0031090|GO:0023051|GO:0071704|GO:0043229|GO:0016740|GO:0050794|GO:0006807|GO:0005622|GO:0012505|GO:0051716|GO:0048856|GO:0005515|GO:0048589|GO:0044237|GO:0042175|GO:0032259|GO:0008283|GO:0035264|GO:0005783|GO:0046483|GO:0005737|GO:0098588|GO:1901360|GO:…	response to stimulus|cell|cellular process|signaling|binding|catalytic activity|membrane|developmental process|metabolic process|growth|intrinsic component of membrane|membrane-bounded organelle|endoplasmic reticulum membrane|organelle membrane|regulation of signaling|organic substance metabolic process|intracellular organelle|transferase activity|regulation of cellular process|nitrogen compound …	K00587	protein-S-isoprenylcysteine O-methyltransferase[2.1.1.100]	mmu00900	Terpenoid backbone biosynthesis - Mus musculus (mouse)	4:152297227-152307121	1296	1499	1010	1131	749	676	8.06588	9.02858	6.29583	6.76127	5.09988	4.67564	7.79676	5.51226	0.500231	0.0135975	0.837379	-
ENSMUSG00000078566	Bnip3	BCL2_adenovirus_E1B_interacting_protein_3	GO:0050896|GO:0005623|GO:0009987|GO:0023052|GO:0045202|GO:0005488|GO:0002376|GO:0016020|GO:0032502|GO:0008152|GO:0051707|GO:0009607|GO:0019867|GO:0031224|GO:0043227|GO:0031090|GO:0019222|GO:0023051|GO:0009653|GO:0071704|GO:0048523|GO:0043229|GO:0009605|GO:0050794|GO:0005622|GO:0051641|GO:0012505|GO:0016043|GO:0042995|GO:0009892|GO:0006950|GO:0051716|GO:0048856|GO:0060076|GO:0005515|GO:0044237|GO:…	response to stimulus|cell|cellular process|signaling|synapse|binding|immune system process|membrane|developmental process|metabolic process|response to other organism|response to biotic stimulus|outer membrane|intrinsic component of membrane|membrane-bounded organelle|organelle membrane|regulation of metabolic process|regulation of signaling|anatomical structure morphogenesis|organic substance me…	K15464	BCL2/adenovirus E1B 19 kDa protein-interacting protein 3[-]	mmu04068|mmu04140|mmu04137|mmu05134	FoxO signaling pathway - Mus musculus (mouse)|Autophagy - animal - Mus musculus (mouse)|Mitophagy - animal - Mus musculus (mouse)|Legionellosis - Mus musculus (mouse)	7:138890836-138909519	765	600	880	595	446	462	15.1216	11.4778	17.4222	11.2972	9.64498	10.149	14.6738	10.3637	0.501702	0.0136754	0.839244	-
ENSMUSG00000058147	Xlr3c	X_linked_lymphocyte_regulated_3C	-	-	-	-	-	-	X:73254540-73265390	86	56	68	35	45	40	3.38914	2.13575	2.68403	1.32488	1.94016	1.75185	2.73631	1.6723	0.7104	0.0138529	0.847637	-
ENSMUSG00000021636	Marveld2	MARVEL_membrane_associating_domain_containing_2	GO:0030054|GO:0005623|GO:0009987|GO:0005488|GO:0016020|GO:0032502|GO:0043220|GO:0031224|GO:0043227|GO:0005911|GO:0005886|GO:0043218|GO:0045177|GO:0005622|GO:0071944|GO:0016043|GO:0048856|GO:0005515|GO:0043209|GO:0043296|GO:0009888|GO:0005737|GO:0033010|GO:0048869|GO:0050877|GO:0016324|GO:0016323|GO:0048468|GO:0031982|GO:0022607|GO:0016021|GO:0045216|GO:0061689|GO:0030154|GO:0034329|GO:0060429|GO:…	cell junction|cell|cellular process|binding|membrane|developmental process|Schmidt-Lanterman incisure|intrinsic component of membrane|membrane-bounded organelle|cell-cell junction|plasma membrane|compact myelin|apical part of cell|intracellular|cell periphery|cellular component organization|anatomical structure development|protein binding|myelin sheath|apical junction complex|tissue development|c…	K17291	MARVEL domain-containing protein 2[-]	mmu04530	Tight junction - Mus musculus (mouse)	13:100595957-100616971	54	53	33	100	61	64	0.903957	0.858617	0.55329	1.60796	1.11715	1.19064	0.771955	1.30525	-0.75774	0.0140374	0.856406	-
ENSMUSG00000069919	Hba-a1	hemoglobin_alpha_adult_chain_1	GO:0005215|GO:0005623|GO:0005488|GO:0032991|GO:0005622|GO:0043167|GO:0043234|GO:0019825|GO:0097159|GO:0006810|GO:0005737|GO:0005833|GO:0043169|GO:0046906|GO:0005344|GO:0020037|GO:0046872|GO:0005829|GO:0046914|GO:0015671|GO:0005506	transporter activity|cell|binding|macromolecular complex|intracellular|ion binding|protein complex|oxygen binding|organic cyclic compound binding|transport|cytoplasm|hemoglobin complex|cation binding|tetrapyrrole binding|oxygen transporter activity|heme binding|metal ion binding|cytosol|transition metal ion binding|oxygen transport|iron ion binding	K13822	hemoglobin subunit alpha[-]	mmu05144|mmu05143	Malaria - Mus musculus (mouse)|African trypanosomiasis - Mus musculus (mouse)	11:32283511-32284465	3352	6654	5322	2814	2971	3845	175.393	336.947	278.912	141.433	170.075	223.589	263.75	178.366	0.564335	0.0141248	0.859216	-
ENSMUSG00000024114	Prss41	protease_serine_41	GO:0005623|GO:0003824|GO:0016020|GO:0008152|GO:0031224|GO:0016787|GO:0005886|GO:0071704|GO:0043229|GO:0005622|GO:0071944|GO:0008233|GO:0019538|GO:0031225|GO:0017171|GO:0008236|GO:0006508|GO:0004252|GO:0004175	cell|catalytic activity|membrane|metabolic process|intrinsic component of membrane|hydrolase activity|plasma membrane|organic substance metabolic process|intracellular organelle|intracellular|cell periphery|peptidase activity|protein metabolic process|anchored component of membrane|serine hydrolase activity|serine-type peptidase activity|proteolysis|serine-type endopeptidase activity|endopeptidas…	-	-	-	-	17:23836785-23844172	43	53	37	11	36	12	0.76582	0.91349	0.659998	0.188183	0.701441	0.237514	0.77977	0.375713	1.05342	0.0142375	0.86355	-
ENSMUSG00000004552	Ctse	cathepsin_E	GO:0005623|GO:0005576|GO:0005488|GO:0003824|GO:0002376|GO:0008152|GO:0043227|GO:0016787|GO:0071704|GO:0043229|GO:0005622|GO:0012505|GO:0005515|GO:1903561|GO:0009056|GO:0019882|GO:0070062|GO:0002504|GO:0005737|GO:0008233|GO:0019538|GO:0048002|GO:0019884|GO:0042802|GO:0031982|GO:0043231|GO:0046983|GO:0005768|GO:0030163|GO:0042803|GO:0002495|GO:0051604|GO:0010467|GO:0006508|GO:0016485|GO:0070001|GO:…	cell|extracellular region|binding|catalytic activity|immune system process|metabolic process|membrane-bounded organelle|hydrolase activity|organic substance metabolic process|intracellular organelle|intracellular|endomembrane system|protein binding|extracellular vesicle|catabolic process|antigen processing and presentation|extracellular exosome|antigen processing and presentation of peptide or po…	K01382	cathepsin E[3.4.23.34]	mmu04142	Lysosome - Mus musculus (mouse)	1:131638306-131675505	87	90	148	48	61	73	1.28328	1.28475	2.18649	0.680084	0.984373	1.19666	1.58484	0.953705	0.732721	0.0143199	0.864386	-
ENSMUSG00000051839	Gypa	glycophorin_A	GO:0050896|GO:0005623|GO:0009987|GO:0005488|GO:0016020|GO:0031224|GO:0005886|GO:0009986|GO:0051641|GO:0071944|GO:0016043|GO:0006950|GO:0005515|GO:0051651|GO:0045185|GO:0005887|GO:0042802|GO:0008104|GO:0031226|GO:0006970|GO:0009897|GO:0006996|GO:0046983|GO:0016021|GO:0047484|GO:0034613|GO:0042803|GO:0032507|GO:0007010|GO:0007016	response to stimulus|cell|cellular process|binding|membrane|intrinsic component of membrane|plasma membrane|cell surface|cellular localization|cell periphery|cellular component organization|response to stress|protein binding|maintenance of location in cell|maintenance of protein location|integral component of plasma membrane|identical protein binding|protein localization|intrinsic component of pl…	K06575	glycophorin A[-]	mmu04640|mmu05144	Hematopoietic cell lineage - Mus musculus (mouse)|Malaria - Mus musculus (mouse)	8:80494045-80510785	516	498	919	490	349	359	17.6303	16.4668	31.4492	16.0814	13.0457	13.6317	21.8488	14.2529	0.616293	0.0143357	0.864386	-
ENSMUSG00000079637	Rhox2c	reproductive_homeobox_2C	GO:0005623|GO:0005488|GO:0043227|GO:0043229|GO:0005622|GO:0097159|GO:0003676|GO:0043231|GO:0005634|GO:0003677	cell|binding|membrane-bounded organelle|intracellular organelle|intracellular|organic cyclic compound binding|nucleic acid binding|intracellular membrane-bounded organelle|nucleus|DNA binding	-	-	-	-	X:37453680-37469861	14	3	2	0	2	0	0.426305	0.0884103	0.0610083	0	0.0666255	0	0.191908	0.0222085	3.11123	0.014376	0.864386	-
ENSMUSG00000029189	Sel1l3	sel_1_suppressor_of_lin_12_like_3_C._elegans_	GO:0005623|GO:0016020|GO:0031224|GO:0043227|GO:0043229|GO:0005622|GO:0043231|GO:0016021|GO:0005634|GO:0005654|GO:0031981	cell|membrane|intrinsic component of membrane|membrane-bounded organelle|intracellular organelle|intracellular|intracellular membrane-bounded organelle|integral component of membrane|nucleus|nucleoplasm|nuclear lumen	-	-	-	-	5:53107083-53213927	131	119	134	152	181	236	0.724373	0.636811	0.742134	0.807338	1.09497	1.45028	0.701106	1.11753	-0.672607	0.0144828	0.868301	-
ENSMUSG00000041012	Cmtm8	CKLF_like_MARVEL_transmembrane_domain_containing_8	GO:0050896|GO:0005576|GO:0005488|GO:0016020|GO:0040011|GO:0031224|GO:0009605|GO:0005615|GO:0005515|GO:0005102|GO:0006935|GO:0016021|GO:0005125	response to stimulus|extracellular region|binding|membrane|locomotion|intrinsic component of membrane|response to external stimulus|extracellular space|protein binding|receptor binding|chemotaxis|integral component of membrane|cytokine activity	-	-	-	-	9:114789345-114844152	46	59	31	90	61	65	2.69875	3.34987	1.82157	5.07186	3.91529	4.23808	2.6234	4.40841	-0.748821	0.0146255	0.874334	-
ENSMUSG00000020061	Mybpc1	myosin_binding_protein_C_slow_type	GO:0005623|GO:0009987|GO:0005198|GO:0005488|GO:0005200|GO:0043229|GO:0051050|GO:0050794|GO:0005622|GO:0051641|GO:0016043|GO:0005515|GO:1903829|GO:0006810|GO:0051222|GO:0032388|GO:0060341|GO:0003012|GO:0051130|GO:0032880|GO:0090316|GO:0051649|GO:0008104|GO:0045184|GO:0006996|GO:0051128|GO:0051223|GO:0033043|GO:0070201|GO:0034613|GO:0015031|GO:0032386|GO:0006626|GO:0072594|GO:1903827|GO:0005856|GO:…	cell|cellular process|structural molecule activity|binding|structural constituent of cytoskeleton|intracellular organelle|positive regulation of transport|regulation of cellular process|intracellular|cellular localization|cellular component organization|protein binding|positive regulation of cellular protein localization|transport|positive regulation of protein transport|positive regulation of in…	-	-	-	-	10:88518279-88605152	38	28	28	73	34	54	0.423965	0.302331	0.312894	0.782324	0.415008	0.669555	0.346397	0.622296	-0.845175	0.0148957	0.88794	-
ENSMUSG00000107971	RP23-259J8.5	-	-	-	-	-	-	-	6:120912900-120914993	0	5	3	8	11	7	0	0.144245	0.0895754	0.229081	0.358757	0.231906	0.07794	0.273248	-1.80978	0.0149924	0.891151	-
ENSMUSG00000097230	Gm26853	predicted_gene_26853	-	-	-	-	-	-	8:19789798-19798548	6	4	4	25	8	8	0.0934014	0.0602681	0.0623628	0.373813	0.136242	0.138408	0.0720107	0.216154	-1.58578	0.0151063	0.895363	-
ENSMUSG00000027420	Bfsp1	beaded_filament_structural_protein_1_in_lens_CP94	GO:0005623|GO:0009987|GO:0005198|GO:0005488|GO:0016020|GO:0032502|GO:0043227|GO:0005886|GO:0043229|GO:0005622|GO:0071944|GO:0005212|GO:0048856|GO:0005515|GO:0009888|GO:0005737|GO:0007423|GO:0048869|GO:0048468|GO:0005882|GO:0002088|GO:0043231|GO:0007275|GO:0048513|GO:0070306|GO:0030154|GO:0060429|GO:0001654|GO:0005856|GO:0005739|GO:0048469|GO:0002064|GO:0030855|GO:0043010|GO:0045111|GO:0015629|GO:…	cell|cellular process|structural molecule activity|binding|membrane|developmental process|membrane-bounded organelle|plasma membrane|intracellular organelle|intracellular|cell periphery|structural constituent of eye lens|anatomical structure development|protein binding|tissue development|cytoplasm|sensory organ development|cellular developmental process|cell development|intermediate filament|lens…	-	-	-	-	2:143826528-143863173	22	25	29	46	39	40	0.479174	0.526972	0.63264	0.962384	0.92933	0.968226	0.546262	0.953313	-0.803358	0.0155486	0.916356	-
ENSMUSG00000066224	Arid3c	AT_rich_interactive_domain_3C_BRIGHT_like_	GO:0001071|GO:0005623|GO:0009987|GO:0005488|GO:0016020|GO:0008152|GO:0003700|GO:0043227|GO:0019222|GO:0071704|GO:0043229|GO:0009893|GO:0050794|GO:0006807|GO:0009058|GO:0005622|GO:0005515|GO:0044237|GO:0097159|GO:0046483|GO:0005737|GO:0000981|GO:1901360|GO:0044249|GO:0003676|GO:0006725|GO:0031325|GO:0006139|GO:0051171|GO:0043231|GO:0031323|GO:0003682|GO:0005634|GO:0000982|GO:0010468|GO:0016070|GO:…	nucleic acid binding transcription factor activity|cell|cellular process|binding|membrane|metabolic process|transcription factor activity, sequence-specific DNA binding|membrane-bounded organelle|regulation of metabolic process|organic substance metabolic process|intracellular organelle|positive regulation of metabolic process|regulation of cellular process|nitrogen compound metabolic process|bio…	-	-	-	-	4:41723836-41731142	3	10	3	22	9	11	0.0696688	0.224738	0.0697808	0.49076	0.228666	0.283885	0.121396	0.334437	-1.46202	0.0155166	0.916356	-
ENSMUSG00000024907	Gal	galanin	GO:0050896|GO:0005623|GO:0009987|GO:0005576|GO:0023052|GO:0005488|GO:0002376|GO:0007610|GO:0032502|GO:0008152|GO:0040007|GO:0043227|GO:0019222|GO:0042445|GO:0023051|GO:0009653|GO:0071704|GO:0048523|GO:0043229|GO:0044297|GO:0051050|GO:0009893|GO:0050794|GO:0006807|GO:0009058|GO:0005622|GO:0051641|GO:0012505|GO:0016043|GO:0006950|GO:0051716|GO:0005615|GO:0016049|GO:0002683|GO:0007631|GO:0045926|GO:…	response to stimulus|cell|cellular process|extracellular region|signaling|binding|immune system process|behavior|developmental process|metabolic process|growth|membrane-bounded organelle|regulation of metabolic process|hormone metabolic process|regulation of signaling|anatomical structure morphogenesis|organic substance metabolic process|negative regulation of cellular process|intracellular organ…	K05244	galanin[-]	mmu04080	Neuroactive ligand-receptor interaction - Mus musculus (mouse)	19:3409919-3414472	0	1	0	3	7	2	0	0.0848793	0	0.252649	0.671451	0.194854	0.0282931	0.372985	-3.72059	0.0156325	0.918696	-
ENSMUSG00000024164	C3	complement_component_3	GO:0050896|GO:0009987|GO:0005576|GO:0023052|GO:0005488|GO:0002376|GO:0032502|GO:0008152|GO:0040007|GO:0048646|GO:0010884|GO:0043227|GO:0006955|GO:0019222|GO:0023051|GO:0009653|GO:0071704|GO:0002684|GO:0048523|GO:0051050|GO:0009893|GO:0009605|GO:0045927|GO:0050794|GO:0009058|GO:0002507|GO:0016043|GO:0030234|GO:0009892|GO:0006950|GO:0072562|GO:0051716|GO:0005615|GO:0008289|GO:0048037|GO:0002253|GO:…	response to stimulus|cellular process|extracellular region|signaling|binding|immune system process|developmental process|metabolic process|growth|anatomical structure formation involved in morphogenesis|positive regulation of lipid storage|membrane-bounded organelle|immune response|regulation of metabolic process|regulation of signaling|anatomical structure morphogenesis|organic substance metabol…	K03990	complement component 3[-]	mmu05168|mmu04080|mmu05203|mmu05167|mmu05152|mmu04145|mmu05322|mmu05142|mmu04610|mmu05150|mmu05133|mmu05140|mmu05134	Herpes simplex infection - Mus musculus (mouse)|Neuroactive ligand-receptor interaction - Mus musculus (mouse)|Viral carcinogenesis - Mus musculus (mouse)|Kaposi sarcoma-associated herpesvirus infection - Mus musculus (mouse)|Tuberculosis - Mus musculus (mouse)|Phagosome - Mus musculus (mouse)|Systemic lupus erythematosus - Mus musculus (mouse)|Chagas disease (American trypanosomiasis) - Mus musc…	17:57203970-57228136	3	3	1	6	5	14	0.03297	0.0319086	0.0110042	0.0633401	0.0601216	0.17099	0.0252943	0.0981506	-1.95619	0.0157226	0.920969	-
ENSMUSG00000104286	Gm37457	predicted_gene_37457	-	-	-	-	-	-	9:91325416-91327848	54	19	66	23	24	16	1.38547	0.471771	1.69603	0.566817	0.673678	0.45621	1.18442	0.565568	1.06641	0.0157597	0.920969	-
ENSMUSG00000085860	2410003L11Rik	RIKEN_cDNA_2410003L11_gene	-	-	-	-	-	-	11:97598511-97622893	0	0	0	3	3	2	0	0	0	0.14345	0.163404	0.110635	0	0.139163	#NAME?	0.015952	0.92472	-
ENSMUSG00000097739	Gm2539	predicted_gene_2539	-	-	-	-	-	-	10:22074237-22103313	0	0	0	3	3	2	0	0	0	0.0508727	0.0579492	0.0392353	0	0.0493524	#NAME?	0.0159515	0.92472	-
ENSMUSG00000104052	Gm38125	predicted_gene_38125	-	-	-	-	-	-	1:59801263-59804700	0	0	0	3	3	2	0	0	0	0.0523228	0.059601	0.0403537	0	0.0507592	#NAME?	0.0159572	0.92472	-
ENSMUSG00000020037	Rfx4	regulatory_factor_X_4_influences_HLA_class_II_expression_	GO:0050896|GO:0001071|GO:0005623|GO:0009987|GO:0023052|GO:0005488|GO:0032502|GO:0008152|GO:0003700|GO:0048646|GO:0043227|GO:0019222|GO:0023051|GO:0009653|GO:0071704|GO:0048523|GO:0043229|GO:0009893|GO:0050794|GO:0006807|GO:0009058|GO:0005622|GO:0016043|GO:0051716|GO:0048856|GO:0005515|GO:0044237|GO:0050793|GO:0023057|GO:0097159|GO:0046483|GO:0022037|GO:0030902|GO:0000981|GO:1901360|GO:0007154|GO:…	response to stimulus|nucleic acid binding transcription factor activity|cell|cellular process|signaling|binding|developmental process|metabolic process|transcription factor activity, sequence-specific DNA binding|anatomical structure formation involved in morphogenesis|membrane-bounded organelle|regulation of metabolic process|regulation of signaling|anatomical structure morphogenesis|organic sub…	-	-	-	-	10:84756062-84906538	776	841	570	997	1019	892	6.36037	6.67095	4.6793	7.84937	9.13748	8.12518	5.90354	8.37067	-0.503764	0.0162105	0.934189	-
ENSMUSG00000037922	Bank1	B_cell_scaffold_protein_with_ankyrin_repeats_1	GO:0050896|GO:0009987|GO:0023052|GO:0005488|GO:0002376|GO:0008152|GO:0019222|GO:0023051|GO:0071704|GO:0048523|GO:0009893|GO:0050794|GO:0006807|GO:0009058|GO:0051641|GO:0009892|GO:0051716|GO:0002683|GO:0051051|GO:0005515|GO:0044237|GO:0002682|GO:0023057|GO:0006793|GO:0006810|GO:0006413|GO:0031324|GO:0009890|GO:0007154|GO:0050865|GO:0044249|GO:0019538|GO:0002695|GO:0009967|GO:0009966|GO:0060341|GO:…	response to stimulus|cellular process|signaling|binding|immune system process|metabolic process|regulation of metabolic process|regulation of signaling|organic substance metabolic process|negative regulation of cellular process|positive regulation of metabolic process|regulation of cellular process|nitrogen compound metabolic process|biosynthetic process|cellular localization|negative regulation …	-	-	-	-	3:136053363-136326066	11	5	8	2	3	2	0.0700741	0.0308244	0.0510409	0.0122384	0.0209111	0.0141582	0.0506464	0.0157692	1.68335	0.0161715	0.934189	-
ENSMUSG00000101655	2310040G24Rik	RIKEN_cDNA_2310040G24_gene	-	-	-	-	-	-	6:86483376-86488227	3	6	4	8	15	11	0.143832	0.278404	0.19207	0.36843	0.786791	0.586086	0.204769	0.580436	-1.50314	0.0163778	0.938834	-
ENSMUSG00000108434	RP23-291B1.2	-	-	-	-	-	-	-	7:37317899-37321100	50	53	40	58	85	79	0.974754	0.999932	0.781032	1.08611	1.81291	1.7116	0.918573	1.53687	-0.742531	0.0163813	0.938834	-
ENSMUSG00000102813	Gm37795	predicted_gene_37795	-	-	-	-	-	-	4:150068539-150070997	72	64	39	43	32	21	1.82776	1.57231	0.991607	1.04852	0.88873	0.59245	1.46389	0.843233	0.795809	0.0164443	0.939853	-
ENSMUSG00000004267	Eno2	enolase_2_gamma_neuronal	GO:0005623|GO:0009987|GO:0005576|GO:0005488|GO:0003824|GO:0032991|GO:0016020|GO:0008152|GO:0043227|GO:0016829|GO:0005886|GO:0071704|GO:0044297|GO:0006807|GO:0005622|GO:0043167|GO:0071944|GO:0005615|GO:0043234|GO:1903561|GO:0044237|GO:0009056|GO:0043209|GO:0070062|GO:0006793|GO:0006091|GO:0046483|GO:0005737|GO:1901360|GO:0036477|GO:0043204|GO:0005975|GO:0043169|GO:0006725|GO:0006139|GO:0019637|GO:…	cell|cellular process|extracellular region|binding|catalytic activity|macromolecular complex|membrane|metabolic process|membrane-bounded organelle|lyase activity|plasma membrane|organic substance metabolic process|cell body|nitrogen compound metabolic process|intracellular|ion binding|cell periphery|extracellular space|protein complex|extracellular vesicle|cellular metabolic process|catabolic pro…	K01689	enolase[4.2.1.11]	mmu01100|mmu01200|mmu04066|mmu03018|mmu01230|mmu00010	Metabolic pathways - Mus musculus (mouse)|Carbon metabolism - Mus musculus (mouse)|HIF-1 signaling pathway - Mus musculus (mouse)|RNA degradation - Mus musculus (mouse)|Biosynthesis of amino acids - Mus musculus (mouse)|Glycolysis / Gluconeogenesis - Mus musculus (mouse)	6:124760053-124769673	176	214	164	129	128	108	0.853656	1.00451	0.796705	0.601004	0.679219	0.582159	0.884958	0.620794	0.511494	0.0166911	0.943802	-
ENSMUSG00000028488	Sh3gl2	SH3_domain_GRB2_like_2	GO:0005623|GO:0009987|GO:0005576|GO:0005488|GO:0016020|GO:0008152|GO:0043227|GO:0019222|GO:0071704|GO:0050794|GO:0005622|GO:0051641|GO:0016043|GO:0008289|GO:0005515|GO:1903561|GO:0044237|GO:0070062|GO:0006810|GO:0051640|GO:0005737|GO:0042802|GO:0051656|GO:0051649|GO:0031623|GO:0031982|GO:0031323|GO:0060627|GO:0051128|GO:0016192|GO:0043112|GO:0051650|GO:0051648|GO:0048489|GO:0046907|GO:0002090|GO:…	cell|cellular process|extracellular region|binding|membrane|metabolic process|membrane-bounded organelle|regulation of metabolic process|organic substance metabolic process|regulation of cellular process|intracellular|cellular localization|cellular component organization|lipid binding|protein binding|extracellular vesicle|cellular metabolic process|extracellular exosome|transport|organelle locali…	K11247	endophilin-A[-]	mmu04144	Endocytosis - Mus musculus (mouse)	4:85205126-85639195	70	66	41	95	77	95	0.601794	0.549123	0.353041	0.784502	0.724225	0.907657	0.501319	0.805461	-0.684085	0.0166948	0.943802	-
ENSMUSG00000044134	Fam109a	family_with_sequence_similarity_109_member_A	GO:0005623|GO:0009987|GO:0023052|GO:0005488|GO:0008152|GO:0043227|GO:0023051|GO:0071704|GO:0043229|GO:0005622|GO:0051641|GO:0012505|GO:0016043|GO:0005515|GO:0044237|GO:0006810|GO:0005737|GO:0005794|GO:0010256|GO:0042802|GO:0001881|GO:0051649|GO:0031982|GO:0043231|GO:0006996|GO:0046983|GO:0005768|GO:0016192|GO:0043112|GO:0007032|GO:0005802|GO:0005769|GO:0042803|GO:0055037|GO:0031988|GO:0031410|GO:…	cell|cellular process|signaling|binding|metabolic process|membrane-bounded organelle|regulation of signaling|organic substance metabolic process|intracellular organelle|intracellular|cellular localization|endomembrane system|cellular component organization|protein binding|cellular metabolic process|transport|cytoplasm|Golgi apparatus|endomembrane system organization|identical protein binding|rece…	-	-	-	-	5:121848984-121854632	125	146	124	150	578	106	1.54881	1.75071	1.53885	1.78526	7.83518	1.45962	1.61279	3.69335	-1.19537	0.0165782	0.943802	-
ENSMUSG00000052188	Gm14964	predicted_gene_14964	-	-	-	-	-	-	19:6530711-6532011	9	12	13	20	22	22	0.454906	0.587016	0.658127	0.971044	1.21658	1.23582	0.566683	1.14115	-1.00987	0.0166866	0.943802	-
ENSMUSG00000084235	Gm15421	predicted_gene_15421	-	-	-	-	-	-	5:22528321-22529244	331	222	426	251	181	178	24.5394	15.928	31.6322	17.8742	14.6806	14.6657	24.0332	15.7402	0.610577	0.0167695	0.945455	-
ENSMUSG00000044258	Ctla2a	cytotoxic_T_lymphocyte_associated_protein_2_alpha	GO:0050896|GO:0005623|GO:0009987|GO:0005576|GO:0003824|GO:0002376|GO:0032502|GO:0008152|GO:0043227|GO:0016787|GO:0007155|GO:0019222|GO:0071704|GO:0048523|GO:0043229|GO:0009605|GO:0050794|GO:0005622|GO:0042995|GO:0009892|GO:0006950|GO:0005615|GO:0048856|GO:0044237|GO:0050793|GO:0002682|GO:0002520|GO:0009056|GO:1903706|GO:0045595|GO:0009611|GO:0005737|GO:0031324|GO:0030155|GO:0006952|GO:0008233|GO:…	response to stimulus|cell|cellular process|extracellular region|catalytic activity|immune system process|developmental process|metabolic process|membrane-bounded organelle|hydrolase activity|cell adhesion|regulation of metabolic process|organic substance metabolic process|negative regulation of cellular process|intracellular organelle|response to external stimulus|regulation of cellular process|i…	-	-	-	-	13:60934155-60936625	51	55	95	43	31	37	2.31871	2.41999	4.32599	1.87786	1.54197	1.86948	3.02156	1.76311	0.777177	0.0169909	0.954274	-
ENSMUSG00000074695	Il22	interleukin_22	GO:0050896|GO:0009987|GO:0005576|GO:0023052|GO:0005488|GO:0008152|GO:0019222|GO:0023051|GO:0071704|GO:0009893|GO:0009605|GO:0050794|GO:0006807|GO:0009058|GO:0006950|GO:0051716|GO:0005615|GO:0005515|GO:0044237|GO:0006793|GO:0072593|GO:0046483|GO:0009611|GO:1901360|GO:0006952|GO:0007154|GO:0044249|GO:0019538|GO:0009966|GO:0010646|GO:0007165|GO:0005102|GO:0006725|GO:0031325|GO:0006139|GO:0051171|GO:…	response to stimulus|cellular process|extracellular region|signaling|binding|metabolic process|regulation of metabolic process|regulation of signaling|organic substance metabolic process|positive regulation of metabolic process|response to external stimulus|regulation of cellular process|nitrogen compound metabolic process|biosynthetic process|response to stress|cellular response to stimulus|extr…	K05445	interleukin 22[-]	mmu04060|mmu04630|mmu04659|mmu05321	Cytokine-cytokine receptor interaction - Mus musculus (mouse)|JAK-STAT signaling pathway - Mus musculus (mouse)|Th17 cell differentiation - Mus musculus (mouse)|Inflammatory bowel disease (IBD) - Mus musculus (mouse)	10:118204942-118210047	1	6	2	0	0	0	0.0562372	0.32656	0.112673	0	0	0	0.165157	0	Inf	0.0170748	0.954274	-
ENSMUSG00000085653	Gm15179	predicted_gene_15179	-	-	-	-	-	-	1:75368212-75375012	5	5	0	0	0	0	0.303911	0.294107	0	0	0	0	0.199339	0	Inf	0.0172011	0.954274	-
ENSMUSG00000085776	5430402O13Rik	RIKEN_cDNA_5430402O13_gene	-	-	-	-	-	-	6:50566643-50594865	3	7	6	2	1	0	0.107441	0.242602	0.215228	0.0688032	0.0392002	0	0.188424	0.0360011	2.38787	0.0171605	0.954274	-
ENSMUSG00000099032	Tcf24	transcription_factor_24	GO:0005488|GO:0005515|GO:0046983	binding|protein binding|protein dimerization activity	-	-	-	-	1:9960163-9967932	21	23	15	6	7	13	0.191875	0.203371	0.137274	0.0526598	0.0699755	0.13201	0.177507	0.0848817	1.06435	0.0171831	0.954274	-
ENSMUSG00000107879	RP24-363O21.3	-	-	-	-	-	-	-	6:128169704-128183803	35	36	36	25	20	14	0.568518	0.56592	0.585686	0.390057	0.355424	0.252725	0.573375	0.332735	0.785103	0.017027	0.954274	-
ENSMUSG00000020264	Slc36a2	solute_carrier_family_36_proton_amino_acid_symporter_member_2	GO:0005215|GO:0005623|GO:0009987|GO:0005576|GO:0016020|GO:0031224|GO:0043227|GO:0031090|GO:0005886|GO:0043229|GO:0005622|GO:0071944|GO:1903561|GO:0022857|GO:0070062|GO:0006810|GO:0005737|GO:0098588|GO:0022891|GO:0055085|GO:0005774|GO:0031982|GO:0043231|GO:0016021|GO:0034220|GO:0015291|GO:0006811|GO:1903825|GO:0015075|GO:0005773|GO:0015711|GO:0008324|GO:0098656|GO:0006820|GO:0098655|GO:0006812|GO:…	transporter activity|cell|cellular process|extracellular region|membrane|intrinsic component of membrane|membrane-bounded organelle|organelle membrane|plasma membrane|intracellular organelle|intracellular|cell periphery|extracellular vesicle|transmembrane transporter activity|extracellular exosome|transport|cytoplasm|bounding membrane of organelle|substrate-specific transmembrane transporter acti…	-	-	-	-	11:55158470-55185077	0	0	1	5	6	1	0	0	0.0186356	0.0893888	0.122167	0.0206928	0.00621187	0.0774161	-3.63953	0.017291	0.956707	-
ENSMUSG00000085560	C230038L03Rik	RIKEN_cDNA_C230038L03_gene	-	-	-	-	-	-	7:96906826-96951886	0	0	0	6	4	0	0	0	0	0.0535614	0.0406677	0	0	0.0314097	#NAME?	0.0173832	0.959257	-
ENSMUSG00000048108	Tmem72	transmembrane_protein_72	GO:0016020|GO:0031224|GO:0016021	membrane|intrinsic component of membrane|integral component of membrane	-	-	-	-	6:116679063-116716913	0	0	0	0	5	5	0	0	0	0	0.0193424	0.0196474	0	0.0129966	#NAME?	0.0174945	0.960227	-
ENSMUSG00000086421	Gm14091	predicted_gene_14091	-	-	-	-	-	-	2:118829874-118834122	2	4	0	7	9	6	0.142845	0.276516	0	0.480245	0.703267	0.476211	0.139787	0.553241	-1.98468	0.0174795	0.960227	-
ENSMUSG00000097165	2210008F06Rik	RIKEN_cDNA_2210008F06_gene	-	-	-	-	-	-	11:77489854-77491409	34	22	30	13	18	13	1.96154	1.22834	1.7335	0.72043	1.13615	0.833541	1.64113	0.896706	0.871981	0.0175392	0.960227	-
ENSMUSG00000017344	Vtn	vitronectin	GO:0050896|GO:0009987|GO:0005576|GO:0005488|GO:0031012|GO:0002376|GO:0032502|GO:0008152|GO:0040011|GO:0048646|GO:0043227|GO:0006955|GO:0007155|GO:0019222|GO:0009653|GO:0005578|GO:0071704|GO:0048523|GO:0051050|GO:0048870|GO:0009893|GO:0050794|GO:0043167|GO:0097367|GO:0016043|GO:0030246|GO:0009892|GO:0050840|GO:0072562|GO:0005615|GO:0004872|GO:0040017|GO:0048856|GO:0005515|GO:1903561|GO:0044237|GO:…	response to stimulus|cellular process|extracellular region|binding|extracellular matrix|immune system process|developmental process|metabolic process|locomotion|anatomical structure formation involved in morphogenesis|membrane-bounded organelle|immune response|cell adhesion|regulation of metabolic process|anatomical structure morphogenesis|proteinaceous extracellular matrix|organic substance meta…	K06251	vitronectin[-]	mmu05165|mmu04151|mmu05205|mmu04510|mmu04610|mmu04512	Human papillomavirus infection - Mus musculus (mouse)|PI3K-Akt signaling pathway - Mus musculus (mouse)|Proteoglycans in cancer - Mus musculus (mouse)|Focal adhesion - Mus musculus (mouse)|Complement and coagulation cascades - Mus musculus (mouse)|ECM-receptor interaction - Mus musculus (mouse)	11:78499091-78502324	314	434	264	492	482	415	5.7837	7.73637	4.87039	8.70482	9.71303	8.49514	6.13015	8.971	-0.549345	0.0181565	0.963197	-
ENSMUSG00000020609	Apob	apolipoprotein_B	GO:0022414|GO:0050896|GO:0005215|GO:0005623|GO:0009987|GO:0005576|GO:0005488|GO:0000003|GO:0032991|GO:0016020|GO:0032502|GO:0008152|GO:0040011|GO:0051707|GO:0009607|GO:0010884|GO:0043227|GO:0032994|GO:0031090|GO:0019222|GO:0005886|GO:0009653|GO:0071704|GO:0043229|GO:0044297|GO:0048870|GO:0009893|GO:0009605|GO:0050794|GO:0009058|GO:0005622|GO:0043167|GO:0097367|GO:0048609|GO:0071944|GO:0012505|GO:…	reproductive process|response to stimulus|transporter activity|cell|cellular process|extracellular region|binding|reproduction|macromolecular complex|membrane|developmental process|metabolic process|locomotion|response to other organism|response to biotic stimulus|positive regulation of lipid storage|membrane-bounded organelle|protein-lipid complex|organelle membrane|regulation of metabolic proce…	K14462	apolipoprotein B[-]	mmu04979|mmu04975|mmu04977	Cholesterol metabolism - Mus musculus (mouse)|Fat digestion and absorption - Mus musculus (mouse)|Vitamin digestion and absorption - Mus musculus (mouse)	12:7977648-8016835	2	2	8	18	11	7	0.00706865	0.00683994	0.0283178	0.0611095	0.0425341	0.0274947	0.0140755	0.0437128	-1.63487	0.0183445	0.963197	-
ENSMUSG00000020701	Tmem132e	transmembrane_protein_132E	GO:0016020|GO:0031224|GO:0016021	membrane|intrinsic component of membrane|integral component of membrane	-	-	-	-	11:82388900-82446332	58	85	49	87	110	92	0.435633	0.617849	0.368617	0.627671	0.903899	0.767941	0.474033	0.766504	-0.693305	0.0178809	0.963197	-
ENSMUSG00000022061	Nkx3-1	NK_3_transcription_factor_locus_1_Drosophila_	GO:0022414|GO:0050896|GO:0001071|GO:0005623|GO:0009987|GO:0023052|GO:0005488|GO:0000003|GO:0004871|GO:0032502|GO:0008152|GO:0003700|GO:0004879|GO:0048646|GO:0043227|GO:0019222|GO:0023051|GO:0009653|GO:0071704|GO:0048523|GO:0043229|GO:0051050|GO:0009893|GO:0050794|GO:0006807|GO:0009058|GO:0038023|GO:0005622|GO:0051641|GO:0030234|GO:0003006|GO:0009892|GO:0006950|GO:0044702|GO:0051716|GO:0004872|GO:…	reproductive process|response to stimulus|nucleic acid binding transcription factor activity|cell|cellular process|signaling|binding|reproduction|signal transducer activity|developmental process|metabolic process|transcription factor activity, sequence-specific DNA binding|RNA polymerase II transcription factor activity, ligand-activated sequence-specific DNA binding|anatomical structure formatio…	K09348	homeobox protein Nkx-3.1[-]	mmu05200|mmu05215	Pathways in cancer - Mus musculus (mouse)|Prostate cancer - Mus musculus (mouse)	14:69190638-69194662	14	8	7	22	22	14	0.273529	0.151264	0.136978	0.412884	0.470258	0.303982	0.187257	0.395708	-1.07942	0.0181725	0.963197	-
ENSMUSG00000023828	Slc22a3	solute_carrier_family_22_organic_cation_transporter_member_3	GO:0050896|GO:0005215|GO:0005623|GO:0009987|GO:0005488|GO:0016020|GO:0008152|GO:0031224|GO:0005886|GO:0019534|GO:0009605|GO:0071944|GO:0016043|GO:0006950|GO:0051716|GO:0006914|GO:0005515|GO:0022857|GO:0009056|GO:0006810|GO:0033554|GO:0009991|GO:0022891|GO:0055085|GO:0016236|GO:0005887|GO:0000422|GO:0032098|GO:0001505|GO:0031226|GO:0006996|GO:0016021|GO:0034220|GO:0001504|GO:0098657|GO:0031667|GO:…	response to stimulus|transporter activity|cell|cellular process|binding|membrane|metabolic process|intrinsic component of membrane|plasma membrane|toxin transporter activity|response to external stimulus|cell periphery|cellular component organization|response to stress|cellular response to stimulus|autophagy|protein binding|transmembrane transporter activity|catabolic process|transport|cellular r…	K08200	MFS transporter, OCT family, solute carrier family 22 (organic cation transporter), member 3[-]	mmu05231	Choline metabolism in cancer - Mus musculus (mouse)	17:12419972-12507704	0	0	0	2	2	4	0	0	0	0.0342542	0.0390124	0.0792551	0	0.0508406	#NAME?	0.0178822	0.963197	-
ENSMUSG00000032265	Fam46a	family_with_sequence_similarity_46_member_A	GO:0050896|GO:0005488|GO:0008152|GO:0019222|GO:0071704|GO:0009605|GO:0006950|GO:0005515|GO:0097159|GO:0009611|GO:0003676|GO:0050878|GO:0003723|GO:0010468|GO:0007599|GO:0030193|GO:0010467|GO:0042060|GO:0007596|GO:0044822|GO:0061041	response to stimulus|binding|metabolic process|regulation of metabolic process|organic substance metabolic process|response to external stimulus|response to stress|protein binding|organic cyclic compound binding|response to wounding|nucleic acid binding|regulation of body fluid levels|RNA binding|regulation of gene expression|hemostasis|regulation of blood coagulation|gene expression|wound healin…	-	-	-	-	9:85320439-85327348	101	101	107	143	144	146	1.08984	1.05472	1.15642	1.48218	1.69996	1.75084	1.10033	1.64432	-0.579561	0.0181295	0.963197	-
ENSMUSG00000037014	Sstr4	somatostatin_receptor_4	GO:0050896|GO:0005623|GO:0009987|GO:0023052|GO:0005488|GO:0004871|GO:0016020|GO:0032502|GO:0008152|GO:0040011|GO:0031224|GO:0019222|GO:0005886|GO:0023051|GO:0071704|GO:0048523|GO:0048870|GO:0009893|GO:0050794|GO:0006807|GO:0038023|GO:0005622|GO:0071944|GO:0009892|GO:0051716|GO:0004872|GO:0048856|GO:0005515|GO:0044237|GO:0006793|GO:0046483|GO:0009725|GO:0005737|GO:1901360|GO:0031324|GO:0007154|GO:…	response to stimulus|cell|cellular process|signaling|binding|signal transducer activity|membrane|developmental process|metabolic process|locomotion|intrinsic component of membrane|regulation of metabolic process|plasma membrane|regulation of signaling|organic substance metabolic process|negative regulation of cellular process|cell motility|positive regulation of metabolic process|regulation of ce…	K04220	somatostatin receptor 4[-]	mmu04080	Neuroactive ligand-receptor interaction - Mus musculus (mouse)	2:148395344-148396767	3	3	5	9	11	9	0.13151	0.127276	0.219549	0.378973	0.527555	0.438447	0.159445	0.448325	-1.49149	0.0179726	0.963197	-
ENSMUSG00000044719	E230025N22Rik	Riken_cDNA_E230025N22_gene	-	-	-	-	-	-	18:36684923-36695925	4	2	2	0	0	0	0.123856	0.0599241	0.0620372	0	0	0	0.081939	0	Inf	0.018237	0.963197	-
ENSMUSG00000055489	Ano5	anoctamin_5	GO:0005215|GO:0005623|GO:0009987|GO:0016020|GO:0031224|GO:0043227|GO:0005789|GO:0031090|GO:0005886|GO:0043229|GO:0005622|GO:0071944|GO:0012505|GO:0042175|GO:0022857|GO:0006810|GO:0005783|GO:0005737|GO:0098588|GO:0022891|GO:0055085|GO:0031982|GO:0043231|GO:0016021|GO:0034220|GO:0006811|GO:0015267|GO:0015075|GO:0098656|GO:0006820|GO:0005216|GO:0008509|GO:0005253|GO:0022839|GO:0015698|GO:0015108|GO:…	transporter activity|cell|cellular process|membrane|intrinsic component of membrane|membrane-bounded organelle|endoplasmic reticulum membrane|organelle membrane|plasma membrane|intracellular organelle|intracellular|cell periphery|endomembrane system|nuclear outer membrane-endoplasmic reticulum membrane network|transmembrane transporter activity|transport|endoplasmic reticulum|cytoplasm|bounding m…	-	-	-	-	7:51511029-51598709	7	2	1	16	3	19	0.0561288	0.0155179	0.00802875	0.123236	0.0263209	0.169313	0.0265585	0.10629	-2.00076	0.0178948	0.963197	-
ENSMUSG00000059173	Pde1a	phosphodiesterase_1A_calmodulin_dependent	GO:0050896|GO:0009987|GO:0023052|GO:0005488|GO:0003824|GO:0008152|GO:0016787|GO:0050794|GO:0043167|GO:0051716|GO:0016788|GO:0007154|GO:0043169|GO:0007165|GO:0046872|GO:0042578|GO:0008081|GO:0004112|GO:0004114|GO:0004117|GO:0047555|GO:0048101	response to stimulus|cellular process|signaling|binding|catalytic activity|metabolic process|hydrolase activity|regulation of cellular process|ion binding|cellular response to stimulus|hydrolase activity, acting on ester bonds|cell communication|cation binding|signal transduction|metal ion binding|phosphoric ester hydrolase activity|phosphoric diester hydrolase activity|cyclic-nucleotide phosphod…	K13755	calcium/calmodulin-dependent 3';,5';-cyclic nucleotide phosphodiesterase[3.1.4.17]	mmu04740|mmu04020|mmu00230|mmu05032|mmu04742|mmu04924	Olfactory transduction - Mus musculus (mouse)|Calcium signaling pathway - Mus musculus (mouse)|Purine metabolism - Mus musculus (mouse)|Morphine addiction - Mus musculus (mouse)|Taste transduction - Mus musculus (mouse)|Renin secretion - Mus musculus (mouse)	2:79834453-80129458	3	13	9	16	16	22	0.0159487	0.0668827	0.0479231	0.081706	0.0930615	0.129981	0.0435848	0.101583	-1.22076	0.0181103	0.963197	-
ENSMUSG00000071771	Rhox4b	reproductive_homeobox_4B	GO:0005623|GO:0005488|GO:0043227|GO:0043229|GO:0005622|GO:0097159|GO:0003676|GO:0043231|GO:0005634|GO:0003677	cell|binding|membrane-bounded organelle|intracellular organelle|intracellular|organic cyclic compound binding|nucleic acid binding|intracellular membrane-bounded organelle|nucleus|DNA binding	-	-	-	-	X:37432494-37437279	0	6	4	0	0	0	0	0.133364	0.0920069	0	0	0	0.0751235	0	Inf	0.0183468	0.963197	-
ENSMUSG00000079414	Gm11110	predicted_gene_11110	-	-	-	-	-	-	17:57092035-57105942	25	45	40	22	14	22	1.54055	2.68361	2.46877	1.30223	0.943807	1.50665	2.23098	1.2509	0.834712	0.0182054	0.963197	-
ENSMUSG00000091722	Siah3	seven_in_absentia_homolog_3_Drosophila_	GO:0005623|GO:0009987|GO:0005488|GO:0003824|GO:0032502|GO:0008152|GO:0043227|GO:1903828|GO:0071704|GO:0048523|GO:0043229|GO:0016740|GO:0016874|GO:0050794|GO:0005622|GO:0043167|GO:0051641|GO:0016043|GO:0051051|GO:0048856|GO:0005515|GO:0044237|GO:0009056|GO:0006810|GO:0005737|GO:0019538|GO:0008219|GO:1903748|GO:0090317|GO:0060341|GO:0043169|GO:0032880|GO:0051649|GO:0008104|GO:0032387|GO:0019787|GO:…	cell|cellular process|binding|catalytic activity|developmental process|metabolic process|membrane-bounded organelle|negative regulation of cellular protein localization|organic substance metabolic process|negative regulation of cellular process|intracellular organelle|transferase activity|ligase activity|regulation of cellular process|intracellular|ion binding|cellular localization|cellular compo…	-	-	-	-	14:75455982-75526141	7	4	4	10	12	14	0.482832	0.267044	0.276326	0.662563	0.905518	1.07318	0.342067	0.880419	-1.36391	0.0183806	0.963197	-
ENSMUSG00000091754	Gm3636	predicted_gene_3636	-	-	-	-	-	-	14:6735685-6742332	57	47	53	35	29	29	1.82468	1.45608	1.69931	1.07621	1.01563	1.03172	1.66002	1.04119	0.672976	0.0180882	0.963197	-
ENSMUSG00000092176	Gm20460	predicted_gene_20460	-	-	-	-	-	-	17:34614484-34627349	0	0	0	4	6	0	0	0	0	0.152575	0.260653	0	0	0.137743	#NAME?	0.0179179	0.963197	-
ENSMUSG00000103570	C630004M23Rik	RIKEN_cDNA_C630004M23_gene	-	-	-	-	-	-	2:10047838-10049519	2	1	3	11	7	4	0.074225	0.0359299	0.111517	0.392141	0.284229	0.164966	0.0738905	0.280445	-1.92426	0.0183749	0.963197	-
ENSMUSG00000103609	Gm37022	predicted_gene_37022	-	-	-	-	-	-	1:86638201-86640454	4	2	2	0	0	0	0.110778	0.0535967	0.0554867	0	0	0	0.073287	0	Inf	0.0182315	0.963197	-
ENSMUSG00000001348	Acp5	acid_phosphatase_5_tartrate_resistant	GO:0050896|GO:0005623|GO:0009987|GO:0005576|GO:0005488|GO:0003824|GO:0002376|GO:0032502|GO:0008152|GO:0040011|GO:0051707|GO:0009607|GO:0043227|GO:0016787|GO:0007155|GO:0019222|GO:0009653|GO:0048523|GO:0043229|GO:0048870|GO:0009605|GO:0050794|GO:0006807|GO:0009058|GO:0005622|GO:0043167|GO:0009892|GO:0006950|GO:0005615|GO:0040017|GO:0048856|GO:1903561|GO:0044237|GO:0040012|GO:0002520|GO:0070062|GO:…	response to stimulus|cell|cellular process|extracellular region|binding|catalytic activity|immune system process|developmental process|metabolic process|locomotion|response to other organism|response to biotic stimulus|membrane-bounded organelle|hydrolase activity|cell adhesion|regulation of metabolic process|anatomical structure morphogenesis|negative regulation of cellular process|intracellular…	K14379	tartrate-resistant acid phosphatase type 5[3.1.3.2]	mmu01100|mmu04380|mmu04142|mmu05323|mmu00740	Metabolic pathways - Mus musculus (mouse)|Osteoclast differentiation - Mus musculus (mouse)|Lysosome - Mus musculus (mouse)|Rheumatoid arthritis - Mus musculus (mouse)|Riboflavin metabolism - Mus musculus (mouse)	9:22126731-22135746	290	315	435	250	187	242	11.23	11.8049	16.8716	9.29909	7.9224	10.4146	13.3022	9.21205	0.530071	0.0184735	0.965633	-
ENSMUSG00000031891	Hsd11b2	hydroxysteroid_11_beta_dehydrogenase_2	GO:0022414|GO:0050896|GO:0005623|GO:0005488|GO:0000003|GO:0003824|GO:0008152|GO:0043227|GO:0071704|GO:0043229|GO:0009605|GO:0005622|GO:0012505|GO:0006950|GO:0016491|GO:0008289|GO:0048037|GO:0036094|GO:0097159|GO:0005783|GO:0009991|GO:0009725|GO:0005737|GO:1901360|GO:0008217|GO:0003013|GO:0005496|GO:0016229|GO:0003014|GO:0055114|GO:0050662|GO:0000166|GO:0001666|GO:0016614|GO:0007565|GO:0010243|GO:…	reproductive process|response to stimulus|cell|binding|reproduction|catalytic activity|metabolic process|membrane-bounded organelle|organic substance metabolic process|intracellular organelle|response to external stimulus|intracellular|endomembrane system|response to stress|oxidoreductase activity|lipid binding|cofactor binding|small molecule binding|organic cyclic compound binding|endoplasmic re…	K00071	corticosteroid 11-beta-dehydrogenase isozyme 2[1.1.1.-]	mmu00140|mmu04960	Steroid hormone biosynthesis - Mus musculus (mouse)|Aldosterone-regulated sodium reabsorption - Mus musculus (mouse)	8:105518746-105523984	192	231	127	236	286	261	6.49611	7.56369	4.30369	7.66977	10.5864	9.81383	6.12116	9.35667	-0.612189	0.0186623	0.97306	-
ENSMUSG00000040621	Gemin8	gem_nuclear_organelle_associated_protein_8	GO:0005623|GO:0009987|GO:0005488|GO:0032991|GO:0008152|GO:0043227|GO:0071704|GO:0043229|GO:0006807|GO:0005622|GO:0016043|GO:0043234|GO:0005515|GO:0044237|GO:0046483|GO:0005737|GO:1901360|GO:0034719|GO:0032797|GO:0006725|GO:0006139|GO:0043231|GO:0022607|GO:0005634|GO:0005654|GO:0016070|GO:0022618|GO:0010467|GO:0005829|GO:0031981|GO:0034622|GO:0016071|GO:0006396|GO:0016604|GO:0000387|GO:0008380|GO:…	cell|cellular process|binding|macromolecular complex|metabolic process|membrane-bounded organelle|organic substance metabolic process|intracellular organelle|nitrogen compound metabolic process|intracellular|cellular component organization|protein complex|protein binding|cellular metabolic process|heterocycle metabolic process|cytoplasm|organic cyclic compound metabolic process|SMN-Sm protein com…	K13136	gem associated protein 8[-]	mmu03013	RNA transport - Mus musculus (mouse)	X:166170454-166190512	190	218	175	310	244	239	1.88921	2.09775	1.7428	2.96078	2.65429	2.64101	1.90992	2.75203	-0.526981	0.018784	0.976956	-
ENSMUSG00000022800	Fyttd1	forty_two_three_domain_containing_1	GO:0005623|GO:0005488|GO:0008152|GO:0043227|GO:0071704|GO:0043229|GO:0005622|GO:0051641|GO:0005515|GO:0097159|GO:0006810|GO:0003676|GO:0051649|GO:0043231|GO:0006403|GO:0005634|GO:0003723|GO:0005654|GO:0050658|GO:0010467|GO:0046907|GO:0031981|GO:0051028|GO:0044822|GO:0006406|GO:0051169|GO:0016604|GO:0006405|GO:0016607|GO:0003729|GO:0006913|GO:0051168	cell|binding|metabolic process|membrane-bounded organelle|organic substance metabolic process|intracellular organelle|intracellular|cellular localization|protein binding|organic cyclic compound binding|transport|nucleic acid binding|establishment of localization in cell|intracellular membrane-bounded organelle|RNA localization|nucleus|RNA binding|nucleoplasm|RNA transport|gene expression|intracel…	-	-	-	-	16:32877500-32908963	886	2203	1214	1076	787	800	4.73034	11.3827	6.49176	5.5181	4.5969	4.74675	7.53493	4.95392	0.605024	0.0192442	0.994427	-
ENSMUSG00000048583	Igf2	insulin_like_growth_factor_2	GO:0022414|GO:0050896|GO:0009987|GO:0005576|GO:0023052|GO:0005488|GO:0000003|GO:0002376|GO:0007610|GO:0032502|GO:0008152|GO:0040007|GO:0043227|GO:0006955|GO:0007155|GO:0019222|GO:0023051|GO:0009653|GO:0071704|GO:0002684|GO:0001909|GO:0009893|GO:0009605|GO:0045927|GO:0050794|GO:0006807|GO:0009058|GO:0044708|GO:0016043|GO:0030234|GO:0042267|GO:0006950|GO:0051716|GO:0005615|GO:0002683|GO:0048856|GO:…	reproductive process|response to stimulus|cellular process|extracellular region|signaling|binding|reproduction|immune system process|behavior|developmental process|metabolic process|growth|membrane-bounded organelle|immune response|cell adhesion|regulation of metabolic process|regulation of signaling|anatomical structure morphogenesis|organic substance metabolic process|positive regulation of imm…	K13769	insulin-like growth factor 2[-]	mmu05200|mmu04151|mmu04010|mmu04014|mmu05205|mmu05225	Pathways in cancer - Mus musculus (mouse)|PI3K-Akt signaling pathway - Mus musculus (mouse)|MAPK signaling pathway - Mus musculus (mouse)|Ras signaling pathway - Mus musculus (mouse)|Proteoglycans in cancer - Mus musculus (mouse)|Hepatocellular carcinoma - Mus musculus (mouse)	7:142650766-142666816	4975	1909	2708	6954	4076	4214	23.6093	8.76732	12.8713	31.6988	21.1619	22.2245	15.0826	25.0284	-0.730677	0.0191965	0.994427	-
ENSMUSG00000102621	Gm37674	predicted_gene_37674	-	-	-	-	-	-	1:194669673-194671506	0	0	1	8	2	2	0	0	0.0340806	0.261557	0.0744724	0.0756467	0.0113602	0.137225	-3.59449	0.0192633	0.994427	-
ENSMUSG00000021750	Fam107a	family_with_sequence_similarity_107_member_A	GO:0005623|GO:0009987|GO:0005488|GO:0040007|GO:0043227|GO:0043229|GO:0050794|GO:0005622|GO:0016043|GO:0042995|GO:0016049|GO:0005515|GO:0040008|GO:0043005|GO:0043231|GO:0001558|GO:0051128|GO:0005634	cell|cellular process|binding|growth|membrane-bounded organelle|intracellular organelle|regulation of cellular process|intracellular|cellular component organization|cell projection|cell growth|protein binding|regulation of growth|neuron projection|intracellular membrane-bounded organelle|regulation of cell growth|regulation of cellular component organization|nucleus	-	-	-	-	14:8296274-8318023	31	35	20	39	49	52	0.341051	0.372647	0.220379	0.412136	0.589773	0.635781	0.311359	0.545897	-0.810049	0.0193706	0.995029	-
ENSMUSG00000071052	Rpl7a-ps5	ribosomal_protein_L7A_pseudogene_5	-	-	-	-	-	-	17:57838427-57839233	3	5	5	1	0	1	0.232057	0.374285	0.387407	0.0743023	0	0.086002	0.33125	0.0534348	2.63207	0.019356	0.995029	-
ENSMUSG00000031972	Acta1	actin_alpha_1_skeletal_muscle	GO:0050896|GO:0005623|GO:0009987|GO:0005576|GO:0005488|GO:0032991|GO:0032502|GO:0008152|GO:0040007|GO:0048646|GO:0043227|GO:0019222|GO:0009653|GO:0071704|GO:0043229|GO:0044297|GO:0009893|GO:0009605|GO:0005622|GO:0031252|GO:0043167|GO:0097367|GO:0016043|GO:0042995|GO:0072562|GO:0051716|GO:0005615|GO:0016049|GO:0043234|GO:0048856|GO:0005515|GO:1903561|GO:0036094|GO:0097159|GO:0070062|GO:0009991|GO:…	response to stimulus|cell|cellular process|extracellular region|binding|macromolecular complex|developmental process|metabolic process|growth|anatomical structure formation involved in morphogenesis|membrane-bounded organelle|regulation of metabolic process|anatomical structure morphogenesis|organic substance metabolic process|intracellular organelle|cell body|positive regulation of metabolic pro…	-	-	-	-	8:123891767-123894736	6	9	10	4	3	1	0.261367	0.37943	0.436299	0.167375	0.142992	0.0484324	0.359032	0.1196	1.5859	0.0194913	0.998435	-
ENSMUSG00000045174	Amer3	APC_membrane_recruitment_3	GO:0050896|GO:0005623|GO:0009987|GO:0023052|GO:0005488|GO:0016020|GO:0005886|GO:0050794|GO:0071944|GO:0051716|GO:0008289|GO:0005515|GO:0007154|GO:0007165|GO:0007166|GO:0016055	response to stimulus|cell|cellular process|signaling|binding|membrane|plasma membrane|regulation of cellular process|cell periphery|cellular response to stimulus|lipid binding|protein binding|cell communication|signal transduction|cell surface receptor signaling pathway|Wnt signaling pathway	-	-	-	-	1:34579657-34590944	31	53	29	53	62	64	0.440601	0.729003	0.412829	0.723571	0.964069	1.01091	0.527478	0.899516	-0.770039	0.0195329	0.998435	-
ENSMUSG00000000001	Gnai3	guanine_nucleotide_binding_protein_G_protein_alpha_inhibiting_3	GO:0050896|GO:0005623|GO:0009987|GO:0005576|GO:0023052|GO:0005488|GO:0004871|GO:0003824|GO:0032991|GO:0016020|GO:0008152|GO:0043227|GO:0031090|GO:0016787|GO:0005886|GO:0043229|GO:0050794|GO:0005622|GO:0043167|GO:0097367|GO:0071944|GO:0012505|GO:0016043|GO:0051716|GO:0043234|GO:0005515|GO:1903561|GO:0036094|GO:0030496|GO:0019898|GO:0097159|GO:0070062|GO:0006810|GO:0031234|GO:0005834|GO:0005737|GO:…	response to stimulus|cell|cellular process|extracellular region|signaling|binding|signal transducer activity|catalytic activity|macromolecular complex|membrane|metabolic process|membrane-bounded organelle|organelle membrane|hydrolase activity|plasma membrane|intracellular organelle|regulation of cellular process|intracellular|ion binding|carbohydrate derivative binding|cell periphery|endomembrane…	K04630	guanine nucleotide-binding protein G(i) subunit alpha[-]	mmu05200|mmu05163|mmu05170|mmu04024|mmu04015|mmu04062|mmu05034|mmu04360|mmu04022|mmu04934|mmu04921|mmu04261|mmu04723|mmu05012|mmu04371|mmu04728|mmu04915|mmu04726|mmu04926|mmu04071|mmu04611|mmu04670|mmu04724|mmu04725|mmu04928|mmu05145|mmu05142|mmu04916|mmu04713|mmu04914|mmu05032|mmu04727|mmu04540|mmu04924|mmu05133|mmu04971|mmu04730|mmu04923|mmu05030	Pathways in cancer - Mus musculus (mouse)|Human cytomegalovirus infection - Mus musculus (mouse)|Human immunodeficiency virus 1 infection - Mus musculus (mouse)|cAMP signaling pathway - Mus musculus (mouse)|Rap1 signaling pathway - Mus musculus (mouse)|Chemokine signaling pathway - Mus musculus (mouse)|Alcoholism - Mus musculus (mouse)|Axon guidance - Mus musculus (mouse)|cGMP-PKG signaling pathw…	3:108107280-108146146	5179	5122	5634	5510	4750	4557	99.1082	94.8581	107.985	101.282	99.4463	96.9147	100.651	99.2145	0.0207332	0.750594	1	-
ENSMUSG00000000028	Cdc45	cell_division_cycle_45	GO:0050896|GO:0005623|GO:0009987|GO:0005488|GO:0003824|GO:0032991|GO:0008152|GO:0043227|GO:0016787|GO:0019222|GO:0071704|GO:0048523|GO:0043229|GO:0050794|GO:0006807|GO:0009058|GO:0005622|GO:0016043|GO:0032993|GO:0009892|GO:0006950|GO:0051716|GO:0043234|GO:0005515|GO:0044237|GO:0097159|GO:0031298|GO:0033554|GO:0046483|GO:1901360|GO:0031324|GO:0009890|GO:0044249|GO:0031261|GO:0016817|GO:0051301|GO:…	response to stimulus|cell|cellular process|binding|catalytic activity|macromolecular complex|metabolic process|membrane-bounded organelle|hydrolase activity|regulation of metabolic process|organic substance metabolic process|negative regulation of cellular process|intracellular organelle|regulation of cellular process|nitrogen compound metabolic process|biosynthetic process|intracellular|cellular…	K06628	cell division control protein 45[-]	mmu04110	Cell cycle - Mus musculus (mouse)	16:18780447-18811987	953	1183	1258	1437	949	843	20.3941	24.5001	26.9635	29.5384	22.2182	20.0487	23.9526	23.9351	0.00105303	0.877704	1	-
ENSMUSG00000000031	H19	H19_imprinted_maternally_expressed_transcript	-	-	-	-	-	-	7:142575529-142578143	5300	5109	5340	7250	4754	6564	58.1653	54.2619	58.6967	76.4266	57.0793	80.0578	57.0413	71.1879	-0.319625	0.135018	1	-
ENSMUSG00000000037	Scml2	sex_comb_on_midleg_like_2_Drosophila_	GO:0005623|GO:0009987|GO:0032991|GO:0008152|GO:0043227|GO:0019222|GO:0071704|GO:0043229|GO:0050794|GO:0006807|GO:0009058|GO:0005622|GO:0043234|GO:0044237|GO:0046483|GO:1901360|GO:0044249|GO:0006725|GO:0006139|GO:0051171|GO:0043231|GO:0031323|GO:0031519|GO:0005634|GO:0010468|GO:0016070|GO:0034645|GO:0009059|GO:0010467|GO:0051252|GO:0006351|GO:0032774|GO:0006355|GO:2001141|GO:1903506	cell|cellular process|macromolecular complex|metabolic process|membrane-bounded organelle|regulation of metabolic process|organic substance metabolic process|intracellular organelle|regulation of cellular process|nitrogen compound metabolic process|biosynthetic process|intracellular|protein complex|cellular metabolic process|heterocycle metabolic process|organic cyclic compound metabolic process|…	-	-	-	-	X:161117193-161258213	161	185	203	211	163	148	1.02125	1.13567	1.2897	1.28561	1.13117	1.04332	1.14887	1.15337	-0.00563165	0.907014	1	-
ENSMUSG00000000056	Narf	nuclear_prelamin_A_recognition_factor	GO:0005623|GO:0005488|GO:0043227|GO:0043229|GO:0005622|GO:0005515|GO:0005882|GO:0043231|GO:0005521|GO:0005652|GO:0005634|GO:0034399|GO:0005730|GO:0005638|GO:0005856|GO:0031981|GO:0045111	cell|binding|membrane-bounded organelle|intracellular organelle|intracellular|protein binding|intermediate filament|intracellular membrane-bounded organelle|lamin binding|nuclear lamina|nucleus|nuclear periphery|nucleolus|lamin filament|cytoskeleton|nuclear lumen|intermediate filament cytoskeleton	-	-	-	-	11:121237253-121255856	1785	1671	2269	1936	1473	1547	21.3459	19.3386	27.1767	22.2383	19.2713	20.5596	22.6204	20.6897	0.12871	0.411676	1	-
ENSMUSG00000000058	Cav2	caveolin_2	GO:0050896|GO:0030054|GO:0005623|GO:0009987|GO:0005198|GO:0023052|GO:0005488|GO:0032991|GO:0016020|GO:0032502|GO:0008152|GO:0040011|GO:0031224|GO:0043227|GO:0031090|GO:0019222|GO:0005886|GO:0023051|GO:0071704|GO:0048523|GO:0043229|GO:0009893|GO:0050794|GO:0005622|GO:0032947|GO:0060090|GO:0071944|GO:0012505|GO:0016043|GO:0051716|GO:0043234|GO:0030055|GO:0048856|GO:0005515|GO:0044237|GO:0008283|GO:…	response to stimulus|cell junction|cell|cellular process|structural molecule activity|signaling|binding|macromolecular complex|membrane|developmental process|metabolic process|locomotion|intrinsic component of membrane|membrane-bounded organelle|organelle membrane|regulation of metabolic process|plasma membrane|regulation of signaling|organic substance metabolic process|negative regulation of cel…	K12958	caveolin 2[-]	mmu04144|mmu05205|mmu04510|mmu05418|mmu05100	Endocytosis - Mus musculus (mouse)|Proteoglycans in cancer - Mus musculus (mouse)|Focal adhesion - Mus musculus (mouse)|Fluid shear stress and atherosclerosis - Mus musculus (mouse)|Bacterial invasion of epithelial cells - Mus musculus (mouse)	6:17281185-17289115	74	63	81	86	67	66	1.04961	0.86479	1.15071	1.17169	1.03969	1.04036	1.0217	1.08392	-0.0852756	0.879215	1	-
ENSMUSG00000000078	Klf6	Kruppel_like_factor_6	GO:0050896|GO:0001071|GO:0005623|GO:0009987|GO:0005488|GO:0008152|GO:0003700|GO:0043227|GO:0019222|GO:0071704|GO:0043229|GO:0009893|GO:0050794|GO:0006807|GO:0009058|GO:0005622|GO:0043167|GO:0006950|GO:0051716|GO:0005515|GO:0044237|GO:0097159|GO:0006979|GO:0033554|GO:0046483|GO:0009611|GO:1901360|GO:0010035|GO:0044249|GO:0043169|GO:0003676|GO:0006725|GO:0031325|GO:0006139|GO:0051171|GO:0010243|GO:…	response to stimulus|nucleic acid binding transcription factor activity|cell|cellular process|binding|metabolic process|transcription factor activity, sequence-specific DNA binding|membrane-bounded organelle|regulation of metabolic process|organic substance metabolic process|intracellular organelle|positive regulation of metabolic process|regulation of cellular process|nitrogen compound metabolic…	-	-	-	-	13:5861489-5870393	899	925	1023	1033	820	868	13.3077	13.2513	15.1672	14.688	13.2797	14.2794	13.9087	14.0824	-0.0179032	0.927376	1	-
ENSMUSG00000000085	Scmh1	sex_comb_on_midleg_homolog_1	GO:0022414|GO:0005623|GO:0009987|GO:0005488|GO:0000003|GO:0032502|GO:0008152|GO:0043227|GO:0019222|GO:0071704|GO:0048523|GO:0043229|GO:0050794|GO:0006807|GO:0009058|GO:0005622|GO:0048609|GO:0016043|GO:0009892|GO:0044702|GO:0048856|GO:0005515|GO:0044237|GO:0019953|GO:0046483|GO:1901360|GO:0031324|GO:0009890|GO:0044249|GO:0006725|GO:0006139|GO:0051171|GO:0007276|GO:0016458|GO:0043231|GO:0006996|GO:…	reproductive process|cell|cellular process|binding|reproduction|developmental process|metabolic process|membrane-bounded organelle|regulation of metabolic process|organic substance metabolic process|negative regulation of cellular process|intracellular organelle|regulation of cellular process|nitrogen compound metabolic process|biosynthetic process|intracellular|multicellular organismal reproduct…	-	-	-	-	4:120405281-120530186	582	660	392	508	568	583	3.39283	3.72353	2.28881	2.84461	3.62258	3.77707	3.13506	3.41475	-0.123289	0.675028	1	-
ENSMUSG00000000088	Cox5a	cytochrome_c_oxidase_subunit_Va	GO:0005215|GO:0005623|GO:0009987|GO:0005576|GO:0005488|GO:0003824|GO:0032991|GO:0009055|GO:0016020|GO:0008152|GO:0043227|GO:0031090|GO:0071704|GO:0043229|GO:0070469|GO:0006807|GO:0005622|GO:0043167|GO:0004129|GO:0016491|GO:0043234|GO:0005515|GO:1903561|GO:0044237|GO:0022857|GO:0043209|GO:0070062|GO:0006793|GO:0006810|GO:0006091|GO:0046483|GO:0005737|GO:1901360|GO:0022891|GO:0070069|GO:0055085|GO:…	transporter activity|cell|cellular process|extracellular region|binding|catalytic activity|macromolecular complex|electron carrier activity|membrane|metabolic process|membrane-bounded organelle|organelle membrane|organic substance metabolic process|intracellular organelle|respiratory chain|nitrogen compound metabolic process|intracellular|ion binding|cytochrome-c oxidase activity|oxidoreductase a…	K02264	cytochrome c oxidase subunit 5a[-]	mmu01100|mmu04714|mmu05016|mmu05010|mmu04932|mmu05012|mmu00190|mmu04260	Metabolic pathways - Mus musculus (mouse)|Thermogenesis - Mus musculus (mouse)|Huntington disease - Mus musculus (mouse)|Alzheimer disease - Mus musculus (mouse)|Non-alcoholic fatty liver disease (NAFLD) - Mus musculus (mouse)|Parkinson disease - Mus musculus (mouse)|Oxidative phosphorylation - Mus musculus (mouse)|Cardiac muscle contraction - Mus musculus (mouse)	9:57521232-57532424	1411	1299	951	1086	1188	1123	127.651	113.731	86.1715	94.3729	117.584	112.908	109.185	108.288	0.0118939	0.830395	1	-
ENSMUSG00000000093	Tbx2	T_box_2	GO:0050896|GO:0001071|GO:0005623|GO:0009987|GO:0023052|GO:0005488|GO:0032991|GO:0032502|GO:0008152|GO:0040007|GO:0003700|GO:0048646|GO:0043227|GO:0019222|GO:0009653|GO:0071704|GO:0048523|GO:0043229|GO:0045927|GO:0050794|GO:0006807|GO:0009058|GO:0005622|GO:0009892|GO:0006950|GO:0051716|GO:0043234|GO:0048856|GO:0005515|GO:0048589|GO:0044237|GO:0040008|GO:0050793|GO:0008283|GO:0097159|GO:0003207|GO:…	response to stimulus|nucleic acid binding transcription factor activity|cell|cellular process|signaling|binding|macromolecular complex|developmental process|metabolic process|growth|transcription factor activity, sequence-specific DNA binding|anatomical structure formation involved in morphogenesis|membrane-bounded organelle|regulation of metabolic process|anatomical structure morphogenesis|organ…	-	-	-	-	11:85832551-85841948	1479	1345	805	848	1010	1072	25.4617	22.4085	13.8803	14.0228	19.0227	20.5098	20.5835	17.8518	0.205423	0.308953	1	-
ENSMUSG00000000094	Tbx4	T_box_4	GO:0001071|GO:0005623|GO:0009987|GO:0005488|GO:0032502|GO:0008152|GO:0003700|GO:0048646|GO:0043227|GO:0019222|GO:0009653|GO:0071704|GO:0043229|GO:0050794|GO:0006807|GO:0009058|GO:0005622|GO:0048856|GO:0005515|GO:0044237|GO:0097159|GO:0035295|GO:0048598|GO:0046483|GO:0009888|GO:1901360|GO:0044249|GO:0030323|GO:0003676|GO:0006725|GO:0006139|GO:0051171|GO:0043231|GO:0001568|GO:0009887|GO:0048729|GO:…	nucleic acid binding transcription factor activity|cell|cellular process|binding|developmental process|metabolic process|transcription factor activity, sequence-specific DNA binding|anatomical structure formation involved in morphogenesis|membrane-bounded organelle|regulation of metabolic process|anatomical structure morphogenesis|organic substance metabolic process|intracellular organelle|regula…	-	-	-	-	11:85886422-85916097	8	19	9	7	12	20	0.0896725	0.206109	0.101044	0.0753697	0.147153	0.249148	0.132275	0.157223	-0.249276	0.770354	1	-
ENSMUSG00000000120	Ngfr	nerve_growth_factor_receptor_TNFR_superfamily_member_16_	GO:0050896|GO:0005623|GO:0009987|GO:0023052|GO:0045202|GO:0005488|GO:0004871|GO:0002376|GO:0016020|GO:0032502|GO:0008152|GO:0040011|GO:0051707|GO:0009607|GO:0031224|GO:0043227|GO:0006955|GO:0019222|GO:0005886|GO:0023051|GO:0009653|GO:0071704|GO:0048523|GO:0043229|GO:0044297|GO:0009893|GO:0009605|GO:0050794|GO:0038023|GO:0005622|GO:0031252|GO:0009986|GO:0071944|GO:0012505|GO:0016043|GO:0042995|GO:…	response to stimulus|cell|cellular process|signaling|synapse|binding|signal transducer activity|immune system process|membrane|developmental process|metabolic process|locomotion|response to other organism|response to biotic stimulus|intrinsic component of membrane|membrane-bounded organelle|immune response|regulation of metabolic process|plasma membrane|regulation of signaling|anatomical structur…	K02583	tumor necrosis factor receptor superfamily member 16[-]	mmu04151|mmu04010|mmu04060|mmu04014|mmu04015|mmu05202|mmu04722|mmu04215	PI3K-Akt signaling pathway - Mus musculus (mouse)|MAPK signaling pathway - Mus musculus (mouse)|Cytokine-cytokine receptor interaction - Mus musculus (mouse)|Ras signaling pathway - Mus musculus (mouse)|Rap1 signaling pathway - Mus musculus (mouse)|Transcriptional misregulation in cancer - Mus musculus (mouse)|Neurotrophin signaling pathway - Mus musculus (mouse)|Apoptosis - multiple species - Mu…	11:95568818-95587735	536	441	392	509	505	423	9.70951	7.73111	7.1122	8.85664	10.0082	8.51569	8.18427	9.12684	-0.157261	0.541386	1	-
ENSMUSG00000000125	Wnt3	wingless_type_MMTV_integration_site_family_member_3	GO:0022414|GO:0050896|GO:0005623|GO:0009987|GO:0005576|GO:0023052|GO:0005488|GO:0000003|GO:0031012|GO:0007610|GO:0032502|GO:0008152|GO:0040007|GO:0040011|GO:0031128|GO:0048646|GO:0043227|GO:0019222|GO:0023051|GO:0009653|GO:0005578|GO:0050795|GO:0071704|GO:0048523|GO:0043229|GO:0009893|GO:0009605|GO:0048521|GO:0045927|GO:0050794|GO:0005622|GO:0048609|GO:0012505|GO:0016043|GO:0040013|GO:0044702|GO:…	reproductive process|response to stimulus|cell|cellular process|extracellular region|signaling|binding|reproduction|extracellular matrix|behavior|developmental process|metabolic process|growth|locomotion|developmental induction|anatomical structure formation involved in morphogenesis|membrane-bounded organelle|regulation of metabolic process|regulation of signaling|anatomical structure morphogene…	K00312	wingless-type MMTV integration site family, member 3[-]	mmu05200|mmu05165|mmu05205|mmu05225|mmu04150|mmu04310|mmu04934|mmu04390|mmu05226|mmu05224|mmu05206|mmu04550|mmu04916|mmu05217	Pathways in cancer - Mus musculus (mouse)|Human papillomavirus infection - Mus musculus (mouse)|Proteoglycans in cancer - Mus musculus (mouse)|Hepatocellular carcinoma - Mus musculus (mouse)|mTOR signaling pathway - Mus musculus (mouse)|Wnt signaling pathway - Mus musculus (mouse)|Cushing syndrome - Mus musculus (mouse)|Hippo signaling pathway - Mus musculus (mouse)|Gastric cancer - Mus musculus …	11:103774150-103817957	294	366	199	197	223	175	5.96635	7.18809	4.04483	3.84014	4.95106	3.9468	5.73309	4.246	0.433208	0.0599456	1	-
ENSMUSG00000000126	Wnt9a	wingless_type_MMTV_integration_site_family_member_9A	GO:0050896|GO:0009987|GO:0005576|GO:0023052|GO:0005488|GO:0031012|GO:0032502|GO:0008152|GO:0043227|GO:0019222|GO:0023051|GO:0009653|GO:0005578|GO:0071704|GO:0048523|GO:0050794|GO:0009892|GO:0051716|GO:0005615|GO:0048856|GO:0005515|GO:1903561|GO:0044237|GO:0050793|GO:0008283|GO:0070062|GO:0045595|GO:0043086|GO:0008285|GO:0048598|GO:0009888|GO:0050790|GO:0045597|GO:0031324|GO:0007154|GO:0019538|GO:…	response to stimulus|cellular process|extracellular region|signaling|binding|extracellular matrix|developmental process|metabolic process|membrane-bounded organelle|regulation of metabolic process|regulation of signaling|anatomical structure morphogenesis|proteinaceous extracellular matrix|organic substance metabolic process|negative regulation of cellular process|regulation of cellular process|n…	K01064	wingless-type MMTV integration site family, member 9[-]	mmu05200|mmu05165|mmu05205|mmu05225|mmu04150|mmu04310|mmu04934|mmu04390|mmu05226|mmu05224|mmu04550|mmu04916|mmu05217	Pathways in cancer - Mus musculus (mouse)|Human papillomavirus infection - Mus musculus (mouse)|Proteoglycans in cancer - Mus musculus (mouse)|Hepatocellular carcinoma - Mus musculus (mouse)|mTOR signaling pathway - Mus musculus (mouse)|Wnt signaling pathway - Mus musculus (mouse)|Cushing syndrome - Mus musculus (mouse)|Hippo signaling pathway - Mus musculus (mouse)|Gastric cancer - Mus musculus …	11:59306928-59333552	132	159	107	151	148	163	1.29131	1.50531	1.0484	1.41891	1.58399	1.77212	1.28168	1.59167	-0.312511	0.231947	1	-
ENSMUSG00000000127	Fer	fer_fms_fps_related_protein_kinase	GO:0050896|GO:0030054|GO:0005623|GO:0009987|GO:0023052|GO:0005488|GO:0003824|GO:0002376|GO:0032991|GO:0016020|GO:0032502|GO:0008152|GO:0040011|GO:0051707|GO:0044089|GO:0009607|GO:0043227|GO:0006955|GO:0007155|GO:0019222|GO:0005886|GO:0023051|GO:0009653|GO:0071704|GO:0002684|GO:0048523|GO:0043229|GO:0016740|GO:0050900|GO:0048870|GO:0009893|GO:0009605|GO:0050794|GO:0000785|GO:0006807|GO:0009058|GO:…	response to stimulus|cell junction|cell|cellular process|signaling|binding|catalytic activity|immune system process|macromolecular complex|membrane|developmental process|metabolic process|locomotion|response to other organism|positive regulation of cellular component biogenesis|response to biotic stimulus|membrane-bounded organelle|immune response|cell adhesion|regulation of metabolic process|pla…	K08889	tyrosine-protein kinase Fer[2.7.10.2]	mmu04520	Adherens junction - Mus musculus (mouse)	17:63896018-64139494	514	566	762	761	512	513	8.72605	9.29911	12.9567	12.4096	9.50945	9.67873	10.3273	10.5326	-0.0284001	0.972352	1	-
ENSMUSG00000000131	Xpo6	exportin_6	GO:0005215|GO:0005623|GO:0005488|GO:0016020|GO:0043227|GO:0005886|GO:0043229|GO:0005622|GO:0051641|GO:0071944|GO:0005515|GO:0006810|GO:0005737|GO:0008565|GO:0019899|GO:0051649|GO:0008104|GO:0045184|GO:0043231|GO:0005634|GO:0005654|GO:0034613|GO:0015031|GO:0005730|GO:0051020|GO:0046907|GO:0031981|GO:0031267|GO:0006611|GO:0051169|GO:0006886|GO:0017016|GO:0006913|GO:0051168|GO:0008536	transporter activity|cell|binding|membrane|membrane-bounded organelle|plasma membrane|intracellular organelle|intracellular|cellular localization|cell periphery|protein binding|transport|cytoplasm|protein transporter activity|enzyme binding|establishment of localization in cell|protein localization|establishment of protein localization|intracellular membrane-bounded organelle|nucleus|nucleoplasm|…	-	-	-	-	7:126101715-126200501	2153	2203	1492	1796	1900	2090	5.37204	5.31962	3.72862	4.30447	5.18657	5.79547	4.80676	5.0955	-0.0841594	0.788377	1	-
ENSMUSG00000000134	Tfe3	transcription_factor_E3	GO:0050896|GO:0001071|GO:0005623|GO:0009987|GO:0005488|GO:0002376|GO:0032991|GO:0032502|GO:0008152|GO:0003700|GO:0043227|GO:0006955|GO:0007155|GO:0019222|GO:0071704|GO:0043229|GO:0009893|GO:0050794|GO:0006807|GO:0009058|GO:0005622|GO:0043234|GO:0048856|GO:0005515|GO:0044237|GO:0050793|GO:0002682|GO:0002520|GO:0097159|GO:1903706|GO:0045595|GO:0006959|GO:0046483|GO:0005737|GO:0000981|GO:1901360|GO:…	response to stimulus|nucleic acid binding transcription factor activity|cell|cellular process|binding|immune system process|macromolecular complex|developmental process|metabolic process|transcription factor activity, sequence-specific DNA binding|membrane-bounded organelle|immune response|cell adhesion|regulation of metabolic process|organic substance metabolic process|intracellular organelle|po…	K09105	transcription factor E3[-]	mmu05202|mmu05211|mmu04137	Transcriptional misregulation in cancer - Mus musculus (mouse)|Renal cell carcinoma - Mus musculus (mouse)|Mitophagy - animal - Mus musculus (mouse)	X:7762560-7775202	659	860	542	633	704	632	1.99153	2.51519	1.64053	1.83749	2.32758	2.12259	2.04909	2.09589	-0.0325799	0.994277	1	-
ENSMUSG00000000142	Axin2	axin2	GO:0050896|GO:0005623|GO:0009987|GO:0023052|GO:0045202|GO:0005488|GO:0032991|GO:0016020|GO:0032502|GO:0008152|GO:0048646|GO:0043227|GO:1903828|GO:0019222|GO:0005886|GO:0023051|GO:0009653|GO:0071704|GO:0048523|GO:0043229|GO:0009893|GO:0050794|GO:0006807|GO:0009058|GO:0005622|GO:0051641|GO:0071944|GO:0012505|GO:0016043|GO:0030234|GO:0006950|GO:0051716|GO:0043234|GO:0051051|GO:0048856|GO:0060076|GO:…	response to stimulus|cell|cellular process|signaling|synapse|binding|macromolecular complex|membrane|developmental process|metabolic process|anatomical structure formation involved in morphogenesis|membrane-bounded organelle|negative regulation of cellular protein localization|regulation of metabolic process|plasma membrane|regulation of signaling|anatomical structure morphogenesis|organic substa…	K04385	axin 2[-]	mmu05200|mmu05165|mmu05225|mmu04310|mmu04934|mmu04390|mmu05226|mmu05224|mmu04550|mmu05210|mmu05217|mmu05213	Pathways in cancer - Mus musculus (mouse)|Human papillomavirus infection - Mus musculus (mouse)|Hepatocellular carcinoma - Mus musculus (mouse)|Wnt signaling pathway - Mus musculus (mouse)|Cushing syndrome - Mus musculus (mouse)|Hippo signaling pathway - Mus musculus (mouse)|Gastric cancer - Mus musculus (mouse)|Breast cancer - Mus musculus (mouse)|Signaling pathways regulating pluripotency of st…	11:108920349-108950783	1612	1533	1068	948	1293	1434	11.7062	10.7737	7.76797	6.61269	10.2726	11.573	10.0826	9.48612	0.0879816	0.592858	1	-
ENSMUSG00000000148	Brat1	BRCA1_associated_ATM_activator_1	GO:0050896|GO:0005623|GO:0009987|GO:0005488|GO:0016020|GO:0008152|GO:0040007|GO:0040011|GO:0043227|GO:0019222|GO:0071704|GO:0043229|GO:0048870|GO:0009893|GO:0050794|GO:0005622|GO:0051641|GO:0006950|GO:0051716|GO:0016049|GO:0005515|GO:0044237|GO:0008283|GO:0006793|GO:0033554|GO:0051640|GO:0005737|GO:0019538|GO:0008219|GO:0005975|GO:0016477|GO:0031325|GO:0009314|GO:0006928|GO:0043231|GO:0031323|GO:…	response to stimulus|cell|cellular process|binding|membrane|metabolic process|growth|locomotion|membrane-bounded organelle|regulation of metabolic process|organic substance metabolic process|intracellular organelle|cell motility|positive regulation of metabolic process|regulation of cellular process|intracellular|cellular localization|response to stress|cellular response to stimulus|cell growth|p…	-	-	-	-	5:140705011-140719379	428	413	226	330	353	420	2.43837	2.27708	1.28958	1.80588	2.2002	2.65921	2.00168	2.22176	-0.150496	0.633434	1	-
ENSMUSG00000000149	Gna12	guanine_nucleotide_binding_protein_alpha_12	GO:0050896|GO:0030054|GO:0005623|GO:0009987|GO:0023052|GO:0005488|GO:0004871|GO:0003824|GO:0032991|GO:0016020|GO:0032502|GO:0008152|GO:0040011|GO:0016787|GO:0019222|GO:0005886|GO:0023051|GO:0009653|GO:0071704|GO:0048870|GO:0050794|GO:0005622|GO:0043167|GO:0097367|GO:0071944|GO:0016043|GO:0042995|GO:0051716|GO:0043234|GO:0030055|GO:0048856|GO:0005515|GO:0044237|GO:0040012|GO:0036094|GO:0050793|GO:…	response to stimulus|cell junction|cell|cellular process|signaling|binding|signal transducer activity|catalytic activity|macromolecular complex|membrane|developmental process|metabolic process|locomotion|hydrolase activity|regulation of metabolic process|plasma membrane|regulation of signaling|anatomical structure morphogenesis|organic substance metabolic process|cell motility|regulation of cellu…	K04346	guanine nucleotide-binding protein subunit alpha-12[-]	mmu05200|mmu04010|mmu05163|mmu04810|mmu04022|mmu04072|mmu04270|mmu04071|mmu04928|mmu04730	Pathways in cancer - Mus musculus (mouse)|MAPK signaling pathway - Mus musculus (mouse)|Human cytomegalovirus infection - Mus musculus (mouse)|Regulation of actin cytoskeleton - Mus musculus (mouse)|cGMP-PKG signaling pathway - Mus musculus (mouse)|Phospholipase D signaling pathway - Mus musculus (mouse)|Vascular smooth muscle contraction - Mus musculus (mouse)|Sphingolipid signaling pathway - Mu…	5:140758408-140830431	1966	2090	1363	1642	1800	1710	27.2358	28.0204	18.912	21.8498	27.281	26.3269	24.7227	25.1526	-0.0248687	0.981581	1	-
ENSMUSG00000000154	Slc22a18	solute_carrier_family_22_organic_cation_transporter_member_18	GO:0050896|GO:0005215|GO:0005623|GO:0009987|GO:0005488|GO:0016020|GO:0031224|GO:0043227|GO:0005886|GO:0043229|GO:0045177|GO:0005622|GO:0071944|GO:0012505|GO:0005515|GO:0022857|GO:0006810|GO:0015238|GO:0005737|GO:0022891|GO:0055085|GO:0005887|GO:0019899|GO:0016324|GO:0031226|GO:0043231|GO:0005635|GO:0016021|GO:0042493|GO:0005634|GO:0015893|GO:0006811|GO:0015075|GO:0006855|GO:0044389|GO:0015711|GO:…	response to stimulus|transporter activity|cell|cellular process|binding|membrane|intrinsic component of membrane|membrane-bounded organelle|plasma membrane|intracellular organelle|apical part of cell|intracellular|cell periphery|endomembrane system|protein binding|transmembrane transporter activity|transport|drug transmembrane transporter activity|cytoplasm|substrate-specific transmembrane transp…	-	-	-	-	7:143473721-143499334	0	1	0	0	2	2	0	0.0227196	0	0	0.0513467	0.0521564	0.00757319	0.0345011	-2.18767	0.458883	1	-
ENSMUSG00000000159	Igsf5	immunoglobulin_superfamily_member_5	GO:0030054|GO:0005623|GO:0009987|GO:0005488|GO:0016020|GO:0032502|GO:0031224|GO:0005911|GO:0007155|GO:0005886|GO:0044297|GO:0050794|GO:0009986|GO:0071944|GO:0042995|GO:0048856|GO:0005515|GO:0050793|GO:0045595|GO:0043296|GO:0036477|GO:0048869|GO:0098609|GO:0048468|GO:0016337|GO:0043005|GO:0019904|GO:0007275|GO:0043025|GO:0016021|GO:0007399|GO:0030165|GO:0030154|GO:0060284|GO:0005923|GO:0051960|GO:…	cell junction|cell|cellular process|binding|membrane|developmental process|intrinsic component of membrane|cell-cell junction|cell adhesion|plasma membrane|cell body|regulation of cellular process|cell surface|cell periphery|cell projection|anatomical structure development|protein binding|regulation of developmental process|regulation of cell differentiation|apical junction complex|somatodendriti…	K06786	junctional adhesion molecule 4[-]	mmu04530	Tight junction - Mus musculus (mouse)	16:96361668-96525580	1	9	1	2	1	6	0.0158959	0.138458	0.0159164	0.0305383	0.017399	0.105986	0.0567567	0.0513079	0.14561	0.887843	1	-
ENSMUSG00000000167	Pih1d2	PIH1_domain_containing_2	GO:0005488|GO:0005515|GO:0019899|GO:0051020|GO:0031267|GO:0017016|GO:0017160	binding|protein binding|enzyme binding|GTPase binding|small GTPase binding|Ras GTPase binding|Ral GTPase binding	-	-	-	-	9:50617321-50625000	80	57	78	99	68	63	1.00947	0.69607	0.985794	1.19994	0.938738	0.88348	0.897112	1.00739	-0.167258	0.641507	1	-
ENSMUSG00000000168	Dlat	dihydrolipoamide_S_acetyltransferase_E2_component_of_pyruvate_dehydrogenase_complex_	GO:0005623|GO:0009987|GO:0005488|GO:0003824|GO:0032991|GO:0008152|GO:0043227|GO:0071704|GO:0043229|GO:0016740|GO:0006807|GO:0009058|GO:0005622|GO:0016491|GO:0043234|GO:0005515|GO:0044237|GO:0043209|GO:0006793|GO:0006091|GO:0030431|GO:0046483|GO:0005737|GO:1901360|GO:0016746|GO:0044249|GO:0005975|GO:0055114|GO:0045254|GO:0006725|GO:0006790|GO:0006139|GO:0019637|GO:0006082|GO:0006099|GO:0043231|GO:…	cell|cellular process|binding|catalytic activity|macromolecular complex|metabolic process|membrane-bounded organelle|organic substance metabolic process|intracellular organelle|transferase activity|nitrogen compound metabolic process|biosynthetic process|intracellular|oxidoreductase activity|protein complex|protein binding|cellular metabolic process|myelin sheath|phosphorus metabolic process|gene…	K00627	pyruvate dehydrogenase E2 component (dihydrolipoamide acetyltransferase)[2.3.1.12]	mmu01100|mmu01200|mmu00010|mmu00620|mmu00020	Metabolic pathways - Mus musculus (mouse)|Carbon metabolism - Mus musculus (mouse)|Glycolysis / Gluconeogenesis - Mus musculus (mouse)|Pyruvate metabolism - Mus musculus (mouse)|Citrate cycle (TCA cycle) - Mus musculus (mouse)	9:50634633-50659780	1209	1180	1146	1163	1046	1005	13.6671	12.9093	12.9754	12.6284	12.9364	12.626	13.184	12.7303	0.0505205	0.63637	1	-
ENSMUSG00000000171	Sdhd	succinate_dehydrogenase_complex_subunit_D_integral_membrane_protein	GO:0050896|GO:0005623|GO:0009987|GO:0005488|GO:0003824|GO:0032991|GO:0016020|GO:0008152|GO:0031224|GO:0043227|GO:0031090|GO:0071704|GO:0043229|GO:0070469|GO:0050794|GO:0005622|GO:0043167|GO:0051641|GO:0006950|GO:0016491|GO:0051716|GO:0048037|GO:0043234|GO:0044237|GO:0097159|GO:0048038|GO:0006810|GO:0033554|GO:0006091|GO:0005737|GO:0019866|GO:0005746|GO:0060341|GO:0043169|GO:0055114|GO:0032940|GO:…	response to stimulus|cell|cellular process|binding|catalytic activity|macromolecular complex|membrane|metabolic process|intrinsic component of membrane|membrane-bounded organelle|organelle membrane|organic substance metabolic process|intracellular organelle|respiratory chain|regulation of cellular process|intracellular|ion binding|cellular localization|response to stress|oxidoreductase activity|c…	K00237	succinate dehydrogenase (ubiquinone) membrane anchor subunit[-]	mmu01100|mmu04714|mmu05016|mmu05010|mmu04932|mmu05012|mmu00190|mmu01200|mmu00020	Metabolic pathways - Mus musculus (mouse)|Thermogenesis - Mus musculus (mouse)|Huntington disease - Mus musculus (mouse)|Alzheimer disease - Mus musculus (mouse)|Non-alcoholic fatty liver disease (NAFLD) - Mus musculus (mouse)|Parkinson disease - Mus musculus (mouse)|Oxidative phosphorylation - Mus musculus (mouse)|Carbon metabolism - Mus musculus (mouse)|Citrate cycle (TCA cycle) - Mus musculus …	9:50596338-50603849	1667	1908	1190	1482	1557	1441	80.8546	89.5609	57.8097	69.0456	82.6207	77.6748	76.0751	76.447	-0.0070367	0.913759	1	-
ENSMUSG00000000182	Fgf23	fibroblast_growth_factor_23	GO:0050896|GO:0005623|GO:0009987|GO:0005576|GO:0023052|GO:0005488|GO:0032502|GO:0008152|GO:0019222|GO:0023051|GO:0071704|GO:0048523|GO:0009893|GO:0009605|GO:0050794|GO:0006807|GO:0009058|GO:0051641|GO:0051716|GO:0005615|GO:0051051|GO:0048856|GO:0005515|GO:0044237|GO:0050793|GO:0023057|GO:0009056|GO:0045595|GO:0019725|GO:0006793|GO:0006810|GO:0030278|GO:0046483|GO:0009991|GO:0009888|GO:0009725|GO:…	response to stimulus|cell|cellular process|extracellular region|signaling|binding|developmental process|metabolic process|regulation of metabolic process|regulation of signaling|organic substance metabolic process|negative regulation of cellular process|positive regulation of metabolic process|response to external stimulus|regulation of cellular process|nitrogen compound metabolic process|biosynt…	K22428	fibroblast growth factor 23[-]	mmu05200|mmu04151|mmu04010|mmu04014|mmu04810|mmu04015|mmu05226|mmu05224|mmu04928|mmu05218	Pathways in cancer - Mus musculus (mouse)|PI3K-Akt signaling pathway - Mus musculus (mouse)|MAPK signaling pathway - Mus musculus (mouse)|Ras signaling pathway - Mus musculus (mouse)|Regulation of actin cytoskeleton - Mus musculus (mouse)|Rap1 signaling pathway - Mus musculus (mouse)|Gastric cancer - Mus musculus (mouse)|Breast cancer - Mus musculus (mouse)|Parathyroid hormone synthesis, secretio…	6:127072902-127081408	2	0	0	2	0	2	0.0688239	0	0	0.0661102	0	0.0764807	0.0229413	0.0475303	-1.0509	0.751557	1	-
ENSMUSG00000000183	Fgf6	fibroblast_growth_factor_6	GO:0050896|GO:0005623|GO:0009987|GO:0005576|GO:0023052|GO:0005488|GO:0016020|GO:0032502|GO:0048646|GO:0005886|GO:0009653|GO:0050794|GO:0071944|GO:0001502|GO:0051716|GO:0005615|GO:0048856|GO:0005515|GO:0008283|GO:0009888|GO:0007154|GO:0051302|GO:0008284|GO:0007165|GO:0005102|GO:0051301|GO:0048869|GO:0042383|GO:0071774|GO:0051781|GO:0061061|GO:0001568|GO:0009887|GO:0001525|GO:0010033|GO:0007275|GO:…	response to stimulus|cell|cellular process|extracellular region|signaling|binding|membrane|developmental process|anatomical structure formation involved in morphogenesis|plasma membrane|anatomical structure morphogenesis|regulation of cellular process|cell periphery|cartilage condensation|cellular response to stimulus|extracellular space|anatomical structure development|protein binding|cell proli…	K04358	fibroblast growth factor[-]	mmu05200|mmu04151|mmu04010|mmu04014|mmu04810|mmu04015|mmu05226|mmu05224|mmu05218	Pathways in cancer - Mus musculus (mouse)|PI3K-Akt signaling pathway - Mus musculus (mouse)|MAPK signaling pathway - Mus musculus (mouse)|Ras signaling pathway - Mus musculus (mouse)|Regulation of actin cytoskeleton - Mus musculus (mouse)|Rap1 signaling pathway - Mus musculus (mouse)|Gastric cancer - Mus musculus (mouse)|Breast cancer - Mus musculus (mouse)|Melanoma - Mus musculus (mouse)	6:127015586-127028187	0	0	3	0	0	4	0	0	0.0402772	0	0	0.0595817	0.0134257	0.0198606	-0.564907	1	1	-
ENSMUSG00000000184	Ccnd2	cyclin_D2	GO:0005623|GO:0009987|GO:0005488|GO:0032991|GO:0016020|GO:0008152|GO:0043227|GO:0031090|GO:0019222|GO:0071704|GO:0043229|GO:0009893|GO:0050794|GO:0000785|GO:0005622|GO:0012505|GO:0043234|GO:0005515|GO:0044237|GO:0006793|GO:0005737|GO:0050790|GO:0019538|GO:0043085|GO:0019899|GO:0051301|GO:0051726|GO:0000307|GO:0031325|GO:0007049|GO:0043231|GO:0031323|GO:0005635|GO:0031965|GO:0045787|GO:0005634|GO:…	cell|cellular process|binding|macromolecular complex|membrane|metabolic process|membrane-bounded organelle|organelle membrane|regulation of metabolic process|organic substance metabolic process|intracellular organelle|positive regulation of metabolic process|regulation of cellular process|chromatin|intracellular|endomembrane system|protein complex|protein binding|cellular metabolic process|phosph…	K10151	G1/S-specific cyclin-D2[-]	mmu05200|mmu05165|mmu04151|mmu05166|mmu05203|mmu05169|mmu04510|mmu04218|mmu05202|mmu04630|mmu04310|mmu04390|mmu05206|mmu04068|mmu05162|mmu04110|mmu04917|mmu04115|mmu04340	Pathways in cancer - Mus musculus (mouse)|Human papillomavirus infection - Mus musculus (mouse)|PI3K-Akt signaling pathway - Mus musculus (mouse)|Human T-cell leukemia virus 1 infection - Mus musculus (mouse)|Viral carcinogenesis - Mus musculus (mouse)|Epstein-Barr virus infection - Mus musculus (mouse)|Focal adhesion - Mus musculus (mouse)|Cellular senescence - Mus musculus (mouse)|Transcription…	6:127125162-127152193	12775	13106	10727	12297	12632	12589	64.5507	64.0887	54.2879	59.684	69.8302	70.6933	60.9758	66.7358	-0.130226	0.578116	1	-
ENSMUSG00000000194	Gpr107	G_protein_coupled_receptor_107	GO:0005623|GO:0005488|GO:0016020|GO:0031224|GO:0043227|GO:0043229|GO:0005622|GO:0012505|GO:0005515|GO:0006810|GO:0005737|GO:0005794|GO:0031982|GO:0043231|GO:0030276|GO:0005768|GO:0016021|GO:0016192|GO:0005769|GO:0032050|GO:0031988|GO:0031410|GO:0016023|GO:0006897|GO:0030135|GO:0030136|GO:0006898|GO:0072583	cell|binding|membrane|intrinsic component of membrane|membrane-bounded organelle|intracellular organelle|intracellular|endomembrane system|protein binding|transport|cytoplasm|Golgi apparatus|vesicle|intracellular membrane-bounded organelle|clathrin binding|endosome|integral component of membrane|vesicle-mediated transport|early endosome|clathrin heavy chain binding|membrane-bounded vesicle|cytopl…	-	-	-	-	2:31152316-31218775	1311	1464	1083	1336	1283	1286	5.55393	6.00219	4.59527	5.43654	5.94642	6.0546	5.38379	5.81252	-0.11054	0.663945	1	-
ENSMUSG00000000197	Nalcn	sodium_leak_channel_non_selective	GO:0005215|GO:0005623|GO:0009987|GO:0005488|GO:0016020|GO:0031224|GO:0005886|GO:0050794|GO:0071944|GO:0005515|GO:0022857|GO:0006810|GO:0022891|GO:0055085|GO:0042391|GO:0016021|GO:0034765|GO:0034220|GO:0006811|GO:0043269|GO:0051899|GO:0015267|GO:0001508|GO:0015075|GO:0086010|GO:0008324|GO:0098655|GO:0006812|GO:0005216|GO:0022890|GO:0030001|GO:0005244|GO:0005261|GO:0046873|GO:0005262|GO:0070588|GO:…	transporter activity|cell|cellular process|binding|membrane|intrinsic component of membrane|plasma membrane|regulation of cellular process|cell periphery|protein binding|transmembrane transporter activity|transport|substrate-specific transmembrane transporter activity|transmembrane transport|regulation of membrane potential|integral component of membrane|regulation of ion transmembrane transport|…	-	-	-	-	14:123276641-123627144	106	116	166	167	148	142	0.929988	0.984922	1.4587	1.40737	1.42058	1.38455	1.12454	1.40416	-0.320381	0.280555	1	-
ENSMUSG00000000202	Btbd17	BTB_POZ_domain_containing_17	GO:0005576|GO:0005488|GO:0005515	extracellular region|binding|protein binding	-	-	-	-	11:114791217-114795945	195	262	148	252	246	280	1.27063	1.65217	0.965891	1.57725	1.75367	2.02762	1.29623	1.78618	-0.462558	0.0699767	1	-
ENSMUSG00000000214	Th	tyrosine_hydroxylase	GO:0022414|GO:0050896|GO:0005623|GO:0009987|GO:0048511|GO:0023052|GO:0045202|GO:0005488|GO:0000003|GO:0003824|GO:0016020|GO:0007610|GO:0032502|GO:0008152|GO:0051707|GO:0009607|GO:0014823|GO:0007622|GO:0043227|GO:0031090|GO:0005886|GO:0009653|GO:0071704|GO:0043229|GO:0008021|GO:0044297|GO:0009605|GO:0007626|GO:0006807|GO:0009058|GO:0005622|GO:0043167|GO:0044708|GO:0048609|GO:0051641|GO:0071944|GO:…	reproductive process|response to stimulus|cell|cellular process|rhythmic process|signaling|synapse|binding|reproduction|catalytic activity|membrane|behavior|developmental process|metabolic process|response to other organism|response to biotic stimulus|response to activity|rhythmic behavior|membrane-bounded organelle|organelle membrane|plasma membrane|anatomical structure morphogenesis|organic sub…	K00501	tyrosine 3-monooxygenase[1.14.16.2]	mmu01100|mmu05034|mmu05012|mmu04728|mmu04917|mmu05031|mmu05030|mmu00350|mmu00790	Metabolic pathways - Mus musculus (mouse)|Alcoholism - Mus musculus (mouse)|Parkinson disease - Mus musculus (mouse)|Dopaminergic synapse - Mus musculus (mouse)|Prolactin signaling pathway - Mus musculus (mouse)|Amphetamine addiction - Mus musculus (mouse)|Cocaine addiction - Mus musculus (mouse)|Tyrosine metabolism - Mus musculus (mouse)|Folate biosynthesis - Mus musculus (mouse)	7:142892752-142931128	119	138	95	79	77	77	2.06918	2.32222	1.65448	1.31946	1.46479	1.48797	2.0153	1.42407	0.500968	0.0301649	1	-
ENSMUSG00000000216	Scnn1g	sodium_channel_nonvoltage_gated_1_gamma	GO:0050896|GO:0005215|GO:0005623|GO:0009987|GO:0005576|GO:0005488|GO:0032991|GO:0016020|GO:0031224|GO:0043227|GO:0005886|GO:0045177|GO:0009986|GO:0071944|GO:0004872|GO:0043234|GO:0005515|GO:1903561|GO:0022857|GO:0070062|GO:0006810|GO:0048871|GO:0022891|GO:0042592|GO:0055085|GO:1902495|GO:0005887|GO:0050877|GO:0016324|GO:0031982|GO:0031226|GO:0019904|GO:0009897|GO:0050878|GO:0016021|GO:0034220|GO:…	response to stimulus|transporter activity|cell|cellular process|extracellular region|binding|macromolecular complex|membrane|intrinsic component of membrane|membrane-bounded organelle|plasma membrane|apical part of cell|cell surface|cell periphery|receptor activity|protein complex|protein binding|extracellular vesicle|transmembrane transporter activity|extracellular exosome|transport|multicellula…	K04827	amiloride-sensitive sodium channel subunit gamma[-]	mmu04742|mmu04960	Taste transduction - Mus musculus (mouse)|Aldosterone-regulated sodium reabsorption - Mus musculus (mouse)	7:121734479-121768475	1	7	1	2	6	0	0.0208704	0.141376	0.0208973	0.0400949	0.136993	0	0.0610478	0.0590294	0.0485058	1	1	-
ENSMUSG00000000223	Drp2	dystrophin_related_protein_2	GO:0005623|GO:0009987|GO:0005488|GO:0016020|GO:0032502|GO:0005886|GO:0043229|GO:0005622|GO:0043167|GO:0071944|GO:0016043|GO:0042995|GO:0048856|GO:0005515|GO:0005737|GO:0036477|GO:0043169|GO:0050808|GO:0043005|GO:0007275|GO:0007399|GO:0030425|GO:0046872|GO:0007417|GO:0005856|GO:0046914|GO:0008270	cell|cellular process|binding|membrane|developmental process|plasma membrane|intracellular organelle|intracellular|ion binding|cell periphery|cellular component organization|cell projection|anatomical structure development|protein binding|cytoplasm|somatodendritic compartment|cation binding|synapse organization|neuron projection|multicellular organism development|nervous system development|dendri…	-	-	-	-	X:134404551-134456573	157	234	131	185	225	239	0.824954	1.18992	0.689426	0.933731	1.29344	1.39565	0.901433	1.2076	-0.421856	0.133391	1	-
ENSMUSG00000000247	Lhx2	LIM_homeobox_protein_2	GO:0050896|GO:0001071|GO:0000988|GO:0005623|GO:0009987|GO:0005488|GO:0032502|GO:0008152|GO:0040007|GO:0040011|GO:0003700|GO:0048646|GO:0043227|GO:0019222|GO:0009653|GO:0071704|GO:0043229|GO:0009893|GO:0009605|GO:0050794|GO:0006807|GO:0009058|GO:0005622|GO:0043167|GO:0016043|GO:0016049|GO:0048856|GO:0005515|GO:0048589|GO:0044237|GO:0000989|GO:0097159|GO:0035295|GO:0051098|GO:0048598|GO:0046483|GO:…	response to stimulus|nucleic acid binding transcription factor activity|transcription factor activity, protein binding|cell|cellular process|binding|developmental process|metabolic process|growth|locomotion|transcription factor activity, sequence-specific DNA binding|anatomical structure formation involved in morphogenesis|membrane-bounded organelle|regulation of metabolic process|anatomical stru…	-	-	-	-	2:38339281-38369733	1320	1412	883	1304	1607	1602	12.337	12.7715	8.26574	11.7066	16.4317	16.6397	11.1248	14.926	-0.424057	0.0655644	1	-
ENSMUSG00000000253	Gmpr	guanosine_monophosphate_reductase	GO:0005623|GO:0009987|GO:0005488|GO:0003824|GO:0032991|GO:0008152|GO:0071704|GO:0006807|GO:0043167|GO:0016491|GO:0043234|GO:0044237|GO:0006793|GO:0046483|GO:1902560|GO:1901360|GO:0016651|GO:0043169|GO:0055114|GO:0006725|GO:0006139|GO:0019637|GO:0006796|GO:0046872|GO:0006144|GO:0003920|GO:0009117	cell|cellular process|binding|catalytic activity|macromolecular complex|metabolic process|organic substance metabolic process|nitrogen compound metabolic process|ion binding|oxidoreductase activity|protein complex|cellular metabolic process|phosphorus metabolic process|heterocycle metabolic process|GMP reductase complex|organic cyclic compound metabolic process|oxidoreductase activity, acting on …	K00364	GMP reductase[1.7.1.7]	mmu00230	Purine metabolism - Mus musculus (mouse)	13:45507444-45546382	115	193	130	126	105	91	3.56793	5.79492	4.0397	3.75499	3.56402	3.13769	4.46751	3.48557	0.35808	0.135513	1	-
ENSMUSG00000000263	Glra1	glycine_receptor_alpha_1_subunit	GO:0022414|GO:0050896|GO:0005215|GO:0030054|GO:0005623|GO:0009987|GO:0023052|GO:0045202|GO:0005488|GO:0000003|GO:0004871|GO:0032991|GO:0016020|GO:0007610|GO:0031224|GO:0043227|GO:0005886|GO:0023051|GO:0048523|GO:0043229|GO:0051050|GO:0097060|GO:0009605|GO:0050794|GO:0007626|GO:0038023|GO:0005622|GO:0043167|GO:0044708|GO:0009986|GO:0051641|GO:0071944|GO:0012505|GO:0016043|GO:0042995|GO:0044702|GO:…	reproductive process|response to stimulus|transporter activity|cell junction|cell|cellular process|signaling|synapse|binding|reproduction|signal transducer activity|macromolecular complex|membrane|behavior|intrinsic component of membrane|membrane-bounded organelle|plasma membrane|regulation of signaling|negative regulation of cellular process|intracellular organelle|positive regulation of transpo…	K05193	glycine receptor alpha-1[-]	mmu04080	Neuroactive ligand-receptor interaction - Mus musculus (mouse)	11:55514238-55608198	46	33	20	80	38	47	0.825135	0.572871	0.35932	1.3784	0.745728	0.936939	0.585775	1.02036	-0.800654	0.0331241	1	-
ENSMUSG00000000266	Mid2	midline_2	GO:0050896|GO:0005623|GO:0009987|GO:0005576|GO:0023052|GO:0005488|GO:0002376|GO:0008152|GO:0040011|GO:0043227|GO:0006955|GO:0019222|GO:0023051|GO:0071704|GO:0048523|GO:0043229|GO:0009893|GO:0050794|GO:0006807|GO:0009058|GO:0005622|GO:0043167|GO:0051641|GO:0009892|GO:0006950|GO:0040013|GO:0051716|GO:0005515|GO:1903561|GO:0044237|GO:0040012|GO:0070062|GO:0046597|GO:0046483|GO:0005874|GO:1901360|GO:…	response to stimulus|cell|cellular process|extracellular region|signaling|binding|immune system process|metabolic process|locomotion|membrane-bounded organelle|immune response|regulation of metabolic process|regulation of signaling|organic substance metabolic process|negative regulation of cellular process|intracellular organelle|positive regulation of metabolic process|regulation of cellular pro…	-	-	-	-	X:140664599-140767715	235	233	248	237	181	227	1.32098	1.26753	1.39626	1.27967	1.11311	1.41809	1.32826	1.27029	0.0643786	0.64894	1	-
ENSMUSG00000000275	Trim25	tripartite_motif_containing_25	GO:0050896|GO:0005623|GO:0009987|GO:0023052|GO:0005488|GO:0003824|GO:0002376|GO:0008152|GO:0040011|GO:0051707|GO:0009607|GO:0043227|GO:0006955|GO:0019222|GO:0023051|GO:0071704|GO:0048523|GO:0043229|GO:0016740|GO:0016874|GO:0009893|GO:0009605|GO:0050794|GO:0006807|GO:0009058|GO:0005622|GO:0043167|GO:0006950|GO:0040013|GO:0051716|GO:0005515|GO:0044237|GO:0040012|GO:0009056|GO:0097159|GO:0033554|GO:…	response to stimulus|cell|cellular process|signaling|binding|catalytic activity|immune system process|metabolic process|locomotion|response to other organism|response to biotic stimulus|membrane-bounded organelle|immune response|regulation of metabolic process|regulation of signaling|organic substance metabolic process|negative regulation of cellular process|intracellular organelle|transferase ac…	K10652	tripartite motif-containing protein 25[2.3.2.27]	mmu05164|mmu04064|mmu04622	Influenza A - Mus musculus (mouse)|NF-kappa B signaling pathway - Mus musculus (mouse)|RIG-I-like receptor signaling pathway - Mus musculus (mouse)	11:88999376-89020293	202	207	179	174	188	198	2.16771	2.14976	1.92392	1.79356	2.20718	2.36136	2.08046	2.1207	-0.0276352	0.981623	1	-
ENSMUSG00000000276	Dgke	diacylglycerol_kinase_epsilon	GO:0050896|GO:0005623|GO:0009987|GO:0023052|GO:0005488|GO:0003824|GO:0016020|GO:0008152|GO:0031224|GO:0016740|GO:0050794|GO:0005622|GO:0043167|GO:0097367|GO:0051716|GO:0044237|GO:0036094|GO:0097159|GO:0006793|GO:0005737|GO:0007154|GO:0001882|GO:0043169|GO:0007165|GO:0000166|GO:0043168|GO:0016021|GO:0016772|GO:0017076|GO:0001883|GO:0007186|GO:0006796|GO:0046872|GO:0016773|GO:0016301|GO:0035556|GO:…	response to stimulus|cell|cellular process|signaling|binding|catalytic activity|membrane|metabolic process|intrinsic component of membrane|transferase activity|regulation of cellular process|intracellular|ion binding|carbohydrate derivative binding|cellular response to stimulus|cellular metabolic process|small molecule binding|organic cyclic compound binding|phosphorus metabolic process|cytoplasm…	K00901	diacylglycerol kinase (ATP)[2.7.1.107]	mmu01100|mmu04072|mmu05231|mmu04070|mmu00564|mmu00561	Metabolic pathways - Mus musculus (mouse)|Phospholipase D signaling pathway - Mus musculus (mouse)|Choline metabolism in cancer - Mus musculus (mouse)|Phosphatidylinositol signaling system - Mus musculus (mouse)|Glycerophospholipid metabolism - Mus musculus (mouse)|Glycerolipid metabolism - Mus musculus (mouse)	11:89035179-89066850	286	254	220	249	300	274	1.23937	1.06522	0.954864	1.03646	1.42229	1.31957	1.08648	1.25944	-0.213113	0.415632	1	-
ENSMUSG00000000278	Scpep1	serine_carboxypeptidase_1	GO:0005623|GO:0009987|GO:0005576|GO:0003824|GO:0008152|GO:0043227|GO:0016787|GO:0042445|GO:0071704|GO:0005622|GO:1903561|GO:0044237|GO:0070062|GO:0005737|GO:1903524|GO:0008217|GO:0008233|GO:0003013|GO:0019538|GO:0010817|GO:0031982|GO:0006082|GO:0017171|GO:0006629|GO:0044255|GO:0035150|GO:0006720|GO:0008236|GO:0006508|GO:0042573|GO:0008015|GO:0045776|GO:0005829|GO:0045909|GO:0019752|GO:0070008|GO:…	cell|cellular process|extracellular region|catalytic activity|metabolic process|membrane-bounded organelle|hydrolase activity|hormone metabolic process|organic substance metabolic process|intracellular|extracellular vesicle|cellular metabolic process|extracellular exosome|cytoplasm|positive regulation of blood circulation|regulation of blood pressure|peptidase activity|circulatory system process|…	-	-	-	-	11:88924020-88955465	968	1054	807	814	871	882	28.8154	30.3641	24.0607	23.2751	28.366	29.1786	27.7467	26.9399	0.0425713	0.692489	1	-
ENSMUSG00000000282	Mnt	max_binding_protein	GO:0050896|GO:0001071|GO:0005623|GO:0009987|GO:0023052|GO:0005488|GO:0032502|GO:0008152|GO:0003700|GO:0043227|GO:0019222|GO:0023051|GO:0071704|GO:0048523|GO:0043229|GO:0050794|GO:0006807|GO:0009058|GO:0005622|GO:0009892|GO:0051716|GO:0005515|GO:0044237|GO:0023057|GO:0097159|GO:0046483|GO:0000981|GO:1901360|GO:0031324|GO:0009890|GO:0007154|GO:0044249|GO:0007568|GO:0008219|GO:0009966|GO:0010646|GO:…	response to stimulus|nucleic acid binding transcription factor activity|cell|cellular process|signaling|binding|developmental process|metabolic process|transcription factor activity, sequence-specific DNA binding|membrane-bounded organelle|regulation of metabolic process|regulation of signaling|organic substance metabolic process|negative regulation of cellular process|intracellular organelle|reg…	-	-	-	-	11:74830920-74845725	641	697	357	435	654	612	6.99169	7.35745	3.90011	4.55755	7.80428	7.41861	6.08308	6.59348	-0.116237	0.744188	1	-
ENSMUSG00000000290	Itgb2	integrin_beta_2	GO:0050896|GO:0005623|GO:0009987|GO:0005576|GO:0023052|GO:0005488|GO:0004871|GO:0002376|GO:0032991|GO:0016020|GO:0032502|GO:0008152|GO:0040011|GO:0031224|GO:0048646|GO:0043227|GO:0007155|GO:0019222|GO:0005886|GO:0009653|GO:0071704|GO:0050900|GO:0048870|GO:0009893|GO:0009605|GO:0050794|GO:0006807|GO:0009058|GO:0038023|GO:0009986|GO:0097367|GO:0051641|GO:0071944|GO:0016043|GO:0006950|GO:0051716|GO:…	response to stimulus|cell|cellular process|extracellular region|signaling|binding|signal transducer activity|immune system process|macromolecular complex|membrane|developmental process|metabolic process|locomotion|intrinsic component of membrane|anatomical structure formation involved in morphogenesis|membrane-bounded organelle|cell adhesion|regulation of metabolic process|plasma membrane|anatomi…	K06464	integrin beta 2[-]	mmu05166|mmu04810|mmu04015|mmu05152|mmu04145|mmu04514|mmu04390|mmu04650|mmu04670|mmu05146|mmu04610|mmu05150|mmu05323|mmu05416|mmu05133|mmu05140|mmu05134|mmu05144	Human T-cell leukemia virus 1 infection - Mus musculus (mouse)|Regulation of actin cytoskeleton - Mus musculus (mouse)|Rap1 signaling pathway - Mus musculus (mouse)|Tuberculosis - Mus musculus (mouse)|Phagosome - Mus musculus (mouse)|Cell adhesion molecules (CAMs) - Mus musculus (mouse)|Hippo signaling pathway - Mus musculus (mouse)|Natural killer cell mediated cytotoxicity - Mus musculus (mouse)…	10:77530252-77565708	6	18	11	24	9	15	0.080356	0.233294	0.147548	0.308738	0.131872	0.223263	0.153733	0.221291	-0.52552	0.354688	1	-
ENSMUSG00000000295	Hddc2	HD_domain_containing_2	GO:0005623|GO:0005576|GO:0005488|GO:0043227|GO:0043229|GO:0005622|GO:0005515|GO:1903561|GO:0070062|GO:0005737|GO:0031982|GO:0043231|GO:0005739	cell|extracellular region|binding|membrane-bounded organelle|intracellular organelle|intracellular|protein binding|extracellular vesicle|extracellular exosome|cytoplasm|vesicle|intracellular membrane-bounded organelle|mitochondrion	-	-	-	-	10:31313382-31328204	512	486	672	690	407	366	5.98854	5.50121	7.87235	7.75207	5.20807	4.7575	6.45403	5.90588	0.128049	0.519775	1	-
ENSMUSG00000000296	Tpd52l1	tumor_protein_D52_like_1	GO:0050896|GO:0005623|GO:0009987|GO:0023052|GO:0005488|GO:0008152|GO:0043227|GO:0019222|GO:0023051|GO:0071704|GO:0043229|GO:0009893|GO:0050794|GO:0005622|GO:0012505|GO:0006950|GO:0051716|GO:0005515|GO:0044237|GO:0006793|GO:0033554|GO:0005737|GO:0050790|GO:0007154|GO:0019538|GO:0008219|GO:0043085|GO:0009967|GO:0009966|GO:0010646|GO:0042802|GO:0007165|GO:0010941|GO:0023014|GO:0031325|GO:0007049|GO:…	response to stimulus|cell|cellular process|signaling|binding|metabolic process|membrane-bounded organelle|regulation of metabolic process|regulation of signaling|organic substance metabolic process|intracellular organelle|positive regulation of metabolic process|regulation of cellular process|intracellular|endomembrane system|response to stress|cellular response to stimulus|protein binding|cellul…	-	-	-	-	10:31332380-31445921	69	62	63	121	86	73	3.39953	2.9562	3.10882	5.7263	4.63556	3.99705	3.15485	4.7863	-0.60134	0.0309229	1	-
ENSMUSG00000000301	Pemt	phosphatidylethanolamine_N_methyltransferase	GO:0050896|GO:0005623|GO:0009987|GO:0005488|GO:0003824|GO:0016020|GO:0008152|GO:0031224|GO:0043227|GO:0005789|GO:0031090|GO:0019222|GO:0005886|GO:0071704|GO:0048523|GO:0043229|GO:0016740|GO:0051050|GO:0009893|GO:0009605|GO:0050794|GO:0006807|GO:0009058|GO:0005622|GO:0043167|GO:0051641|GO:0071944|GO:0012505|GO:0016043|GO:0042995|GO:0008289|GO:0044237|GO:0042175|GO:0032259|GO:0008283|GO:1903829|GO:…	response to stimulus|cell|cellular process|binding|catalytic activity|membrane|metabolic process|intrinsic component of membrane|membrane-bounded organelle|endoplasmic reticulum membrane|organelle membrane|regulation of metabolic process|plasma membrane|organic substance metabolic process|negative regulation of cellular process|intracellular organelle|transferase activity|positive regulation of t…	K00551	phosphatidylethanolamine/phosphatidyl-N-methylethanolamine N-methyltransferase[2.1.1.17 2.1.1.71]	mmu01100|mmu00564	Metabolic pathways - Mus musculus (mouse)|Glycerophospholipid metabolism - Mus musculus (mouse)	11:59970614-60046489	31	42	33	31	23	22	0.631155	0.827545	0.672935	0.60625	0.512307	0.497795	0.710545	0.538784	0.39922	0.188432	1	-
ENSMUSG00000000303	Cdh1	cadherin_1	GO:0050896|GO:0030054|GO:0005623|GO:0009987|GO:0005576|GO:0005488|GO:0032991|GO:0016020|GO:0032502|GO:0008152|GO:0031224|GO:0043227|GO:0005911|GO:0007155|GO:0019222|GO:0005886|GO:0071704|GO:0048523|GO:0043229|GO:0051050|GO:0009893|GO:0050794|GO:0006807|GO:0009058|GO:0005622|GO:0031252|GO:0043167|GO:0097367|GO:0051641|GO:0071944|GO:0012505|GO:0016043|GO:0042995|GO:0051716|GO:0043234|GO:0030055|GO:…	response to stimulus|cell junction|cell|cellular process|extracellular region|binding|macromolecular complex|membrane|developmental process|metabolic process|intrinsic component of membrane|membrane-bounded organelle|cell-cell junction|cell adhesion|regulation of metabolic process|plasma membrane|organic substance metabolic process|negative regulation of cellular process|intracellular organelle|p…	K05689	cadherin 1, type 1, E-cadherin[-]	mmu05200|mmu04015|mmu04514|mmu04390|mmu05226|mmu04371|mmu05100|mmu04520|mmu05218|mmu05213|mmu05219|mmu05216	Pathways in cancer - Mus musculus (mouse)|Rap1 signaling pathway - Mus musculus (mouse)|Cell adhesion molecules (CAMs) - Mus musculus (mouse)|Hippo signaling pathway - Mus musculus (mouse)|Gastric cancer - Mus musculus (mouse)|Apelin signaling pathway - Mus musculus (mouse)|Bacterial invasion of epithelial cells - Mus musculus (mouse)|Adherens junction - Mus musculus (mouse)|Melanoma - Mus muscul…	8:106603351-106670246	464	500	340	361	403	446	5.26531	5.49095	3.86429	3.93488	5.00314	5.62455	4.87352	4.85419	0.00573244	0.865803	1	-
ENSMUSG00000000305	Cdh4	cadherin_4	GO:0050896|GO:0005623|GO:0009987|GO:0005488|GO:0016020|GO:0032502|GO:0040007|GO:0040011|GO:0031224|GO:0007155|GO:0005886|GO:0009653|GO:0009605|GO:0045927|GO:0050794|GO:0043167|GO:0071944|GO:0016043|GO:0016049|GO:0048856|GO:0048589|GO:0040008|GO:0050793|GO:0045595|GO:0048638|GO:0045597|GO:0048639|GO:0043169|GO:0005887|GO:0051130|GO:0048869|GO:0060560|GO:0006935|GO:0098609|GO:0048468|GO:0030307|GO:…	response to stimulus|cell|cellular process|binding|membrane|developmental process|growth|locomotion|intrinsic component of membrane|cell adhesion|plasma membrane|anatomical structure morphogenesis|response to external stimulus|positive regulation of growth|regulation of cellular process|ion binding|cell periphery|cellular component organization|cell growth|anatomical structure development|develop…	K06797	cadherin 4, type 1, R-cadherin[-]	mmu04514	Cell adhesion molecules (CAMs) - Mus musculus (mouse)	2:179442431-179899373	512	682	375	428	531	584	3.89149	5.01651	2.85471	3.1247	4.41542	4.93294	3.9209	4.15768	-0.0845944	0.827904	1	-
ENSMUSG00000000308	Ckmt1	creatine_kinase_mitochondrial_1_ubiquitous	GO:0005623|GO:0009987|GO:0005576|GO:0005488|GO:0003824|GO:0016020|GO:0008152|GO:0043227|GO:0031090|GO:0048523|GO:0043229|GO:0016740|GO:0050794|GO:0005622|GO:0043167|GO:0097367|GO:0005515|GO:1903561|GO:0044237|GO:0036094|GO:0043209|GO:0097159|GO:0070062|GO:0051098|GO:0006793|GO:0005737|GO:0001882|GO:0019866|GO:0008219|GO:0031966|GO:0000166|GO:0010941|GO:0031982|GO:0043168|GO:0043231|GO:0060548|GO:…	cell|cellular process|extracellular region|binding|catalytic activity|membrane|metabolic process|membrane-bounded organelle|organelle membrane|negative regulation of cellular process|intracellular organelle|transferase activity|regulation of cellular process|intracellular|ion binding|carbohydrate derivative binding|protein binding|extracellular vesicle|cellular metabolic process|small molecule bi…	K00933	creatine kinase[2.7.3.2]	mmu01100|mmu00330	Metabolic pathways - Mus musculus (mouse)|Arginine and proline metabolism - Mus musculus (mouse)	2:121357714-121363737	28	35	23	35	22	31	0.288567	0.349083	0.237412	0.346477	0.248056	0.355058	0.291687	0.31653	-0.11792	0.838868	1	-
ENSMUSG00000000317	Bcl6b	B_cell_CLL_lymphoma_6_member_B	GO:0001071|GO:0005623|GO:0009987|GO:0005488|GO:0008152|GO:0003700|GO:0043227|GO:0019222|GO:0071704|GO:0048523|GO:0043229|GO:0050794|GO:0006807|GO:0009058|GO:0005622|GO:0043167|GO:0009892|GO:0005515|GO:0044237|GO:0097159|GO:0046483|GO:0000981|GO:1901360|GO:0031324|GO:0009890|GO:0044249|GO:0043169|GO:0003676|GO:0006725|GO:0006139|GO:0051171|GO:0043231|GO:0031323|GO:0005634|GO:0010468|GO:0001227|GO:…	nucleic acid binding transcription factor activity|cell|cellular process|binding|metabolic process|transcription factor activity, sequence-specific DNA binding|membrane-bounded organelle|regulation of metabolic process|organic substance metabolic process|negative regulation of cellular process|intracellular organelle|regulation of cellular process|nitrogen compound metabolic process|biosynthetic …	-	-	-	-	11:70224128-70229798	248	218	204	202	189	203	3.67633	3.12745	3.02884	2.87628	3.06518	3.34431	3.27754	3.09526	0.082554	0.59158	1	-
ENSMUSG00000000318	Clec10a	C_type_lectin_domain_family_10_member_A	GO:0050896|GO:0005488|GO:0016020|GO:0031224|GO:0030246|GO:0006950|GO:0009611|GO:0006952|GO:0048771|GO:0016021|GO:0006954|GO:0002248|GO:0042060|GO:0002246	response to stimulus|binding|membrane|intrinsic component of membrane|carbohydrate binding|response to stress|response to wounding|defense response|tissue remodeling|integral component of membrane|inflammatory response|connective tissue replacement involved in inflammatory response wound healing|wound healing|wound healing involved in inflammatory response	-	-	-	-	11:70156197-70170834	23	9	12	7	16	10	0.246859	0.0934875	0.129003	0.0721688	0.187883	0.119283	0.15645	0.126445	0.307192	0.556246	1	-
ENSMUSG00000000325	Arvcf	armadillo_repeat_gene_deleted_in_velo_cardio_facial_syndrome	GO:0030054|GO:0005623|GO:0005488|GO:0016020|GO:0032502|GO:0043227|GO:0007155|GO:0005886|GO:0043229|GO:0005622|GO:0071944|GO:0048856|GO:0005515|GO:0005737|GO:0098609|GO:0016337|GO:0043231|GO:0007275|GO:0005634|GO:0005654|GO:0098742|GO:0031981|GO:0016339	cell junction|cell|binding|membrane|developmental process|membrane-bounded organelle|cell adhesion|plasma membrane|intracellular organelle|intracellular|cell periphery|anatomical structure development|protein binding|cytoplasm|cell-cell adhesion|single organismal cell-cell adhesion|intracellular membrane-bounded organelle|multicellular organism development|nucleus|nucleoplasm|cell-cell adhesion v…	-	-	-	-	16:18348182-18407076	1995	2284	1397	2033	2038	2001	10.8783	12.0527	7.62955	10.6481	12.1578	12.1258	10.1869	11.6439	-0.192867	0.404261	1	-
ENSMUSG00000000326	Comt	catechol_O_methyltransferase	GO:0022414|GO:0050896|GO:0005623|GO:0009987|GO:0005576|GO:0045202|GO:0005488|GO:0000003|GO:0003824|GO:0016020|GO:0007610|GO:0032502|GO:0008152|GO:0051707|GO:0009607|GO:0031224|GO:0043227|GO:0019222|GO:0005886|GO:0042445|GO:0071704|GO:0048523|GO:0043229|GO:0016740|GO:0044297|GO:0097060|GO:0009893|GO:0009605|GO:0050794|GO:0006807|GO:0005622|GO:0043167|GO:0044708|GO:0048609|GO:0071944|GO:0042995|GO:…	reproductive process|response to stimulus|cell|cellular process|extracellular region|synapse|binding|reproduction|catalytic activity|membrane|behavior|developmental process|metabolic process|response to other organism|response to biotic stimulus|intrinsic component of membrane|membrane-bounded organelle|regulation of metabolic process|plasma membrane|hormone metabolic process|organic substance me…	K00545	catechol O-methyltransferase[2.1.1.6]	mmu01100|mmu04728|mmu00140|mmu00350	Metabolic pathways - Mus musculus (mouse)|Dopaminergic synapse - Mus musculus (mouse)|Steroid hormone biosynthesis - Mus musculus (mouse)|Tyrosine metabolism - Mus musculus (mouse)	16:18406886-18426852	333	355	228	296	304	261	5.46164	5.63479	3.74541	4.66325	5.45486	4.75736	4.94728	4.95849	-0.00326534	0.917412	1	-
ENSMUSG00000000339	Rtca	RNA_3_terminal_phosphate_cyclase	GO:0005623|GO:0009987|GO:0005488|GO:0003824|GO:0008152|GO:0043227|GO:0071704|GO:0043229|GO:0016874|GO:0006807|GO:0005622|GO:0043167|GO:0097367|GO:0044237|GO:0036094|GO:0097159|GO:0046483|GO:1901360|GO:0001882|GO:0003963|GO:0003676|GO:0000166|GO:0006725|GO:0006139|GO:0043168|GO:0043231|GO:0005634|GO:0003723|GO:0017076|GO:0005654|GO:0016070|GO:0001883|GO:0010467|GO:0032549|GO:0031981|GO:0005524|GO:…	cell|cellular process|binding|catalytic activity|metabolic process|membrane-bounded organelle|organic substance metabolic process|intracellular organelle|ligase activity|nitrogen compound metabolic process|intracellular|ion binding|carbohydrate derivative binding|cellular metabolic process|small molecule binding|organic cyclic compound binding|heterocycle metabolic process|organic cyclic compound…	-	-	-	-	3:116488963-116508208	987	993	1012	1204	803	918	22.7771	22.1769	23.3908	26.6886	20.2734	23.5435	22.7816	23.5018	-0.0449037	0.95035	1	-
ENSMUSG00000000340	Dbt	dihydrolipoamide_branched_chain_transacylase_E2	GO:0005623|GO:0005488|GO:0003824|GO:0008152|GO:0043227|GO:0043229|GO:0016740|GO:0005622|GO:0042645|GO:0005515|GO:0005737|GO:0016746|GO:0019899|GO:0043231|GO:0005759|GO:0016747|GO:0005739|GO:0044389|GO:0043754|GO:0031625	cell|binding|catalytic activity|metabolic process|membrane-bounded organelle|intracellular organelle|transferase activity|intracellular|mitochondrial nucleoid|protein binding|cytoplasm|transferase activity, transferring acyl groups|enzyme binding|intracellular membrane-bounded organelle|mitochondrial matrix|transferase activity, transferring acyl groups other than amino-acyl groups|mitochondrion|…	K09699	2-oxoisovalerate dehydrogenase E2 component (dihydrolipoyl transacylase)[2.3.1.168]	mmu01100|mmu00280|mmu00640	Metabolic pathways - Mus musculus (mouse)|Valine, leucine and isoleucine degradation - Mus musculus (mouse)|Propanoate metabolism - Mus musculus (mouse)	3:116513070-116549981	497	517	542	457	479	460	8.16432	8.21913	8.9176	7.21106	8.60857	8.39788	8.43368	8.0725	0.0631468	0.613203	1	-
ENSMUSG00000000346	Dazap2	DAZ_associated_protein_2	GO:0005623|GO:0005488|GO:0032991|GO:0043227|GO:0043229|GO:0005622|GO:0043234|GO:0005515|GO:0005737|GO:0005667|GO:0019904|GO:0043231|GO:0005634|GO:0050699	cell|binding|macromolecular complex|membrane-bounded organelle|intracellular organelle|intracellular|protein complex|protein binding|cytoplasm|transcription factor complex|protein domain specific binding|intracellular membrane-bounded organelle|nucleus|WW domain binding	-	-	-	-	15:100615628-100620731	2447	2593	2381	2661	2233	2211	83.6529	85.7868	81.525	87.3797	83.5155	84.0007	83.6549	84.9653	-0.0224229	0.953691	1	-
ENSMUSG00000000355	Mcts1	malignant_T_cell_amplified_sequence_1	GO:0050896|GO:0005623|GO:0009987|GO:0005488|GO:0032991|GO:0016020|GO:0008152|GO:0040007|GO:0019222|GO:0005886|GO:0071704|GO:0043229|GO:0050794|GO:0006807|GO:0009058|GO:0005622|GO:0071944|GO:0016043|GO:0006950|GO:0051716|GO:0044237|GO:0040008|GO:0097159|GO:0033554|GO:0046483|GO:0005737|GO:0006413|GO:1901360|GO:0044249|GO:0019538|GO:0003676|GO:0030529|GO:0006725|GO:0044391|GO:0006139|GO:0051171|GO:…	response to stimulus|cell|cellular process|binding|macromolecular complex|membrane|metabolic process|growth|regulation of metabolic process|plasma membrane|organic substance metabolic process|intracellular organelle|regulation of cellular process|nitrogen compound metabolic process|biosynthetic process|intracellular|cell periphery|cellular component organization|response to stress|cellular respon…	-	-	-	-	X:38600578-38613426	492	471	527	458	407	412	14.7869	13.6994	15.8638	13.222	13.3825	13.7612	14.7834	13.4552	0.135809	0.386843	1	-
ENSMUSG00000000359	Rem1	rad_and_gem_related_GTP_binding_protein_1	GO:0050896|GO:0005623|GO:0009987|GO:0023052|GO:0005488|GO:0016020|GO:0050794|GO:0005622|GO:0043167|GO:0097367|GO:0051716|GO:0005515|GO:0036094|GO:0097159|GO:0006810|GO:0007154|GO:0001882|GO:0005516|GO:0007165|GO:0000166|GO:0008104|GO:0045184|GO:0043168|GO:0017076|GO:0001883|GO:0015031|GO:0035556|GO:0032549|GO:0032561|GO:0005525|GO:0007264|GO:0019001	response to stimulus|cell|cellular process|signaling|binding|membrane|regulation of cellular process|intracellular|ion binding|carbohydrate derivative binding|cellular response to stimulus|protein binding|small molecule binding|organic cyclic compound binding|transport|cell communication|nucleoside binding|calmodulin binding|signal transduction|nucleotide binding|protein localization|establishmen…	-	-	-	-	2:152626951-152635198	6	3	2	0	0	3	0.108688	0.0525946	0.0362934	0	0	0.0604004	0.0658587	0.0201335	1.70978	0.141285	1	-
ENSMUSG00000000365	Rnf17	ring_finger_protein_17	GO:0022414|GO:0005623|GO:0009987|GO:0005488|GO:0000003|GO:0032502|GO:0043227|GO:0043229|GO:0005622|GO:0043167|GO:0048609|GO:0003006|GO:0044702|GO:0048856|GO:0005515|GO:0019953|GO:0005737|GO:0043169|GO:0042802|GO:0048869|GO:0048515|GO:0048468|GO:0007276|GO:0007281|GO:0043231|GO:0046983|GO:0007275|GO:0005634|GO:0007286|GO:0042803|GO:0046872|GO:0030154|GO:0048232|GO:0046914|GO:0007283|GO:0008270	reproductive process|cell|cellular process|binding|reproduction|developmental process|membrane-bounded organelle|intracellular organelle|intracellular|ion binding|multicellular organismal reproductive process|developmental process involved in reproduction|single organism reproductive process|anatomical structure development|protein binding|sexual reproduction|cytoplasm|cation binding|identical pr…	-	-	-	-	14:56402697-56525032	37	44	64	53	48	17	0.448652	0.51634	0.777279	0.617313	0.636775	0.229092	0.580757	0.494393	0.232277	0.525372	1	-
ENSMUSG00000000374	Trappc10	trafficking_protein_particle_complex_10	GO:0005623|GO:0032991|GO:0043227|GO:0043229|GO:0005622|GO:0051641|GO:0012505|GO:0043234|GO:0006810|GO:0005737|GO:0005794|GO:0051649|GO:0043231|GO:0030008|GO:0005768|GO:0016192|GO:0046907|GO:1990071|GO:0016197|GO:0042147|GO:0048193|GO:0016482|GO:0006891|GO:0034498	cell|macromolecular complex|membrane-bounded organelle|intracellular organelle|intracellular|cellular localization|endomembrane system|protein complex|transport|cytoplasm|Golgi apparatus|establishment of localization in cell|intracellular membrane-bounded organelle|TRAPP complex|endosome|vesicle-mediated transport|intracellular transport|TRAPPII protein complex|endosomal transport|retrograde tran…	-	-	-	-	10:78186725-78244642	1071	1255	915	1008	1021	1046	13.244	15.0191	11.3327	11.9731	13.8129	14.375	13.1986	13.387	-0.0204502	0.952394	1	-
ENSMUSG00000000378	Ccm2	cerebral_cavernous_malformation_2	GO:0005623|GO:0009987|GO:0005488|GO:0032991|GO:0032502|GO:0040007|GO:0009653|GO:0005622|GO:0016043|GO:0043234|GO:0048856|GO:0005515|GO:0048589|GO:0035264|GO:0035295|GO:0048839|GO:0009888|GO:0005737|GO:0007423|GO:0048869|GO:0007507|GO:0048468|GO:0001568|GO:0048729|GO:0035239|GO:0007275|GO:0048513|GO:0048514|GO:0009790|GO:0072359|GO:0001570|GO:0045216|GO:0043583|GO:0030154|GO:0060039|GO:0060429|GO:…	cell|cellular process|binding|macromolecular complex|developmental process|growth|anatomical structure morphogenesis|intracellular|cellular component organization|protein complex|anatomical structure development|protein binding|developmental growth|multicellular organism growth|tube development|inner ear development|tissue development|cytoplasm|sensory organ development|cellular developmental pro…	-	-	-	-	11:6546887-6596744	748	797	761	804	594	634	8.08392	8.33585	8.23739	8.34632	7.02325	7.61477	8.21905	7.66145	0.101356	0.487194	1	-
ENSMUSG00000000384	Tbrg4	transforming_growth_factor_beta_regulated_gene_4	GO:0005623|GO:0009987|GO:0005488|GO:0003824|GO:0008152|GO:0043227|GO:0071704|GO:0043229|GO:0016740|GO:0005622|GO:0005515|GO:0044237|GO:0097159|GO:0006793|GO:0006091|GO:0005737|GO:0019538|GO:0055114|GO:0003676|GO:0043231|GO:0016772|GO:0003723|GO:0043412|GO:0044267|GO:0006796|GO:0016773|GO:0016301|GO:0036211|GO:0045333|GO:0005739|GO:0016310|GO:0004672|GO:0006464|GO:0044822|GO:0006468	cell|cellular process|binding|catalytic activity|metabolic process|membrane-bounded organelle|organic substance metabolic process|intracellular organelle|transferase activity|intracellular|protein binding|cellular metabolic process|organic cyclic compound binding|phosphorus metabolic process|generation of precursor metabolites and energy|cytoplasm|protein metabolic process|oxidation-reduction pro…	-	-	-	-	11:6615598-6626067	620	777	534	643	700	809	5.89169	7.14563	5.08247	5.86919	7.27743	8.54366	6.03993	7.23009	-0.259482	0.280498	1	-
ENSMUSG00000000385	Tmprss2	transmembrane_protease_serine_2	GO:0005623|GO:0009987|GO:0005576|GO:0005488|GO:0003824|GO:0016020|GO:0008152|GO:0040011|GO:0031224|GO:0043227|GO:0016787|GO:0005886|GO:0071704|GO:0050794|GO:0071944|GO:0004872|GO:0040017|GO:0005515|GO:1903561|GO:0040012|GO:0070062|GO:0006810|GO:0008233|GO:0046598|GO:0019538|GO:0050792|GO:0016032|GO:0046596|GO:0031982|GO:0017171|GO:0048524|GO:0038024|GO:0016021|GO:0016192|GO:0005044|GO:1903902|GO:…	cell|cellular process|extracellular region|binding|catalytic activity|membrane|metabolic process|locomotion|intrinsic component of membrane|membrane-bounded organelle|hydrolase activity|plasma membrane|organic substance metabolic process|regulation of cellular process|cell periphery|receptor activity|positive regulation of locomotion|protein binding|extracellular vesicle|regulation of locomotion|…	K09633	transmembrane protease serine 2[3.4.21.-]	mmu05202|mmu05164|mmu05215	Transcriptional misregulation in cancer - Mus musculus (mouse)|Influenza A - Mus musculus (mouse)|Prostate cancer - Mus musculus (mouse)	16:97564684-97611195	11	6	2	5	0	5	0.217365	0.114746	0.0395907	0.0949066	0	0.109806	0.1239	0.0682374	0.860548	0.378329	1	-
ENSMUSG00000000386	Mx1	MX_dynamin_like_GTPase_1	GO:0050896|GO:0005623|GO:0005488|GO:0003824|GO:0002376|GO:0008152|GO:0051707|GO:0009607|GO:0043227|GO:0006955|GO:0016787|GO:0043229|GO:0009605|GO:0005622|GO:0043167|GO:0097367|GO:0006950|GO:0036094|GO:0097159|GO:0006952|GO:0009615|GO:0001882|GO:0016817|GO:0043207|GO:0000166|GO:0045087|GO:0043168|GO:0043231|GO:0005634|GO:0017076|GO:0001883|GO:0016818|GO:0032549|GO:0032561|GO:0005525|GO:0016462|GO:…	response to stimulus|cell|binding|catalytic activity|immune system process|metabolic process|response to other organism|response to biotic stimulus|membrane-bounded organelle|immune response|hydrolase activity|intracellular organelle|response to external stimulus|intracellular|ion binding|carbohydrate derivative binding|response to stress|small molecule binding|organic cyclic compound binding|def…	-	-	-	-	16:97447035-97462907	7	3	6	1	5	6	0.0830886	0.034463	0.0713333	0.0114018	0.0649345	0.0791421	0.0629616	0.0518261	0.280793	0.665053	1	-
ENSMUSG00000000392	Fap	fibroblast_activation_protein	GO:0030054|GO:0005623|GO:0009987|GO:0005576|GO:0005488|GO:0003824|GO:0016020|GO:0032502|GO:0008152|GO:0040011|GO:0031224|GO:0048646|GO:0016787|GO:0007155|GO:0019222|GO:0005886|GO:0009653|GO:0071704|GO:0048523|GO:0048870|GO:0045177|GO:0050794|GO:0031252|GO:0009986|GO:0071944|GO:0016043|GO:0042995|GO:0045178|GO:0005615|GO:0030055|GO:0048856|GO:0005515|GO:0044237|GO:0008283|GO:0009056|GO:0001726|GO:…	cell junction|cell|cellular process|extracellular region|binding|catalytic activity|membrane|developmental process|metabolic process|locomotion|intrinsic component of membrane|anatomical structure formation involved in morphogenesis|hydrolase activity|cell adhesion|regulation of metabolic process|plasma membrane|anatomical structure morphogenesis|organic substance metabolic process|negative regul…	-	-	-	-	2:62500943-62574075	174	170	294	194	140	135	1.55612	1.47134	2.63345	1.66653	1.36979	1.34175	1.88697	1.45936	0.370738	0.143957	1	-
ENSMUSG00000000394	Gcg	glucagon	GO:0050896|GO:0005623|GO:0009987|GO:0005576|GO:0023052|GO:0005488|GO:0008152|GO:0043227|GO:0019222|GO:0023051|GO:0071704|GO:0048523|GO:0043229|GO:0051050|GO:0009893|GO:0009605|GO:0050794|GO:0006807|GO:0009058|GO:0005622|GO:0051641|GO:0012505|GO:0016043|GO:0006950|GO:0051716|GO:0032844|GO:0005615|GO:0005515|GO:0044237|GO:0032259|GO:0023057|GO:0031983|GO:0019725|GO:0051098|GO:0006793|GO:0006810|GO:…	response to stimulus|cell|cellular process|extracellular region|signaling|binding|metabolic process|membrane-bounded organelle|regulation of metabolic process|regulation of signaling|organic substance metabolic process|negative regulation of cellular process|intracellular organelle|positive regulation of transport|positive regulation of metabolic process|response to external stimulus|regulation o…	K05259	glucagon[-]	mmu04080|mmu04714|mmu04024|mmu04922|mmu04911	Neuroactive ligand-receptor interaction - Mus musculus (mouse)|Thermogenesis - Mus musculus (mouse)|cAMP signaling pathway - Mus musculus (mouse)|Glucagon signaling pathway - Mus musculus (mouse)|Insulin secretion - Mus musculus (mouse)	2:62474530-62483650	0	0	1	0	0	1	0	0	0.0321687	0	0	0.0357198	0.0107229	0.0119066	-0.151066	1	1	-
ENSMUSG00000000399	Ndufa9	NADH_dehydrogenase_ubiquinone_1_alpha_subcomplex_9	GO:0050896|GO:0005623|GO:0009987|GO:0005488|GO:0003824|GO:0032991|GO:0016020|GO:0008152|GO:0043227|GO:0031090|GO:0071704|GO:0043229|GO:0070469|GO:0009058|GO:0005622|GO:0016491|GO:0043234|GO:0005515|GO:0044237|GO:0005737|GO:0044249|GO:0019866|GO:0016651|GO:0005746|GO:0055114|GO:0031966|GO:0045271|GO:0043231|GO:0051186|GO:0042180|GO:0010033|GO:0032403|GO:0005634|GO:0009743|GO:0005747|GO:0005759|GO:…	response to stimulus|cell|cellular process|binding|catalytic activity|macromolecular complex|membrane|metabolic process|membrane-bounded organelle|organelle membrane|organic substance metabolic process|intracellular organelle|respiratory chain|biosynthetic process|intracellular|oxidoreductase activity|protein complex|protein binding|cellular metabolic process|cytoplasm|cellular biosynthetic proce…	K03953	NADH dehydrogenase (ubiquinone) 1 alpha subcomplex subunit 9[-]	mmu01100|mmu04714|mmu05016|mmu05010|mmu04932|mmu04723|mmu05012|mmu00190	Metabolic pathways - Mus musculus (mouse)|Thermogenesis - Mus musculus (mouse)|Huntington disease - Mus musculus (mouse)|Alzheimer disease - Mus musculus (mouse)|Non-alcoholic fatty liver disease (NAFLD) - Mus musculus (mouse)|Retrograde endocannabinoid signaling - Mus musculus (mouse)|Parkinson disease - Mus musculus (mouse)|Oxidative phosphorylation - Mus musculus (mouse)	6:126821721-126849136	1392	1679	1792	1931	1208	1337	33.0896	38.6256	42.6654	44.0914	31.416	35.3209	38.1269	36.9428	0.0455159	0.702749	1	-
ENSMUSG00000000402	Egfl6	EGF_like_domain_multiple_6	GO:0009987|GO:0005576|GO:0005488|GO:0031012|GO:0016020|GO:0032502|GO:0007155|GO:0005578|GO:0050794|GO:0043167|GO:0016043|GO:0005604|GO:0048856|GO:0005515|GO:0030155|GO:0050839|GO:0033627|GO:0043169|GO:0005102|GO:0048869|GO:0098609|GO:0016337|GO:0031589|GO:0045785|GO:0007275|GO:0032403|GO:0005178|GO:0010811|GO:0046872|GO:0030154|GO:0030198|GO:0033631|GO:0010810|GO:0005509	cellular process|extracellular region|binding|extracellular matrix|membrane|developmental process|cell adhesion|proteinaceous extracellular matrix|regulation of cellular process|ion binding|cellular component organization|basement membrane|anatomical structure development|protein binding|regulation of cell adhesion|cell adhesion molecule binding|cell adhesion mediated by integrin|cation binding|r…	-	-	-	-	X:166523007-166585720	83	103	107	67	87	107	1.9161	2.30118	2.47406	1.4857	2.1973	2.74519	2.23045	2.14273	0.0578828	0.722429	1	-
[truncated: 20,329 more rows]
