# Supplementary material for: Deficiency of Wdr60 and Wdr34 cause distinct neural tube malformation phenotypes in early embryos
Source: Front Cell Dev Biol. 2023 May 9;11:1084245. doi: 10.3389/fcell.2023.1084245 (PMC10203710; doi:10.3389/fcell.2023.1084245)
Supplement: Supplementary file 2 [file Table3.XLSX]

## Sheet: Table S3 RNAseq_Wdr34-head_raw
gene id	gene name	description	GO_id	GO_term	KO_ID	KO_Description	kegg_id	kegg_term	locus	X34B3_count	X34B4_count	X1028347_count	X3428_count	X34A2_count	X34A8_count	X34B3_FPKM	X34B4_FPKM	X1028347_FPKM	X3428_FPKM	X34A2_FPKM	X34A8_FPKM	Group2	Group1	log2FC	Pvalue	Qvalue	updown
ENSMUSG00000020303	Stc2	stanniocalcin_2	GO:0022414|GO:0050896|GO:0005623|GO:0009987|GO:0005576|GO:0023052|GO:0005488|GO:0000003|GO:0032502|GO:0008152|GO:0040007|GO:0043227|GO:0019222|GO:0042445|GO:0071704|GO:0043229|GO:0009605|GO:0050794|GO:0009058|GO:0005622|GO:0048609|GO:0012505|GO:0003006|GO:0009892|GO:0006950|GO:0044702|GO:0051716|GO:0005615|GO:0045926|GO:0048856|GO:0005515|GO:0048589|GO:0044237|GO:0040008|GO:0050793|GO:0097159|GO:…	reproductive process|response to stimulus|cell|cellular process|extracellular region|signaling|binding|reproduction|developmental process|metabolic process|growth|membrane-bounded organelle|regulation of metabolic process|hormone metabolic process|organic substance metabolic process|intracellular organelle|response to external stimulus|regulation of cellular process|biosynthetic process|intracell…	-	-	-	-	11:31357307-31370074	1537	1821	1939	97	145	105	13.4258	16.2463	15.1895	0.811122	1.06388	0.799133	14.9539	0.891377	4.06834	1e-126	2.08e-122	UP
ENSMUSG00000021196	Pfkp	phosphofructokinase_platelet	GO:0050896|GO:0005623|GO:0009987|GO:0005576|GO:0005488|GO:0003824|GO:0032991|GO:0016020|GO:0008152|GO:0043227|GO:0071704|GO:0043229|GO:0016740|GO:0006807|GO:0005622|GO:0043167|GO:0097367|GO:0016043|GO:0006950|GO:0051716|GO:0043234|GO:0006914|GO:0005515|GO:1903561|GO:0044237|GO:0036094|GO:0009056|GO:0097159|GO:0070062|GO:0006793|GO:0033554|GO:0006091|GO:0046483|GO:0005737|GO:1901360|GO:0001882|GO:…	response to stimulus|cell|cellular process|extracellular region|binding|catalytic activity|macromolecular complex|membrane|metabolic process|membrane-bounded organelle|organic substance metabolic process|intracellular organelle|transferase activity|nitrogen compound metabolic process|intracellular|ion binding|carbohydrate derivative binding|cellular component organization|response to stress|cellu…	K00850	6-phosphofructokinase 1[2.7.1.11]	mmu01100|mmu04152|mmu04919|mmu01200|mmu03018|mmu01230|mmu00010|mmu05230|mmu00051|mmu00052|mmu00030	Metabolic pathways - Mus musculus (mouse)|AMPK signaling pathway - Mus musculus (mouse)|Thyroid hormone signaling pathway - Mus musculus (mouse)|Carbon metabolism - Mus musculus (mouse)|RNA degradation - Mus musculus (mouse)|Biosynthesis of amino acids - Mus musculus (mouse)|Glycolysis / Gluconeogenesis - Mus musculus (mouse)|Central carbon metabolism in cancer - Mus musculus (mouse)|Fructose and…	13:6579768-6648777	2955	3293	2585	252	309	255	20.4078	23.2278	16.0103	1.66605	1.79247	1.53442	19.882	1.66432	3.57846	7.92e-93	8.23e-89	UP
ENSMUSG00000020108	Ddit4	DNA_damage_inducible_transcript_4	GO:0050896|GO:0005623|GO:0009987|GO:0023052|GO:0005488|GO:0002376|GO:0032502|GO:0008152|GO:0040011|GO:0051707|GO:0009607|GO:0043227|GO:0019222|GO:0023051|GO:0071704|GO:0048523|GO:0043229|GO:0048870|GO:0009605|GO:0050794|GO:0006807|GO:0005622|GO:0016043|GO:0009892|GO:0006950|GO:0051716|GO:0048856|GO:0005515|GO:0044237|GO:0008283|GO:0023057|GO:0009056|GO:0006793|GO:0033554|GO:0006091|GO:0072593|GO:…	response to stimulus|cell|cellular process|signaling|binding|immune system process|developmental process|metabolic process|locomotion|response to other organism|response to biotic stimulus|membrane-bounded organelle|regulation of metabolic process|regulation of signaling|organic substance metabolic process|negative regulation of cellular process|intracellular organelle|cell motility|response to e…	K08270	DNA-damage-inducible transcript 4[-]	mmu04151|mmu05206|mmu04150	PI3K-Akt signaling pathway - Mus musculus (mouse)|MicroRNAs in cancer - Mus musculus (mouse)|mTOR signaling pathway - Mus musculus (mouse)	10:59949675-59951770	4360	5969	6468	562	559	654	212.439	297.048	282.63	26.214	22.8779	27.7645	264.039	25.6188	3.36548	4.01e-85	2.78e-81	UP
ENSMUSG00000040280	Ndufa4l2	NADH_dehydrogenase_ubiquinone_1_alpha_subcomplex_4_like_2	-	-	K03948	NADH dehydrogenase (ubiquinone) 1 alpha subcomplex subunit 4[-]	mmu01100|mmu05016|mmu05010|mmu04932|mmu05012|mmu00190	Metabolic pathways - Mus musculus (mouse)|Huntington,s disease - Mus musculus (mouse)|Alzheimer,s disease - Mus musculus (mouse)|Non-alcoholic fatty liver disease (NAFLD) - Mus musculus (mouse)|Parkinson,s disease - Mus musculus (mouse)|Oxidative phosphorylation - Mus musculus (mouse)	10:127514939-127517152	606	605	597	16	24	36	51.8263	52.8457	45.788	1.30995	1.724	2.68254	50.1533	1.9055	4.7181	1.23e-82	6.38e-79	UP
ENSMUSG00000021831	Ero1l	ERO1_like_S._cerevisiae_	GO:0050896|GO:0005623|GO:0009987|GO:0023052|GO:0005488|GO:0003824|GO:0016020|GO:0032502|GO:0008152|GO:0016853|GO:0031224|GO:0043227|GO:0005789|GO:0031090|GO:0071704|GO:0048523|GO:0043229|GO:0050794|GO:0006807|GO:0005622|GO:0051641|GO:0012505|GO:0016043|GO:0042995|GO:0006457|GO:0006950|GO:0016491|GO:0051716|GO:0032844|GO:0048856|GO:0005515|GO:0044237|GO:0042175|GO:0019725|GO:0031301|GO:0006810|GO:…	response to stimulus|cell|cellular process|signaling|binding|catalytic activity|membrane|developmental process|metabolic process|isomerase activity|intrinsic component of membrane|membrane-bounded organelle|endoplasmic reticulum membrane|organelle membrane|organic substance metabolic process|negative regulation of cellular process|intracellular organelle|regulation of cellular process|nitrogen co…	K10950	ERO1-like protein alpha [EC:1.8.4.-][-]	mmu04141	Protein processing in endoplasmic reticulum - Mus musculus (mouse)	14:45283092-45318572	4094	5061	5043	739	845	842	76.1662	96.1674	84.1402	13.1616	13.2046	13.6487	85.4912	13.3383	2.6802	3.3e-76	1.37e-72	UP
ENSMUSG00000030103	Bhlhe40	basic_helix_loop_helix_family_member_e40	GO:0050896|GO:0001071|GO:0000988|GO:0005623|GO:0009987|GO:0048511|GO:0005488|GO:0008152|GO:0042752|GO:0003700|GO:0043227|GO:0019222|GO:0071704|GO:0048523|GO:0043229|GO:0009605|GO:0050794|GO:0006807|GO:0009058|GO:0005622|GO:0012505|GO:0009892|GO:0007623|GO:0005515|GO:0044237|GO:0000989|GO:0097159|GO:0032922|GO:0046483|GO:0005737|GO:0000981|GO:1901360|GO:0031324|GO:0005794|GO:0009890|GO:0044249|GO:…	response to stimulus|nucleic acid binding transcription factor activity|transcription factor activity, protein binding|cell|cellular process|rhythmic process|binding|metabolic process|regulation of circadian rhythm|transcription factor activity, sequence-specific DNA binding|membrane-bounded organelle|regulation of metabolic process|organic substance metabolic process|negative regulation of cellu…	K03729	class B basic helix-loop-helix protein 2[-]	-	-	6:108660629-108666925	788	1125	1289	79	85	83	10.1103	14.7423	14.8316	0.970312	0.916027	0.927851	13.2281	0.938063	3.81777	6.8e-76	2.35e-72	UP
ENSMUSG00000031297	Slc7a3	solute_carrier_family_7_cationic_amino_acid_transporter_y+_system_member_3	GO:0050896|GO:0005215|GO:0005623|GO:0009987|GO:0023052|GO:0016020|GO:0031224|GO:0005886|GO:0023051|GO:0050794|GO:0071944|GO:0051716|GO:0022857|GO:0006810|GO:0022891|GO:0007154|GO:0055085|GO:0009966|GO:0005887|GO:0010646|GO:0007165|GO:0031226|GO:0016021|GO:0034220|GO:0015291|GO:0098657|GO:0006811|GO:1903825|GO:1902531|GO:0015075|GO:0035556|GO:0015711|GO:0032006|GO:0008324|GO:0098656|GO:0015297|GO:…	response to stimulus|transporter activity|cell|cellular process|signaling|membrane|intrinsic component of membrane|plasma membrane|regulation of signaling|regulation of cellular process|cell periphery|cellular response to stimulus|transmembrane transporter activity|transport|substrate-specific transmembrane transporter activity|cell communication|transmembrane transport|regulation of signal trans…	-	-	-	-	X:101079210-101086020	412	406	424	13	21	18	5.5781	5.61425	5.1482	0.168493	0.23882	0.212339	5.44685	0.206551	4.72086	6.54e-75	1.94e-71	UP
ENSMUSG00000024924	Vldlr	very_low_density_lipoprotein_receptor	GO:0050896|GO:0005215|GO:0005623|GO:0009987|GO:0005576|GO:0023052|GO:0005488|GO:0004871|GO:0032991|GO:0016020|GO:0032502|GO:0008152|GO:0051707|GO:0009607|GO:0031224|GO:0043227|GO:0005905|GO:0032994|GO:0019222|GO:0009653|GO:0071704|GO:0048523|GO:0043229|GO:0009893|GO:0045177|GO:0009605|GO:0050794|GO:0006807|GO:0009058|GO:0038023|GO:0005622|GO:0043167|GO:0009986|GO:0097367|GO:0012505|GO:0016043|GO:…	response to stimulus|transporter activity|cell|cellular process|extracellular region|signaling|binding|signal transducer activity|macromolecular complex|membrane|developmental process|metabolic process|response to other organism|response to biotic stimulus|intrinsic component of membrane|membrane-bounded organelle|coated pit|protein-lipid complex|regulation of metabolic process|anatomical structu…	-	-	-	-	19:27216484-27254231	1926	2408	2189	288	375	312	11.0717	14.1382	11.2851	1.5849	1.8107	1.5627	12.165	1.65277	2.87978	1.11e-74	2.87e-71	UP
ENSMUSG00000078566	Bnip3	BCL2_adenovirus_E1B_interacting_protein_3	GO:0050896|GO:0005623|GO:0009987|GO:0023052|GO:0045202|GO:0005488|GO:0002376|GO:0016020|GO:0032502|GO:0008152|GO:0051707|GO:0009607|GO:0019867|GO:0031224|GO:0043227|GO:0031090|GO:0019222|GO:0023051|GO:0009653|GO:0071704|GO:0048523|GO:0043229|GO:0009605|GO:0050794|GO:0005622|GO:0051641|GO:0012505|GO:0016043|GO:0042995|GO:0009892|GO:0006950|GO:0051716|GO:0048856|GO:0060076|GO:0005515|GO:0044237|GO:…	response to stimulus|cell|cellular process|signaling|synapse|binding|immune system process|membrane|developmental process|metabolic process|response to other organism|response to biotic stimulus|outer membrane|intrinsic component of membrane|membrane-bounded organelle|organelle membrane|regulation of metabolic process|regulation of signaling|anatomical structure morphogenesis|organic substance me…	K15464	BCL2/adenovirus E1B 19 kDa protein-interacting protein 3[-]	mmu04068|mmu05134	FoxO signaling pathway - Mus musculus (mouse)|Legionellosis - Mus musculus (mouse)	7:138890836-138909519	4067	4822	5526	727	653	774	105.733	128.038	128.839	18.0934	14.2595	17.5324	120.87	16.6284	2.86174	1.19e-72	2.74e-69	UP
ENSMUSG00000097767	Miat	myocardial_infarction_associated_transcript_non_protein_coding_	-	-	-	-	-	-	5:112213228-112229395	1255	1097	1294	7552	12115	8398	5.66136	5.0543	5.23494	32.6128	45.9045	33.0077	5.31686	37.175	-2.80569	1.84e-68	3.82e-65	DOWN
ENSMUSG00000028893	Sesn2	sestrin_2	GO:0050896|GO:0005623|GO:0009987|GO:0023052|GO:0005488|GO:0008152|GO:0043227|GO:0019222|GO:0071704|GO:0043229|GO:0050794|GO:0006807|GO:0009058|GO:0005622|GO:0016043|GO:0006950|GO:0051716|GO:0006914|GO:0005515|GO:0044237|GO:0009056|GO:0019725|GO:0006793|GO:0006979|GO:0006810|GO:0046483|GO:0009725|GO:0005737|GO:0050790|GO:1901360|GO:0007154|GO:0044262|GO:0042592|GO:0019538|GO:0005975|GO:0055114|GO:…	response to stimulus|cell|cellular process|signaling|binding|metabolic process|membrane-bounded organelle|regulation of metabolic process|organic substance metabolic process|intracellular organelle|regulation of cellular process|nitrogen compound metabolic process|biosynthetic process|intracellular|cellular component organization|response to stress|cellular response to stimulus|autophagy|protein …	K10141	sestrin[-]	mmu04211|mmu04115	Longevity regulating pathway - mammal - Mus musculus (mouse)|p53 signaling pathway - Mus musculus (mouse)	4:132492032-132510501	1604	1874	1836	300	305	320	37.8964	45.221	38.9015	6.78522	6.0527	6.5873	40.673	6.47507	2.6511	2.57e-68	4.85e-65	UP
ENSMUSG00000034648	Lrrn1	leucine_rich_repeat_protein_1_neuronal	GO:0009987|GO:0005488|GO:0016020|GO:0032502|GO:0044089|GO:0031224|GO:0050794|GO:0016043|GO:0048856|GO:0005515|GO:0050793|GO:0051963|GO:0051965|GO:0050808|GO:0051130|GO:0050803|GO:0007275|GO:0022607|GO:0051128|GO:0016021|GO:0007399|GO:0007416|GO:0051960|GO:0050807	cellular process|binding|membrane|developmental process|positive regulation of cellular component biogenesis|intrinsic component of membrane|regulation of cellular process|cellular component organization|anatomical structure development|protein binding|regulation of developmental process|regulation of synapse assembly|positive regulation of synapse assembly|synapse organization|positive regulatio…	-	-	-	-	6:107529768-107570214	362	317	340	1971	2167	1976	8.03259	7.18428	6.7659	41.868	40.3888	38.2029	7.32759	40.1532	-2.45411	4.33e-66	7.49e-63	DOWN
ENSMUSG00000031557	Plekha2	pleckstrin_homology_domain_containing_family_A_phosphoinositide_binding_specific_member_2	GO:0005623|GO:0009987|GO:0005488|GO:0032991|GO:0016020|GO:0043227|GO:0007155|GO:0005886|GO:0043229|GO:0050794|GO:0005622|GO:0043167|GO:0071944|GO:0050840|GO:0008289|GO:0043234|GO:0005515|GO:0005737|GO:0030155|GO:0001968|GO:0043236|GO:0005543|GO:0043168|GO:0019904|GO:0043231|GO:0031589|GO:0045785|GO:0005634|GO:0010811|GO:0007160|GO:0030165|GO:0035091|GO:0010810|GO:0001954|GO:0005545|GO:0001952	cell|cellular process|binding|macromolecular complex|membrane|membrane-bounded organelle|cell adhesion|plasma membrane|intracellular organelle|regulation of cellular process|intracellular|ion binding|cell periphery|extracellular matrix binding|lipid binding|protein complex|protein binding|cytoplasm|regulation of cell adhesion|fibronectin binding|laminin binding|phospholipid binding|anion binding|…	-	-	-	-	8:25039144-25102194	1582	1645	1548	303	312	307	16.5605	17.5877	14.5324	3.0364	2.74332	2.80006	16.2269	2.85992	2.50433	3.62e-65	5.78e-62	UP
ENSMUSG00000030790	Adm	adrenomedullin	GO:0022414|GO:0050896|GO:0005623|GO:0009987|GO:0005576|GO:0023052|GO:0005488|GO:0000003|GO:0002376|GO:0016020|GO:0032502|GO:0008152|GO:0040007|GO:0051707|GO:0009607|GO:0031224|GO:0048646|GO:0006955|GO:0019222|GO:0042445|GO:0023051|GO:0009653|GO:0071704|GO:0048523|GO:0009893|GO:0009605|GO:0050794|GO:0006807|GO:0009058|GO:0005622|GO:0016043|GO:0003006|GO:0006950|GO:0044702|GO:0051716|GO:0005615|GO:…	reproductive process|response to stimulus|cell|cellular process|extracellular region|signaling|binding|reproduction|immune system process|membrane|developmental process|metabolic process|growth|response to other organism|response to biotic stimulus|intrinsic component of membrane|anatomical structure formation involved in morphogenesis|immune response|regulation of metabolic process|hormone metab…	-	-	-	-	7:110627661-110629820	427	368	423	22	33	22	12.1853	10.7259	10.8255	0.601006	0.790995	0.547006	11.2456	0.646336	4.12093	4.01e-63	5.94e-60	UP
ENSMUSG00000023951	Vegfa	vascular_endothelial_growth_factor_A	GO:0022414|GO:0050896|GO:0042056|GO:0005623|GO:0009987|GO:0048511|GO:0005576|GO:0023052|GO:0005488|GO:0000003|GO:0004871|GO:0002376|GO:0016020|GO:0007610|GO:0032502|GO:0008152|GO:0040007|GO:0040011|GO:0044089|GO:0002262|GO:0048646|GO:0043227|GO:0007155|GO:0019222|GO:0005886|GO:0023051|GO:0009653|GO:0050795|GO:0071704|GO:0002684|GO:0048523|GO:0043229|GO:0051050|GO:0050900|GO:0048870|GO:0009893|GO:…	reproductive process|response to stimulus|chemoattractant activity|cell|cellular process|rhythmic process|extracellular region|signaling|binding|reproduction|signal transducer activity|immune system process|membrane|behavior|developmental process|metabolic process|growth|locomotion|positive regulation of cellular component biogenesis|myeloid cell homeostasis|anatomical structure formation involve…	K05448	vascular endothelial growth factor A[-]	mmu05200|mmu04151|mmu04060|mmu04014|mmu04015|mmu04510|mmu05205|mmu05206|mmu04066|mmu04933|mmu05323|mmu05211|mmu05212|mmu04150|mmu04370|mmu05219	Pathways in cancer - Mus musculus (mouse)|PI3K-Akt signaling pathway - Mus musculus (mouse)|Cytokine-cytokine receptor interaction - Mus musculus (mouse)|Ras signaling pathway - Mus musculus (mouse)|Rap1 signaling pathway - Mus musculus (mouse)|Focal adhesion - Mus musculus (mouse)|Proteoglycans in cancer - Mus musculus (mouse)|MicroRNAs in cancer - Mus musculus (mouse)|HIF-1 signaling pathway - …	17:46016993-46032377	2965	3112	3439	616	813	754	23.4405	25.128	24.3823	4.662	5.39868	5.19369	24.3169	5.08479	2.2577	2.39e-62	3.3e-59	UP
ENSMUSG00000014813	Stc1	stanniocalcin_1	GO:0022414|GO:0050896|GO:0005623|GO:0009987|GO:0005576|GO:0005488|GO:0000003|GO:0016020|GO:0032502|GO:0040007|GO:0040011|GO:0043227|GO:0005886|GO:0009653|GO:0048523|GO:0043229|GO:0051050|GO:0048870|GO:0045177|GO:0009605|GO:0050794|GO:0005622|GO:0048609|GO:0071944|GO:0016043|GO:0003006|GO:0006950|GO:0040013|GO:0044702|GO:0051716|GO:0005615|GO:0051051|GO:0048856|GO:0005515|GO:0048589|GO:0040012|GO:…	reproductive process|response to stimulus|cell|cellular process|extracellular region|binding|reproduction|membrane|developmental process|growth|locomotion|membrane-bounded organelle|plasma membrane|anatomical structure morphogenesis|negative regulation of cellular process|intracellular organelle|positive regulation of transport|cell motility|apical part of cell|response to external stimulus|regul…	-	-	-	-	14:69029289-69041401	562	663	672	58	84	74	12.3272	14.8532	13.219	1.21788	1.54762	1.41424	13.4664	1.39325	3.27285	2.17e-60	2.81e-57	UP
ENSMUSG00000028698	Pik3r3	phosphatidylinositol_3_kinase_regulatory_subunit_polypeptide_3_p55_	GO:0050896|GO:0009987|GO:0003824|GO:0032991|GO:0016020|GO:0008152|GO:0019222|GO:0071704|GO:0016740|GO:0051050|GO:0050794|GO:0030234|GO:0051716|GO:0043234|GO:0044237|GO:0019898|GO:0006793|GO:0006810|GO:0009725|GO:0050790|GO:1900078|GO:0010828|GO:0019207|GO:0019637|GO:0010243|GO:0006629|GO:0031323|GO:1900076|GO:0010033|GO:0044255|GO:0005942|GO:0016772|GO:0071310|GO:0035014|GO:0006644|GO:0006796|GO:…	response to stimulus|cellular process|catalytic activity|macromolecular complex|membrane|metabolic process|regulation of metabolic process|organic substance metabolic process|transferase activity|positive regulation of transport|regulation of cellular process|enzyme regulator activity|cellular response to stimulus|protein complex|cellular metabolic process|extrinsic component of membrane|phosphor…	K02649	phosphoinositide-3-kinase, regulatory subunit[-]	mmu05200|mmu04151|mmu05166|mmu05203|mmu04014|mmu04810|mmu05169|mmu04015|mmu04510|mmu05205|mmu04024|mmu04062|mmu04360|mmu04022|mmu05164|mmu04630|mmu04921|mmu04932|mmu04261|mmu05161|mmu04072|mmu04910|mmu04550|mmu04210|mmu05160|mmu05162|mmu04068|mmu04380|mmu04152|mmu04750|mmu04071|mmu04722|mmu04611|mmu04670|mmu04650|mmu04919|mmu04725|mmu05145|mmu04668|mmu04931|mmu04066|mmu05146|mmu04660|mmu05142|mmu…	Pathways in cancer - Mus musculus (mouse)|PI3K-Akt signaling pathway - Mus musculus (mouse)|HTLV-I infection - Mus musculus (mouse)|Viral carcinogenesis - Mus musculus (mouse)|Ras signaling pathway - Mus musculus (mouse)|Regulation of actin cytoskeleton - Mus musculus (mouse)|Epstein-Barr virus infection - Mus musculus (mouse)|Rap1 signaling pathway - Mus musculus (mouse)|Focal adhesion - Mus mus…	4:116221618-116303056	295	275	338	1504	2014	1542	3.57171	3.40067	3.67005	17.4322	20.4818	16.2668	3.54748	18.0603	-2.34795	1.88e-59	2.3e-56	DOWN
ENSMUSG00000067279	Ppp1r3c	protein_phosphatase_1_regulatory_inhibitor_subunit_3C	GO:0005623|GO:0009987|GO:0005488|GO:0008152|GO:0019222|GO:0071704|GO:0009058|GO:0005622|GO:0051641|GO:0030234|GO:0005515|GO:0044237|GO:0006810|GO:0006091|GO:0050790|GO:0044262|GO:0044249|GO:0005975|GO:0019208|GO:0055114|GO:0019899|GO:0051649|GO:0008104|GO:0045184|GO:0019902|GO:0034613|GO:0016051|GO:0006112|GO:0015031|GO:0034645|GO:0019888|GO:0005977|GO:0009059|GO:0046907|GO:0033692|GO:0006605|GO:…	cell|cellular process|binding|metabolic process|regulation of metabolic process|organic substance metabolic process|biosynthetic process|intracellular|cellular localization|enzyme regulator activity|protein binding|cellular metabolic process|transport|generation of precursor metabolites and energy|regulation of catalytic activity|cellular carbohydrate metabolic process|cellular biosynthetic proce…	K07189	protein phosphatase 1 regulatory subunit 3A/B/C/D/E[-]	mmu04910|mmu04931	Insulin signaling pathway - Mus musculus (mouse)|Insulin resistance - Mus musculus (mouse)	19:36731737-36736653	598	707	823	88	87	75	18.0568	21.804	22.2864	2.54372	2.20654	1.97316	20.7157	2.24114	3.20842	1.27e-58	1.47e-55	UP
ENSMUSG00000025478	Dpysl4	dihydropyrimidinase_like_4	GO:0050896|GO:0005623|GO:0009987|GO:0005488|GO:0003824|GO:0032502|GO:0008152|GO:0040011|GO:0016787|GO:0009653|GO:0009605|GO:0005622|GO:0016043|GO:0048856|GO:0005515|GO:0005737|GO:0008219|GO:0048869|GO:0006935|GO:0048468|GO:0006928|GO:0016810|GO:0007275|GO:0030030|GO:0007399|GO:0070997|GO:0032990|GO:0000902|GO:0030154|GO:0097485|GO:0031175|GO:0048666|GO:0048858|GO:0048812|GO:0022008|GO:0030182|GO:…	response to stimulus|cell|cellular process|binding|catalytic activity|developmental process|metabolic process|locomotion|hydrolase activity|anatomical structure morphogenesis|response to external stimulus|intracellular|cellular component organization|anatomical structure development|protein binding|cytoplasm|cell death|cellular developmental process|chemotaxis|cell development|movement of cell or…	-	-	-	-	7:139086001-139102704	193	144	205	1066	1647	1367	1.64423	1.25299	1.56625	8.69386	11.7857	10.147	1.48782	10.2089	-2.77855	8.11e-58	8.86e-55	DOWN
ENSMUSG00000027313	Chac1	ChaC_cation_transport_regulator_1	GO:0050896|GO:0005623|GO:0009987|GO:0023052|GO:0005488|GO:0003824|GO:0032502|GO:0008152|GO:0043227|GO:0019222|GO:0023051|GO:0071704|GO:0048523|GO:0043229|GO:0016740|GO:0050794|GO:0005622|GO:0012505|GO:0009892|GO:0006950|GO:0051716|GO:0048856|GO:0005515|GO:0044237|GO:0023057|GO:0033554|GO:0005737|GO:0031324|GO:0005794|GO:0016746|GO:0007154|GO:0019538|GO:0008219|GO:0009966|GO:0010646|GO:0009968|GO:…	response to stimulus|cell|cellular process|signaling|binding|catalytic activity|developmental process|metabolic process|membrane-bounded organelle|regulation of metabolic process|regulation of signaling|organic substance metabolic process|negative regulation of cellular process|intracellular organelle|transferase activity|regulation of cellular process|intracellular|endomembrane system|negative r…	-	-	-	-	2:119351229-119354381	278	371	376	2	14	12	13.9426	19.0042	16.9117	0.0960019	0.589752	0.524382	16.6195	0.403379	5.3646	2.64e-57	2.74e-54	UP
ENSMUSG00000025791	Pgm2	phosphoglucomutase_2	GO:0050896|GO:0005623|GO:0009987|GO:0005576|GO:0005488|GO:0003824|GO:0008152|GO:0016853|GO:0043227|GO:0071704|GO:0043229|GO:0009058|GO:0005622|GO:0043167|GO:1903561|GO:0044237|GO:0009056|GO:0070062|GO:0006091|GO:0005737|GO:0044262|GO:0044249|GO:0005975|GO:0043169|GO:0055114|GO:0009314|GO:0031982|GO:0016866|GO:0016052|GO:0016051|GO:0006112|GO:0034645|GO:0046872|GO:0005977|GO:0009059|GO:0005996|GO:…	response to stimulus|cell|cellular process|extracellular region|binding|catalytic activity|metabolic process|isomerase activity|membrane-bounded organelle|organic substance metabolic process|intracellular organelle|biosynthetic process|intracellular|ion binding|extracellular vesicle|cellular metabolic process|catabolic process|extracellular exosome|generation of precursor metabolites and energy|c…	K01835	phosphoglucomutase[5.4.2.2]	mmu01100|mmu00230|mmu00010|mmu00500|mmu00520|mmu00052|mmu00030	Metabolic pathways - Mus musculus (mouse)|Purine metabolism - Mus musculus (mouse)|Glycolysis / Gluconeogenesis - Mus musculus (mouse)|Starch and sucrose metabolism - Mus musculus (mouse)|Amino sugar and nucleotide sugar metabolism - Mus musculus (mouse)|Galactose metabolism - Mus musculus (mouse)|Pentose phosphate pathway - Mus musculus (mouse)	4:99929414-99987294	4488	4590	4944	1107	1006	1028	126.145	131.767	124.622	29.7861	23.7503	25.1752	127.511	26.2372	2.28094	5.65e-57	5.58e-54	UP
ENSMUSG00000003153	Slc2a3	solute_carrier_family_2_facilitated_glucose_transporter_member_3	GO:0005215|GO:0005623|GO:0009987|GO:0005576|GO:0005488|GO:0016020|GO:0031224|GO:0043227|GO:0031090|GO:0005886|GO:0043229|GO:0005622|GO:0071944|GO:0012505|GO:0030246|GO:1903561|GO:0036094|GO:0022857|GO:0051183|GO:0070062|GO:0002080|GO:0030667|GO:0006810|GO:0005737|GO:0098588|GO:0022891|GO:0012506|GO:0055085|GO:0005887|GO:0030141|GO:0033300|GO:0001669|GO:0031982|GO:0031226|GO:0043231|GO:0048029|GO:…	transporter activity|cell|cellular process|extracellular region|binding|membrane|intrinsic component of membrane|membrane-bounded organelle|organelle membrane|plasma membrane|intracellular organelle|intracellular|cell periphery|endomembrane system|carbohydrate binding|extracellular vesicle|small molecule binding|transmembrane transporter activity|vitamin transporter activity|extracellular exosome…	-	-	-	-	6:122727809-122801640	12973	13711	16036	2030	1296	1430	97.5005	105.248	108.084	14.6053	8.18138	9.36409	103.611	10.7169	3.27321	1.46e-56	1.38e-53	UP
ENSMUSG00000018906	P4ha2	procollagen_proline_2_oxoglutarate_4_dioxygenase_proline_4_hydroxylase_alpha_II_polypeptide	GO:0005623|GO:0009987|GO:0005488|GO:0003824|GO:0032991|GO:0016020|GO:0008152|GO:0031224|GO:0043227|GO:0071704|GO:0043229|GO:0006807|GO:0005622|GO:0043167|GO:0012505|GO:0030246|GO:0016491|GO:0043234|GO:0005515|GO:0044237|GO:0036094|GO:0051213|GO:0016705|GO:0005783|GO:0046483|GO:0005737|GO:1901360|GO:0019538|GO:0019842|GO:0043169|GO:0055114|GO:0043177|GO:0005581|GO:0006082|GO:0006520|GO:0043168|GO:…	cell|cellular process|binding|catalytic activity|macromolecular complex|membrane|metabolic process|intrinsic component of membrane|membrane-bounded organelle|organic substance metabolic process|intracellular organelle|nitrogen compound metabolic process|intracellular|ion binding|endomembrane system|carbohydrate binding|oxidoreductase activity|protein complex|protein binding|cellular metabolic pro…	K00472	prolyl 4-hydroxylase[1.14.11.2]	mmu01100|mmu00330	Metabolic pathways - Mus musculus (mouse)|Arginine and proline metabolism - Mus musculus (mouse)	11:54100095-54131665	2457	2773	2038	376	362	318	23.732	27.3562	17.6536	3.4767	2.93692	2.67621	22.914	3.02994	2.91886	8.38e-56	7.56e-53	UP
ENSMUSG00000034336	Ina	internexin_neuronal_intermediate_filament_protein_alpha	GO:0005623|GO:0009987|GO:0005576|GO:0005198|GO:0005488|GO:0032991|GO:0016020|GO:0032502|GO:0043227|GO:0031090|GO:0043229|GO:0005622|GO:0012505|GO:0016043|GO:0005615|GO:0048856|GO:0005515|GO:0043209|GO:0005737|GO:0048857|GO:0048869|GO:0030529|GO:0060322|GO:0005882|GO:0030901|GO:0043231|GO:0007420|GO:0006996|GO:0007275|GO:0005635|GO:0048513|GO:0031965|GO:0045103|GO:0005634|GO:0005654|GO:0007399|GO:…	cell|cellular process|extracellular region|structural molecule activity|binding|macromolecular complex|membrane|developmental process|membrane-bounded organelle|organelle membrane|intracellular organelle|intracellular|endomembrane system|cellular component organization|extracellular space|anatomical structure development|protein binding|myelin sheath|cytoplasm|neural nucleus development|cellular …	-	-	-	-	19:47014698-47025327	232	136	136	1548	1837	1681	5.87883	3.5198	3.09059	37.5512	39.0992	37.1137	4.16307	37.9213	-3.18729	3.84e-55	3.32e-52	DOWN
ENSMUSG00000035105	Egln3	egl_9_family_hypoxia_inducible_factor_3	GO:0050896|GO:0005623|GO:0009987|GO:0005488|GO:0003824|GO:0008152|GO:0043227|GO:0019222|GO:0071704|GO:0043229|GO:0009893|GO:0050794|GO:0006807|GO:0005622|GO:0043167|GO:0030246|GO:0006950|GO:0016491|GO:0005515|GO:0044237|GO:0036094|GO:0008283|GO:0051213|GO:0016705|GO:0046483|GO:0005737|GO:0050790|GO:1901360|GO:0019538|GO:0008219|GO:0043085|GO:0019842|GO:0043169|GO:0055114|GO:0043177|GO:0010941|GO:…	response to stimulus|cell|cellular process|binding|catalytic activity|metabolic process|membrane-bounded organelle|regulation of metabolic process|organic substance metabolic process|intracellular organelle|positive regulation of metabolic process|regulation of cellular process|nitrogen compound metabolic process|intracellular|ion binding|carbohydrate binding|response to stress|oxidoreductase act…	K09592	hypoxia-inducible factor prolyl hydroxylase[1.14.11.29]	mmu05200|mmu04066|mmu05211	Pathways in cancer - Mus musculus (mouse)|HIF-1 signaling pathway - Mus musculus (mouse)|Renal cell carcinoma - Mus musculus (mouse)	12:54178981-54203860	880	995	966	173	162	183	27.1408	31.343	26.7188	5.10783	4.19673	4.91761	28.4009	4.74072	2.58276	1.93e-53	1.61e-50	UP
ENSMUSG00000034205	Loxl2	lysyl_oxidase_like_2	GO:0050896|GO:0000988|GO:0005623|GO:0009987|GO:0005576|GO:0005488|GO:0031012|GO:0003824|GO:0016020|GO:0032502|GO:0008152|GO:0040011|GO:0048646|GO:0043227|GO:0019222|GO:0009653|GO:0005578|GO:0071704|GO:0048523|GO:0043229|GO:0048870|GO:0050794|GO:0006807|GO:0009058|GO:0005622|GO:0043167|GO:0016043|GO:0030246|GO:0009892|GO:0006950|GO:0016491|GO:0005615|GO:0004872|GO:0005604|GO:0048856|GO:0005515|GO:…	response to stimulus|transcription factor activity, protein binding|cell|cellular process|extracellular region|binding|extracellular matrix|catalytic activity|membrane|developmental process|metabolic process|locomotion|anatomical structure formation involved in morphogenesis|membrane-bounded organelle|regulation of metabolic process|anatomical structure morphogenesis|proteinaceous extracellular m…	-	-	-	-	14:69609068-69695834	4513	4847	5119	1246	1378	1439	61.1019	67.0254	62.1548	16.1494	15.6709	16.9751	63.4273	16.2651	1.96332	4.63e-50	3.7e-47	UP
ENSMUSG00000003410	Elavl3	ELAV_embryonic_lethal_abnormal_vision_Drosophila_like_3_Hu_antigen_C_	GO:0009987|GO:0005488|GO:0032502|GO:0048856|GO:0036094|GO:0097159|GO:0048869|GO:0003676|GO:0000166|GO:0007275|GO:0003723|GO:0007399|GO:0030154|GO:0017091	cellular process|binding|developmental process|anatomical structure development|small molecule binding|organic cyclic compound binding|cellular developmental process|nucleic acid binding|nucleotide binding|multicellular organism development|RNA binding|nervous system development|cell differentiation|AU-rich element binding	-	-	-	-	9:22015005-22052023	193	131	201	1058	1314	1065	3.15207	2.18518	2.94399	16.5415	18.0256	15.1549	2.76041	16.574	-2.58596	9.02e-50	6.93e-47	DOWN
ENSMUSG00000006494	Pdk1	pyruvate_dehydrogenase_kinase_isoenzyme_1	GO:0050896|GO:0005623|GO:0009987|GO:0023052|GO:0005488|GO:0003824|GO:0032991|GO:0016020|GO:0008152|GO:0043227|GO:0019222|GO:0005886|GO:0071704|GO:0043229|GO:0016740|GO:0050794|GO:0009058|GO:0005622|GO:0043167|GO:0097367|GO:0071944|GO:0016043|GO:0006950|GO:0051716|GO:0043234|GO:0006914|GO:0005515|GO:0044237|GO:0036094|GO:0008283|GO:0009056|GO:0097159|GO:0006793|GO:0006979|GO:0033554|GO:0005737|GO:…	response to stimulus|cell|cellular process|signaling|binding|catalytic activity|macromolecular complex|membrane|metabolic process|membrane-bounded organelle|regulation of metabolic process|plasma membrane|organic substance metabolic process|intracellular organelle|transferase activity|regulation of cellular process|biosynthetic process|intracellular|ion binding|carbohydrate derivative binding|cel…	K12077	pyruvate dehydrogenase kinase isoform 1[2.7.11.2]	mmu04360|mmu04066|mmu05230	Axon guidance - Mus musculus (mouse)|HIF-1 signaling pathway - Mus musculus (mouse)|Central carbon metabolism in cancer - Mus musculus (mouse)	2:71873224-71903858	4602	5392	6275	1218	1077	1284	33.445	40.0232	40.8977	8.47387	6.57439	8.13043	38.122	7.72623	2.30279	6.61e-49	4.9e-46	UP
ENSMUSG00000019916	P4ha1	procollagen_proline_2_oxoglutarate_4_dioxygenase_proline_4_hydroxylase_alpha_1_polypeptide	GO:0005623|GO:0009987|GO:0005488|GO:0003824|GO:0032991|GO:0016020|GO:0008152|GO:0043227|GO:0071704|GO:0043229|GO:0006807|GO:0005622|GO:0043167|GO:0012505|GO:0016043|GO:0030246|GO:0016491|GO:0043234|GO:0005515|GO:0044237|GO:0036094|GO:0051213|GO:0016705|GO:0005783|GO:0046483|GO:0005737|GO:1901360|GO:0019538|GO:0019842|GO:0043169|GO:0055114|GO:0043177|GO:0006082|GO:0006520|GO:0043168|GO:0043231|GO:…	cell|cellular process|binding|catalytic activity|macromolecular complex|membrane|metabolic process|membrane-bounded organelle|organic substance metabolic process|intracellular organelle|nitrogen compound metabolic process|intracellular|ion binding|endomembrane system|cellular component organization|carbohydrate binding|oxidoreductase activity|protein complex|protein binding|cellular metabolic pro…	K00472	prolyl 4-hydroxylase[1.14.11.2]	mmu01100|mmu00330	Metabolic pathways - Mus musculus (mouse)|Arginine and proline metabolism - Mus musculus (mouse)	10:59323296-59373304	5515	6515	5645	1319	1152	1304	69.2652	83.5721	63.5819	15.8586	12.1528	14.2696	72.1398	14.0937	2.35575	8.58e-49	6.14e-46	UP
ENSMUSG00000048540	Nhlh2	nescient_helix_loop_helix_2	GO:0022414|GO:0001071|GO:0005623|GO:0009987|GO:0048511|GO:0005488|GO:0000003|GO:0007610|GO:0032502|GO:0008152|GO:0003700|GO:0043227|GO:0019222|GO:0071704|GO:0043229|GO:0050794|GO:0006807|GO:0009058|GO:0005622|GO:0048609|GO:0044702|GO:0042698|GO:0048856|GO:0005515|GO:0044237|GO:0019953|GO:0097159|GO:0046483|GO:0000981|GO:1901360|GO:0044249|GO:0008134|GO:0048869|GO:0003676|GO:0006725|GO:0006139|GO:…	reproductive process|nucleic acid binding transcription factor activity|cell|cellular process|rhythmic process|binding|reproduction|behavior|developmental process|metabolic process|transcription factor activity, sequence-specific DNA binding|membrane-bounded organelle|regulation of metabolic process|organic substance metabolic process|intracellular organelle|regulation of cellular process|nitroge…	-	-	-	-	3:102010076-102015492	133	126	85	859	1160	1045	1.05492	1.02074	0.604625	6.52242	7.72821	7.2218	0.893426	7.15748	-3.00203	9.33e-49	6.46e-46	DOWN
ENSMUSG00000022055	Nefl	neurofilament_light_polypeptide	GO:0050896|GO:0005623|GO:0009987|GO:0005198|GO:0005488|GO:0032991|GO:0032502|GO:0040011|GO:0005200|GO:0030427|GO:0009653|GO:0048523|GO:0043229|GO:0050794|GO:0005622|GO:0060090|GO:0051641|GO:0016043|GO:0042995|GO:0006950|GO:0051716|GO:0043234|GO:0048856|GO:0005515|GO:0050793|GO:0043209|GO:0045595|GO:0006810|GO:0033554|GO:0051640|GO:0009611|GO:0009725|GO:0005737|GO:0045597|GO:0010035|GO:0021537|GO:…	response to stimulus|cell|cellular process|structural molecule activity|binding|macromolecular complex|developmental process|locomotion|structural constituent of cytoskeleton|site of polarized growth|anatomical structure morphogenesis|negative regulation of cellular process|intracellular organelle|regulation of cellular process|intracellular|binding, bridging|cellular localization|cellular compon…	K04572	neurofilament light polypeptide[-]	mmu05014	Amyotrophic lateral sclerosis (ALS) - Mus musculus (mouse)	14:68083863-68089095	448	330	391	1747	2497	2164	10.882	8.18696	8.51743	40.6232	50.9454	45.7986	9.19548	45.789	-2.31601	1.65e-48	1.1e-45	DOWN
ENSMUSG00000029752	Asns	asparagine_synthetase	GO:0050896|GO:0005623|GO:0009987|GO:0005488|GO:0003824|GO:0032502|GO:0008152|GO:0071704|GO:0048523|GO:0016874|GO:0009605|GO:0050794|GO:0006807|GO:0009058|GO:0005622|GO:0043167|GO:0097367|GO:0006950|GO:0051716|GO:0048037|GO:0048856|GO:0005515|GO:0044237|GO:0036094|GO:0097159|GO:0033554|GO:0009991|GO:0009725|GO:0005737|GO:0007154|GO:0044249|GO:0048732|GO:0009636|GO:0001882|GO:0008219|GO:0031668|GO:…	response to stimulus|cell|cellular process|binding|catalytic activity|developmental process|metabolic process|organic substance metabolic process|negative regulation of cellular process|ligase activity|response to external stimulus|regulation of cellular process|nitrogen compound metabolic process|biosynthetic process|intracellular|ion binding|carbohydrate derivative binding|response to stress|ce…	K01953	asparagine synthase (glutamine-hydrolysing)[6.3.5.4]	mmu01100|mmu00250	Metabolic pathways - Mus musculus (mouse)|Alanine, aspartate and glutamate metabolism - Mus musculus (mouse)	6:7675169-7693254	2917	3143	2800	676	751	796	63.8466	70.2624	54.9616	14.1644	13.8069	15.1802	63.0235	14.3838	2.13144	4.04e-48	2.62e-45	UP
ENSMUSG00000020911	Krt19	keratin_19	GO:0022414|GO:0050896|GO:0005623|GO:0009987|GO:0005576|GO:0005198|GO:0023052|GO:0005488|GO:0000003|GO:0032991|GO:0016020|GO:0032502|GO:0048646|GO:0043227|GO:0005886|GO:0009653|GO:0043229|GO:0050794|GO:0005622|GO:0071944|GO:0016043|GO:0003006|GO:0044702|GO:0051716|GO:0008307|GO:0043234|GO:0048856|GO:0005515|GO:1903561|GO:0031674|GO:0070062|GO:0001892|GO:0060706|GO:0009725|GO:0005737|GO:0007154|GO:…	reproductive process|response to stimulus|cell|cellular process|extracellular region|structural molecule activity|signaling|binding|reproduction|macromolecular complex|membrane|developmental process|anatomical structure formation involved in morphogenesis|membrane-bounded organelle|plasma membrane|anatomical structure morphogenesis|intracellular organelle|regulation of cellular process|intracellu…	-	-	-	-	11:100140810-100148665	1187	1227	1260	221	140	157	41.754	44.0828	39.7483	7.44199	4.13647	4.81183	41.8617	5.46343	2.93775	7.65e-48	4.81e-45	UP
ENSMUSG00000086841	2410006H16Rik	RIKEN_cDNA_2410006H16_gene	-	-	-	-	-	-	11:62602877-62604807	1705	2037	1804	422	479	386	302.992	369.721	287.503	71.7907	71.4985	59.7664	320.072	67.6852	2.24149	3.25e-47	1.98e-44	UP
ENSMUSG00000020256	Aldh1l2	aldehyde_dehydrogenase_1_family_member_L2	GO:0005623|GO:0009987|GO:0005576|GO:0003824|GO:0008152|GO:0043227|GO:0071704|GO:0043229|GO:0016740|GO:0006807|GO:0009058|GO:0005622|GO:0016491|GO:1903561|GO:0044237|GO:0032259|GO:0009056|GO:0070062|GO:0046483|GO:0005737|GO:1901360|GO:0055114|GO:0006730|GO:0006725|GO:0031982|GO:0006082|GO:0006520|GO:0043231|GO:0051186|GO:0016903|GO:0009063|GO:0042219|GO:0008168|GO:0016620|GO:0006760|GO:0042558|GO:…	cell|cellular process|extracellular region|catalytic activity|metabolic process|membrane-bounded organelle|organic substance metabolic process|intracellular organelle|transferase activity|nitrogen compound metabolic process|biosynthetic process|intracellular|oxidoreductase activity|extracellular vesicle|cellular metabolic process|methylation|catabolic process|extracellular exosome|heterocycle met…	K00289	formyltetrahydrofolate dehydrogenase[1.5.1.6]	mmu00670	One carbon pool by folate - Mus musculus (mouse)	10:83487450-83534140	876	1076	683	93	85	67	6.47932	8.12858	4.5305	0.6585	0.528077	0.431783	6.37947	0.539453	3.56387	1.43e-46	8.47e-44	UP
ENSMUSG00000060257	Scrt2	scratch_homolog_2_zinc_finger_protein_Drosophila_	GO:0005623|GO:0009987|GO:0005488|GO:0032502|GO:0008152|GO:0040011|GO:0043227|GO:0019222|GO:0071704|GO:0048523|GO:0043229|GO:0048870|GO:0050794|GO:0006807|GO:0009058|GO:0005622|GO:0043167|GO:0009892|GO:0048856|GO:0044237|GO:0040012|GO:0050793|GO:0097159|GO:0045595|GO:0046483|GO:1901360|GO:0031324|GO:0009890|GO:0044249|GO:0043169|GO:0048869|GO:0051270|GO:0003676|GO:2000145|GO:0006725|GO:0016477|GO:…	cell|cellular process|binding|developmental process|metabolic process|locomotion|membrane-bounded organelle|regulation of metabolic process|organic substance metabolic process|negative regulation of cellular process|intracellular organelle|cell motility|regulation of cellular process|nitrogen compound metabolic process|biosynthetic process|intracellular|ion binding|negative regulation of metaboli…	-	-	-	-	2:152081529-152095802	46	43	54	377	515	467	1.1124	1.06206	1.17111	8.72769	10.4609	9.83985	1.11519	9.67616	-3.11714	3.58e-46	2.06e-43	DOWN
ENSMUSG00000009876	Cox4i2	cytochrome_c_oxidase_subunit_IV_isoform_2	GO:0005215|GO:0005623|GO:0009987|GO:0003824|GO:0032991|GO:0009055|GO:0016020|GO:0008152|GO:0043227|GO:0031090|GO:0071704|GO:0043229|GO:0070469|GO:0006807|GO:0005622|GO:0004129|GO:0016491|GO:0043234|GO:0044237|GO:0022857|GO:0006793|GO:0006810|GO:0006091|GO:0046483|GO:0005737|GO:1901360|GO:0022891|GO:0070069|GO:0055085|GO:0045277|GO:0019866|GO:0005746|GO:0055114|GO:0031966|GO:0022900|GO:0015002|GO:…	transporter activity|cell|cellular process|catalytic activity|macromolecular complex|electron carrier activity|membrane|metabolic process|membrane-bounded organelle|organelle membrane|organic substance metabolic process|intracellular organelle|respiratory chain|nitrogen compound metabolic process|intracellular|cytochrome-c oxidase activity|oxidoreductase activity|protein complex|cellular metaboli…	K02263	cytochrome c oxidase subunit 4[-]	mmu01100|mmu05016|mmu05010|mmu04932|mmu05012|mmu00190|mmu04260	Metabolic pathways - Mus musculus (mouse)|Huntington,s disease - Mus musculus (mouse)|Alzheimer,s disease - Mus musculus (mouse)|Non-alcoholic fatty liver disease (NAFLD) - Mus musculus (mouse)|Parkinson,s disease - Mus musculus (mouse)|Oxidative phosphorylation - Mus musculus (mouse)|Cardiac muscle contraction - Mus musculus (mouse)	2:152754173-152765037	247	233	252	14	15	20	17.4368	16.7997	15.954	0.946104	0.889418	1.23013	16.7302	1.02188	4.03315	8.45e-46	4.74e-43	UP
ENSMUSG00000022054	Nefm	neurofilament_medium_polypeptide	GO:0050896|GO:0005623|GO:0009987|GO:0005198|GO:0045202|GO:0005488|GO:0032502|GO:0008152|GO:0031594|GO:0009653|GO:0043229|GO:0050794|GO:0005622|GO:0051641|GO:0016043|GO:0042995|GO:0006950|GO:0051716|GO:0006914|GO:0048856|GO:0060076|GO:0005515|GO:0050793|GO:0009056|GO:0045595|GO:0006810|GO:0033554|GO:0005737|GO:0097418|GO:0016236|GO:0097481|GO:0000422|GO:0048869|GO:0051649|GO:0016234|GO:0014069|GO:…	response to stimulus|cell|cellular process|structural molecule activity|synapse|binding|developmental process|metabolic process|neuromuscular junction|anatomical structure morphogenesis|intracellular organelle|regulation of cellular process|intracellular|cellular localization|cellular component organization|cell projection|response to stress|cellular response to stimulus|autophagy|anatomical stru…	K04573	neurofilament medium polypeptide (neurofilament 3)[-]	mmu05014	Amyotrophic lateral sclerosis (ALS) - Mus musculus (mouse)	14:68082590-68124846	1025	873	1004	3573	5401	4437	14.5544	12.6608	12.7851	48.5683	64.4168	54.8937	13.3334	55.9596	-2.06934	4.54e-45	2.48e-42	DOWN
ENSMUSG00000040618	Pck2	phosphoenolpyruvate_carboxykinase_2_mitochondrial_	GO:0005623|GO:0005576|GO:0005488|GO:0003824|GO:0008152|GO:0043227|GO:0016829|GO:0071704|GO:0043229|GO:0009058|GO:0005622|GO:0043167|GO:0097367|GO:0005515|GO:1903561|GO:0036094|GO:0097159|GO:0070062|GO:0005737|GO:0016830|GO:0001882|GO:0005975|GO:0000166|GO:0031982|GO:0043168|GO:0043231|GO:0017076|GO:0016051|GO:0001883|GO:0005996|GO:0016831|GO:0005739|GO:0032549|GO:0032561|GO:0005525|GO:0019318|GO:…	cell|extracellular region|binding|catalytic activity|metabolic process|membrane-bounded organelle|lyase activity|organic substance metabolic process|intracellular organelle|biosynthetic process|intracellular|ion binding|carbohydrate derivative binding|protein binding|extracellular vesicle|small molecule binding|organic cyclic compound binding|extracellular exosome|cytoplasm|carbon-carbon lyase ac…	K01596	phosphoenolpyruvate carboxykinase (GTP)[4.1.1.32]	mmu01100|mmu04151|mmu04910|mmu04068|mmu04152|mmu04931|mmu04922|mmu03320|mmu04920|mmu00010|mmu00620|mmu00020|mmu04964	Metabolic pathways - Mus musculus (mouse)|PI3K-Akt signaling pathway - Mus musculus (mouse)|Insulin signaling pathway - Mus musculus (mouse)|FoxO signaling pathway - Mus musculus (mouse)|AMPK signaling pathway - Mus musculus (mouse)|Insulin resistance - Mus musculus (mouse)|Glucagon signaling pathway - Mus musculus (mouse)|PPAR signaling pathway - Mus musculus (mouse)|Adipocytokine signaling path…	14:55540266-55550017	1098	1261	1149	256	324	298	26.5138	31.1001	24.8822	5.91778	6.57157	6.26972	27.4987	6.25302	2.13674	2.07e-44	1.1e-41	UP
ENSMUSG00000005125	Ndrg1	N_myc_downstream_regulated_gene_1	GO:0050896|GO:0030054|GO:0005623|GO:0009987|GO:0005576|GO:0023052|GO:0005488|GO:0002376|GO:0016020|GO:0032502|GO:0043227|GO:0005911|GO:0031090|GO:0005886|GO:0048523|GO:0043229|GO:0050794|GO:0005622|GO:0071944|GO:0012505|GO:0016043|GO:0006950|GO:0051716|GO:0048856|GO:0005515|GO:1903561|GO:0008283|GO:0043209|GO:0070062|GO:0008285|GO:0033554|GO:0005737|GO:0098588|GO:0005874|GO:0005912|GO:0007154|GO:…	response to stimulus|cell junction|cell|cellular process|extracellular region|signaling|binding|immune system process|membrane|developmental process|membrane-bounded organelle|cell-cell junction|organelle membrane|plasma membrane|negative regulation of cellular process|intracellular organelle|regulation of cellular process|intracellular|cell periphery|endomembrane system|cellular component organi…	-	-	-	-	15:66929321-66969640	1064	1377	991	152	146	89	10.3281	13.6519	8.6269	1.41245	1.19039	0.752722	10.869	1.11852	3.28055	2.59e-44	1.34e-41	UP
ENSMUSG00000096001	2610528A11Rik	RIKEN_cDNA_2610528A11_gene	GO:0050896|GO:0009987|GO:0005576|GO:0051707|GO:0009607|GO:0048523|GO:0009605|GO:0050794|GO:0006950|GO:0051782|GO:0006952|GO:0051302|GO:0045786|GO:0051301|GO:0098542|GO:0043207|GO:0051726|GO:0007049|GO:0009617|GO:0009620|GO:0010564|GO:0050832|GO:0044770|GO:0042742|GO:1901987|GO:0050830|GO:1902806|GO:1902807	response to stimulus|cellular process|extracellular region|response to other organism|response to biotic stimulus|negative regulation of cellular process|response to external stimulus|regulation of cellular process|response to stress|negative regulation of cell division|defense response|regulation of cell division|negative regulation of cell cycle|cell division|defense response to other organism|…	-	-	-	-	14:37102140-37114022	193	227	289	15	9	8	11.4989	13.8134	15.4417	0.855513	0.450399	0.415312	13.5847	0.573741	4.56544	6.32e-44	3.2e-41	UP
ENSMUSG00000031490	Eif4ebp1	eukaryotic_translation_initiation_factor_4E_binding_protein_1	GO:0050896|GO:0045182|GO:0005623|GO:0009987|GO:0023052|GO:0005488|GO:0032991|GO:0032502|GO:0008152|GO:0043227|GO:0019222|GO:0071704|GO:0048523|GO:0043229|GO:0050794|GO:0030371|GO:0006807|GO:0009058|GO:0005622|GO:0016043|GO:0009892|GO:0006950|GO:0051716|GO:0043234|GO:0048856|GO:0005515|GO:0044237|GO:0035295|GO:0043254|GO:0033554|GO:0009725|GO:0005737|GO:0006413|GO:0031324|GO:0009890|GO:0007154|GO:…	response to stimulus|translation regulator activity|cell|cellular process|signaling|binding|macromolecular complex|developmental process|metabolic process|membrane-bounded organelle|regulation of metabolic process|organic substance metabolic process|negative regulation of cellular process|intracellular organelle|regulation of cellular process|translation repressor activity|nitrogen compound metab…	K07205	eukaryotic translation initiation factor 4E binding protein 1[-]	mmu04151|mmu03013|mmu04910|mmu04152|mmu04066|mmu05231|mmu04211|mmu04012|mmu04150|mmu05221	PI3K-Akt signaling pathway - Mus musculus (mouse)|RNA transport - Mus musculus (mouse)|Insulin signaling pathway - Mus musculus (mouse)|AMPK signaling pathway - Mus musculus (mouse)|HIF-1 signaling pathway - Mus musculus (mouse)|Choline metabolism in cancer - Mus musculus (mouse)|Longevity regulating pathway - mammal - Mus musculus (mouse)|ErbB signaling pathway - Mus musculus (mouse)|mTOR signal…	8:27260327-27275656	1660	1711	1872	467	384	434	138.927	146.254	140.503	37.415	26.9939	31.6469	141.895	32.0186	2.14784	8.72e-44	4.31e-41	UP
ENSMUSG00000003541	Ier3	immediate_early_response_3	GO:0050896|GO:0005623|GO:0009987|GO:0023052|GO:0005488|GO:0008152|GO:0051707|GO:0009607|GO:0043227|GO:0019222|GO:0023051|GO:0071704|GO:0048523|GO:0043229|GO:0009893|GO:0009605|GO:0050794|GO:0006807|GO:0005622|GO:0051641|GO:0016043|GO:0009892|GO:0006950|GO:0051716|GO:0051051|GO:0005515|GO:0044237|GO:0023057|GO:0009056|GO:0006793|GO:0006810|GO:0033554|GO:0006091|GO:0072593|GO:0046483|GO:0009611|GO:…	response to stimulus|cell|cellular process|signaling|binding|metabolic process|response to other organism|response to biotic stimulus|membrane-bounded organelle|regulation of metabolic process|regulation of signaling|organic substance metabolic process|negative regulation of cellular process|intracellular organelle|positive regulation of metabolic process|response to external stimulus|regulation …	-	-	-	-	17:35821684-35822923	246	274	378	15	22	26	17.8575	20.3149	24.6081	1.04235	1.34145	1.64443	20.9268	1.34274	3.9621	2.31e-43	1.11e-40	UP
ENSMUSG00000030256	Bhlhe41	basic_helix_loop_helix_family_member_e41	GO:0001071|GO:0000988|GO:0005623|GO:0009987|GO:0048511|GO:0005488|GO:0032991|GO:0032502|GO:0008152|GO:0003700|GO:0043227|GO:0019222|GO:0071704|GO:0048523|GO:0043229|GO:0050794|GO:0006807|GO:0009058|GO:0005622|GO:0009892|GO:0007623|GO:0043234|GO:0048856|GO:0005515|GO:0044237|GO:0000989|GO:0050793|GO:0097159|GO:0045595|GO:0032922|GO:0046483|GO:0000981|GO:1901360|GO:0031324|GO:0009890|GO:0044249|GO:…	nucleic acid binding transcription factor activity|transcription factor activity, protein binding|cell|cellular process|rhythmic process|binding|macromolecular complex|developmental process|metabolic process|transcription factor activity, sequence-specific DNA binding|membrane-bounded organelle|regulation of metabolic process|organic substance metabolic process|negative regulation of cellular pro…	K03730	class B basic helix-loop-helix protein 3[-]	mmu04710	Circadian rhythm - Mus musculus (mouse)	6:145858243-145865558	261	322	386	26	25	13	2.94224	3.70741	3.90234	0.280583	0.236717	0.127684	3.51733	0.214995	4.03211	3.94e-43	1.86e-40	UP
ENSMUSG00000020135	Apc2	adenomatosis_polyposis_coli_2	GO:0050896|GO:0005623|GO:0009987|GO:0023052|GO:0005488|GO:0032991|GO:0016020|GO:0032502|GO:0008152|GO:0040011|GO:0043227|GO:1903828|GO:0019222|GO:0005886|GO:0023051|GO:0071704|GO:0048523|GO:0043229|GO:0048870|GO:0009893|GO:0050794|GO:0005622|GO:0031252|GO:0051641|GO:0071944|GO:0012505|GO:0016043|GO:0042995|GO:0051716|GO:0043234|GO:0051051|GO:0048856|GO:0005515|GO:0050793|GO:0008283|GO:0019898|GO:…	response to stimulus|cell|cellular process|signaling|binding|macromolecular complex|membrane|developmental process|metabolic process|locomotion|membrane-bounded organelle|negative regulation of cellular protein localization|regulation of metabolic process|plasma membrane|regulation of signaling|organic substance metabolic process|negative regulation of cellular process|intracellular organelle|cel…	K02085	adenomatosis polyposis coli protein[-]	mmu05200|mmu05166|mmu04810|mmu04390|mmu04310|mmu05206|mmu04550|mmu05210|mmu05217|mmu05213	Pathways in cancer - Mus musculus (mouse)|HTLV-I infection - Mus musculus (mouse)|Regulation of actin cytoskeleton - Mus musculus (mouse)|Hippo signaling pathway - Mus musculus (mouse)|Wnt signaling pathway - Mus musculus (mouse)|MicroRNAs in cancer - Mus musculus (mouse)|Signaling pathways regulating pluripotency of stem cells - Mus musculus (mouse)|Colorectal cancer - Mus musculus (mouse)|Basal…	10:80295977-80318263	102	74	88	704	1003	626	0.419114	0.310554	0.324277	2.76919	3.46168	2.24114	0.351315	2.824	-3.0069	5.4e-43	2.49e-40	DOWN
ENSMUSG00000034457	Eda2r	ectodysplasin_A2_receptor	GO:0050896|GO:0005623|GO:0009987|GO:0023052|GO:0005488|GO:0016020|GO:0032502|GO:0008152|GO:0031224|GO:0019222|GO:0005886|GO:0023051|GO:0071704|GO:0009893|GO:0050794|GO:0006807|GO:0009058|GO:0005622|GO:0071944|GO:0006950|GO:0051716|GO:0004872|GO:0048856|GO:0005515|GO:0044237|GO:0006793|GO:0033554|GO:0046483|GO:1901360|GO:0007154|GO:0044249|GO:0019538|GO:0008219|GO:0051090|GO:0009967|GO:0009966|GO:…	response to stimulus|cell|cellular process|signaling|binding|membrane|developmental process|metabolic process|intrinsic component of membrane|regulation of metabolic process|plasma membrane|regulation of signaling|organic substance metabolic process|positive regulation of metabolic process|regulation of cellular process|nitrogen compound metabolic process|biosynthetic process|intracellular|cell p…	K05163	tumor necrosis factor receptor superfamily member 27[-]	mmu04060	Cytokine-cytokine receptor interaction - Mus musculus (mouse)	X:97333840-97377216	513	551	551	66	84	105	6.02716	6.61187	5.8056	0.742314	0.828957	1.07485	6.14821	0.88204	2.80125	1.52e-42	6.86e-40	UP
ENSMUSG00000062380	Tubb3	tubulin_beta_3_class_III	GO:0050896|GO:0005623|GO:0009987|GO:0005576|GO:0005198|GO:0005488|GO:0003824|GO:0032991|GO:0032502|GO:0008152|GO:0040011|GO:0005200|GO:0043227|GO:0016787|GO:0009653|GO:0043229|GO:0044297|GO:0009605|GO:0005622|GO:0043167|GO:0097367|GO:0071944|GO:0016043|GO:0042995|GO:0033218|GO:0043234|GO:0048856|GO:0005515|GO:1903561|GO:0036094|GO:0097159|GO:0070062|GO:0005737|GO:0005874|GO:0036477|GO:0001882|GO:…	response to stimulus|cell|cellular process|extracellular region|structural molecule activity|binding|catalytic activity|macromolecular complex|developmental process|metabolic process|locomotion|structural constituent of cytoskeleton|membrane-bounded organelle|hydrolase activity|anatomical structure morphogenesis|intracellular organelle|cell body|response to external stimulus|intracellular|ion bin…	K07375	tubulin beta[-]	mmu04145|mmu04540	Phagosome - Mus musculus (mouse)|Gap junction - Mus musculus (mouse)	8:123411424-123422015	859	639	744	3238	4254	3272	37.7541	28.6846	29.3254	136.238	157.045	125.299	31.9214	139.527	-2.12795	2.58e-42	1.14e-39	DOWN
ENSMUSG00000031285	Dcx	doublecortin	GO:0050896|GO:0005623|GO:0009987|GO:0023052|GO:0005488|GO:0003824|GO:0032502|GO:0008152|GO:0040007|GO:0040011|GO:0048646|GO:0009653|GO:0071704|GO:0043229|GO:0016740|GO:0048870|GO:0050794|GO:0005622|GO:0016043|GO:0042995|GO:0051716|GO:0016049|GO:0048856|GO:0005515|GO:0048589|GO:0044237|GO:0006793|GO:0005737|GO:0005874|GO:0007154|GO:0016358|GO:0021537|GO:0036477|GO:0019538|GO:0005516|GO:0008092|GO:…	response to stimulus|cell|cellular process|signaling|binding|catalytic activity|developmental process|metabolic process|growth|locomotion|anatomical structure formation involved in morphogenesis|anatomical structure morphogenesis|organic substance metabolic process|intracellular organelle|transferase activity|cell motility|regulation of cellular process|intracellular|cellular component organizati…	-	-	-	-	X:143855842-143933311	341	345	257	1692	2706	1905	1.49906	1.54903	1.01321	7.12056	9.99188	7.29663	1.35377	8.13636	-2.5874	3.13e-42	1.35e-39	DOWN
ENSMUSG00000017692	Rhbdl3	rhomboid_veinlet_like_3_Drosophila_	GO:0005488|GO:0003824|GO:0016020|GO:0008152|GO:0031224|GO:0016787|GO:0071704|GO:0043167|GO:0008233|GO:0019538|GO:0043169|GO:0017171|GO:0016021|GO:0046872|GO:0051604|GO:0008236|GO:0010467|GO:0006508|GO:0005509|GO:0016485|GO:0004252|GO:0004175	binding|catalytic activity|membrane|metabolic process|intrinsic component of membrane|hydrolase activity|organic substance metabolic process|ion binding|peptidase activity|protein metabolic process|cation binding|serine hydrolase activity|integral component of membrane|metal ion binding|protein maturation|serine-type peptidase activity|gene expression|proteolysis|calcium ion binding|protein proce…	-	-	-	-	11:80300912-80355955	60	72	80	471	536	601	0.926817	1.13593	1.10824	6.9649	6.95448	8.08878	1.057	7.33605	-2.79504	1.26e-41	5.34e-39	DOWN
ENSMUSG00000026468	Lhx4	LIM_homeobox_protein_4	GO:0022414|GO:0050896|GO:0005623|GO:0009987|GO:0005488|GO:0000003|GO:0032502|GO:0008152|GO:0040011|GO:0043227|GO:0019222|GO:0009653|GO:0071704|GO:0048523|GO:0043229|GO:0009605|GO:0050794|GO:0006807|GO:0009058|GO:0005622|GO:0043167|GO:0016043|GO:0003006|GO:0044702|GO:0048856|GO:0005515|GO:0044237|GO:0097159|GO:0046483|GO:1901360|GO:0044249|GO:0008219|GO:0043169|GO:0048869|GO:0006935|GO:0003676|GO:…	reproductive process|response to stimulus|cell|cellular process|binding|reproduction|developmental process|metabolic process|locomotion|membrane-bounded organelle|regulation of metabolic process|anatomical structure morphogenesis|organic substance metabolic process|negative regulation of cellular process|intracellular organelle|response to external stimulus|regulation of cellular process|nitrogen…	-	-	-	-	1:155698031-155751684	1	8	6	179	188	221	0.0138804	0.113475	0.0747296	2.37966	2.19294	2.67405	0.0673618	2.41555	-5.16428	1.3e-41	5.41e-39	DOWN
ENSMUSG00000031026	Trim66	tripartite_motif_containing_66	GO:0005623|GO:0009987|GO:0005488|GO:0008152|GO:0043227|GO:0019222|GO:0071704|GO:0048523|GO:0043229|GO:0050794|GO:0006807|GO:0009058|GO:0005622|GO:0043167|GO:0009892|GO:0005515|GO:0044237|GO:0046483|GO:1901360|GO:0031324|GO:0009890|GO:0044249|GO:0043169|GO:0042802|GO:0016234|GO:0006725|GO:0006139|GO:0051171|GO:0043231|GO:0031323|GO:0046983|GO:0003682|GO:0005634|GO:0005654|GO:0010468|GO:0016070|GO:…	cell|cellular process|binding|metabolic process|membrane-bounded organelle|regulation of metabolic process|organic substance metabolic process|negative regulation of cellular process|intracellular organelle|regulation of cellular process|nitrogen compound metabolic process|biosynthetic process|intracellular|ion binding|negative regulation of metabolic process|protein binding|cellular metabolic pr…	-	-	-	-	7:109449006-109508134	183	204	140	1	3	6	1.32936	1.51356	0.912058	0.00695254	0.0183071	0.0379762	1.25166	0.0210786	5.89192	4.59e-41	1.87e-38	UP
ENSMUSG00000000628	Hk2	hexokinase_2	GO:0050896|GO:0005623|GO:0009987|GO:0005488|GO:0003824|GO:0016020|GO:0032502|GO:0008152|GO:0019867|GO:0043227|GO:0031090|GO:0019222|GO:0071704|GO:0048523|GO:0043229|GO:0016740|GO:0009893|GO:0009605|GO:0050794|GO:0006807|GO:0005622|GO:0043167|GO:0097367|GO:0051641|GO:0016043|GO:0030246|GO:0009892|GO:0006950|GO:0051716|GO:0006914|GO:0048856|GO:0005515|GO:0044237|GO:0036094|GO:0009056|GO:0097159|GO:…	response to stimulus|cell|cellular process|binding|catalytic activity|membrane|developmental process|metabolic process|outer membrane|membrane-bounded organelle|organelle membrane|regulation of metabolic process|organic substance metabolic process|negative regulation of cellular process|intracellular organelle|transferase activity|positive regulation of metabolic process|response to external stim…	K00844	hexokinase[2.7.1.1]	mmu01100|mmu04910|mmu01200|mmu04066|mmu00010|mmu05230|mmu00500|mmu04930|mmu00520|mmu04973|mmu00051|mmu00052|mmu00524	Metabolic pathways - Mus musculus (mouse)|Insulin signaling pathway - Mus musculus (mouse)|Carbon metabolism - Mus musculus (mouse)|HIF-1 signaling pathway - Mus musculus (mouse)|Glycolysis / Gluconeogenesis - Mus musculus (mouse)|Central carbon metabolism in cancer - Mus musculus (mouse)|Starch and sucrose metabolism - Mus musculus (mouse)|Type II diabetes mellitus - Mus musculus (mouse)|Amino s…	6:82725025-82774454	4095	4693	6026	1312	1359	1443	49.0235	57.3824	64.6964	15.0361	13.6655	15.0515	57.0341	14.5844	1.9674	3.16e-40	1.26e-37	UP
ENSMUSG00000028137	Celf3	CUGBP_Elav_like_family_member_3	GO:0022414|GO:0005623|GO:0009987|GO:0005488|GO:0000003|GO:0008152|GO:0040011|GO:0043227|GO:0019222|GO:0071704|GO:0043229|GO:0048870|GO:0009893|GO:0050794|GO:0006807|GO:0005622|GO:0048609|GO:0044702|GO:0044237|GO:0019953|GO:0036094|GO:0097159|GO:0046483|GO:0005737|GO:1901360|GO:0003676|GO:0000166|GO:0006725|GO:0031325|GO:0006139|GO:0006928|GO:0030317|GO:0051171|GO:0007276|GO:0043231|GO:0031323|GO:…	reproductive process|cell|cellular process|binding|reproduction|metabolic process|locomotion|membrane-bounded organelle|regulation of metabolic process|organic substance metabolic process|intracellular organelle|cell motility|positive regulation of metabolic process|regulation of cellular process|nitrogen compound metabolic process|intracellular|multicellular organismal reproductive process|singl…	-	-	-	-	3:94478295-94492198	103	62	79	618	885	611	0.633342	0.389378	0.43564	3.63781	4.57088	3.27346	0.48612	3.82738	-2.97697	3.8e-40	1.49e-37	DOWN
ENSMUSG00000028546	Elavl4	ELAV_embryonic_lethal_abnormal_vision_Drosophila_like_4_Hu_antigen_D_	GO:0009987|GO:0005488|GO:0007610|GO:0032502|GO:0009653|GO:0007626|GO:0044708|GO:0016043|GO:0048856|GO:0036094|GO:0097159|GO:0007611|GO:0016358|GO:0048869|GO:0050877|GO:0003676|GO:0000166|GO:0048468|GO:0007275|GO:0030030|GO:0003723|GO:0007399|GO:0007612|GO:0000904|GO:0032990|GO:0000902|GO:0030154|GO:0050890|GO:0031175|GO:0048813|GO:0048666|GO:0048858|GO:0048812|GO:0022008|GO:0044822|GO:0017091|GO:…	cellular process|binding|behavior|developmental process|anatomical structure morphogenesis|locomotory behavior|single-organism behavior|cellular component organization|anatomical structure development|small molecule binding|organic cyclic compound binding|learning or memory|dendrite development|cellular developmental process|neurological system process|nucleic acid binding|nucleotide binding|cell…	-	-	-	-	4:110203722-110351909	288	236	308	1089	1343	1133	1.96813	1.64721	1.88761	7.12423	7.70889	6.74612	1.83432	7.19308	-1.97137	1.02e-39	3.91e-37	DOWN
ENSMUSG00000048385	Scrt1	scratch_homolog_1_zinc_finger_protein_Drosophila_	GO:0005623|GO:0009987|GO:0005488|GO:0032502|GO:0008152|GO:0040011|GO:0043227|GO:0019222|GO:0071704|GO:0048523|GO:0043229|GO:0048870|GO:0050794|GO:0006807|GO:0009058|GO:0005622|GO:0043167|GO:0009892|GO:0048856|GO:0005515|GO:0044237|GO:0040012|GO:0050793|GO:0097159|GO:0045595|GO:0046483|GO:1901360|GO:0031324|GO:0009890|GO:0044249|GO:0043169|GO:0048869|GO:0051270|GO:0003676|GO:2000145|GO:0006725|GO:…	cell|cellular process|binding|developmental process|metabolic process|locomotion|membrane-bounded organelle|regulation of metabolic process|organic substance metabolic process|negative regulation of cellular process|intracellular organelle|cell motility|regulation of cellular process|nitrogen compound metabolic process|biosynthetic process|intracellular|ion binding|negative regulation of metaboli…	-	-	-	-	15:76516203-76522129	23	17	11	253	336	262	0.252177	0.190378	0.108163	2.65553	3.0944	2.50292	0.183573	2.75095	-3.90551	3.92e-39	1.48e-36	DOWN
ENSMUSG00000030695	Aldoa	aldolase_A_fructose_bisphosphate	GO:0005623|GO:0009987|GO:0005488|GO:0003824|GO:0032991|GO:0016020|GO:0008152|GO:0016829|GO:0071704|GO:0043229|GO:0006807|GO:0005622|GO:0016043|GO:0043234|GO:0005515|GO:0044237|GO:0009056|GO:0043209|GO:0031674|GO:0031430|GO:0006793|GO:0006091|GO:0046483|GO:0005737|GO:1901360|GO:0016830|GO:0005975|GO:0030018|GO:0019899|GO:0006725|GO:0031672|GO:0006139|GO:0019637|GO:0006082|GO:0030017|GO:0051186|GO:…	cell|cellular process|binding|catalytic activity|macromolecular complex|membrane|metabolic process|lyase activity|organic substance metabolic process|intracellular organelle|nitrogen compound metabolic process|intracellular|cellular component organization|protein complex|protein binding|cellular metabolic process|catabolic process|myelin sheath|I band|M band|phosphorus metabolic process|generatio…	K01623	fructose-bisphosphate aldolase, class I[4.1.2.13]	mmu01100|mmu01200|mmu04066|mmu01230|mmu00010|mmu00051|mmu00030	Metabolic pathways - Mus musculus (mouse)|Carbon metabolism - Mus musculus (mouse)|HIF-1 signaling pathway - Mus musculus (mouse)|Biosynthesis of amino acids - Mus musculus (mouse)|Glycolysis / Gluconeogenesis - Mus musculus (mouse)|Fructose and mannose metabolism - Mus musculus (mouse)|Pentose phosphate pathway - Mus musculus (mouse)	7:126795234-126800751	21325	19396	24246	6509	6511	7537	296.244	275.201	302.065	86.5614	75.9737	91.2268	291.17	84.5873	1.78335	5.9e-39	2.19e-36	UP
ENSMUSG00000028943	Espn	espin	GO:0030054|GO:0005623|GO:0009987|GO:0045202|GO:0005488|GO:0032991|GO:0007610|GO:0044089|GO:0048523|GO:0043229|GO:0050794|GO:0007626|GO:0005622|GO:0016043|GO:0032420|GO:0032426|GO:0042995|GO:0043234|GO:0005515|GO:0005737|GO:0036477|GO:0005903|GO:0051130|GO:0008092|GO:0030029|GO:0060491|GO:0050877|GO:0043197|GO:0032421|GO:0005884|GO:0043005|GO:0051491|GO:0031941|GO:0019904|GO:0006996|GO:0030030|GO:…	cell junction|cell|cellular process|synapse|binding|macromolecular complex|behavior|positive regulation of cellular component biogenesis|negative regulation of cellular process|intracellular organelle|regulation of cellular process|locomotory behavior|intracellular|cellular component organization|stereocilium|stereocilium tip|cell projection|protein complex|protein binding|cytoplasm|somatodendrit…	-	-	-	-	4:152120331-152152371	345	398	386	50	45	61	2.36651	2.78837	2.37453	0.328333	0.259274	0.364574	2.50981	0.317393	2.98323	2.74e-38	9.99e-36	UP
ENSMUSG00000062070	Pgk1	phosphoglycerate_kinase_1	GO:0005623|GO:0009987|GO:0005488|GO:0003824|GO:0008152|GO:0071704|GO:0016740|GO:0006807|GO:0005622|GO:0043167|GO:0097367|GO:0044237|GO:0036094|GO:0009056|GO:0097159|GO:0006793|GO:0006091|GO:0046483|GO:0005737|GO:1901360|GO:0001882|GO:0005975|GO:0000166|GO:0006725|GO:0006139|GO:0019637|GO:0006082|GO:0043168|GO:0051186|GO:0016772|GO:0016052|GO:0017076|GO:0001883|GO:0006796|GO:0016301|GO:0019693|GO:…	cell|cellular process|binding|catalytic activity|metabolic process|organic substance metabolic process|transferase activity|nitrogen compound metabolic process|intracellular|ion binding|carbohydrate derivative binding|cellular metabolic process|small molecule binding|catabolic process|organic cyclic compound binding|phosphorus metabolic process|generation of precursor metabolites and energy|heter…	K00927	phosphoglycerate kinase[2.7.2.3]	mmu01100|mmu01200|mmu04066|mmu01230|mmu00010	Metabolic pathways - Mus musculus (mouse)|Carbon metabolism - Mus musculus (mouse)|HIF-1 signaling pathway - Mus musculus (mouse)|Biosynthesis of amino acids - Mus musculus (mouse)|Glycolysis / Gluconeogenesis - Mus musculus (mouse)	X:106187100-106203699	26377	27009	33152	8147	8102	9948	709.793	742.321	800.048	209.871	183.127	233.241	750.72	208.747	1.84652	6.5e-38	2.33e-35	UP
ENSMUSG00000025140	Pycr1	pyrroline_5_carboxylate_reductase_1	GO:0050896|GO:0005623|GO:0009987|GO:0005488|GO:0003824|GO:0008152|GO:0043227|GO:0071704|GO:0048523|GO:0043229|GO:0050794|GO:0006807|GO:0009058|GO:0005622|GO:0006950|GO:0016491|GO:0051716|GO:0005515|GO:0044237|GO:0006979|GO:0033554|GO:0046483|GO:0005737|GO:1901360|GO:0010035|GO:0044249|GO:0008219|GO:0042391|GO:0055114|GO:0042802|GO:0010941|GO:1900408|GO:0006082|GO:0006520|GO:0043231|GO:0060548|GO:…	response to stimulus|cell|cellular process|binding|catalytic activity|metabolic process|membrane-bounded organelle|organic substance metabolic process|negative regulation of cellular process|intracellular organelle|regulation of cellular process|nitrogen compound metabolic process|biosynthetic process|intracellular|response to stress|oxidoreductase activity|cellular response to stimulus|protein b…	K00286	pyrroline-5-carboxylate reductase[1.5.1.2]	mmu01100|mmu01230|mmu00330	Metabolic pathways - Mus musculus (mouse)|Biosynthesis of amino acids - Mus musculus (mouse)|Arginine and proline metabolism - Mus musculus (mouse)	11:120635712-120643769	907	991	1151	241	283	321	15.837	17.6733	18.0236	4.02839	4.15056	4.88353	17.1779	4.35416	1.98009	1.91e-37	6.71e-35	UP
ENSMUSG00000040010	Slc7a5	solute_carrier_family_7_cationic_amino_acid_transporter_y+_system_member_5	GO:0005215|GO:0005623|GO:0009987|GO:0005576|GO:0016020|GO:0032502|GO:0031224|GO:0043227|GO:0005886|GO:0043229|GO:0045177|GO:0005622|GO:0071944|GO:0048856|GO:1903561|GO:0022857|GO:0070062|GO:0006810|GO:0005737|GO:0022891|GO:0055085|GO:0005887|GO:0048869|GO:0016324|GO:0031982|GO:0031226|GO:0043231|GO:0007275|GO:0016021|GO:0005634|GO:0034220|GO:0015291|GO:0007399|GO:0005730|GO:0006811|GO:0030154|GO:…	transporter activity|cell|cellular process|extracellular region|membrane|developmental process|intrinsic component of membrane|membrane-bounded organelle|plasma membrane|intracellular organelle|apical part of cell|intracellular|cell periphery|anatomical structure development|extracellular vesicle|transmembrane transporter activity|extracellular exosome|transport|cytoplasm|substrate-specific trans…	K13780	solute carrier family 7 (L-type amino acid transporter), member 5[-]	mmu05230	Central carbon metabolism in cancer - Mus musculus (mouse)	8:121881150-121907694	2872	3073	3275	1014	1111	1057	54.7213	59.8014	55.9607	18.4952	17.7804	17.5473	56.8278	17.9409	1.66334	4.99e-37	1.73e-34	UP
ENSMUSG00000105265	Sox2ot	SOX2_overlapping_transcript_non_protein_coding_	-	-	-	-	-	-	3:34104270-34682619	16	18	28	244	263	271	0.0695669	0.0799326	0.10918	1.01558	0.960478	1.02662	0.0862265	1.00089	-3.53702	5.15e-37	1.75e-34	DOWN
ENSMUSG00000032374	Plod2	procollagen_lysine_2_oxoglutarate_5_dioxygenase_2	GO:0050896|GO:0005623|GO:0009987|GO:0005576|GO:0005488|GO:0003824|GO:0016020|GO:0008152|GO:0043227|GO:0005789|GO:0031090|GO:0043229|GO:0005622|GO:0043167|GO:0012505|GO:0016043|GO:0030246|GO:0006950|GO:0016491|GO:0051716|GO:0006914|GO:1903561|GO:0036094|GO:0042175|GO:0009056|GO:0070062|GO:0051213|GO:0016705|GO:0033554|GO:0005783|GO:0009725|GO:0005737|GO:0098588|GO:0016236|GO:0019842|GO:0043169|GO:…	response to stimulus|cell|cellular process|extracellular region|binding|catalytic activity|membrane|metabolic process|membrane-bounded organelle|endoplasmic reticulum membrane|organelle membrane|intracellular organelle|intracellular|ion binding|endomembrane system|cellular component organization|carbohydrate binding|response to stress|oxidoreductase activity|cellular response to stimulus|autophag…	K13645	procollagen-lysine,2-oxoglutarate 5-dioxygenase 2[1.14.11.4]	mmu00310	Lysine degradation - Mus musculus (mouse)	9:92542223-92608428	3769	4057	4230	1251	1482	1497	41.7652	45.9167	42.0367	13.2707	13.7941	14.4535	43.2396	13.8394	1.64357	1.07e-36	3.57e-34	UP
ENSMUSG00000032715	Trib3	tribbles_homolog_3_Drosophila_	GO:0050896|GO:0000988|GO:0005623|GO:0009987|GO:0023052|GO:0005488|GO:0003824|GO:0016020|GO:0032502|GO:0008152|GO:0043227|GO:0031090|GO:0019222|GO:0023051|GO:0071704|GO:0048523|GO:0043229|GO:0016740|GO:0009893|GO:0050794|GO:0006807|GO:0009058|GO:0005622|GO:0043167|GO:0097367|GO:0012505|GO:0030234|GO:0009892|GO:0006950|GO:0051716|GO:0005515|GO:0044237|GO:0036094|GO:0000989|GO:0050793|GO:0009056|GO:…	response to stimulus|transcription factor activity, protein binding|cell|cellular process|signaling|binding|catalytic activity|membrane|developmental process|metabolic process|membrane-bounded organelle|organelle membrane|regulation of metabolic process|regulation of signaling|organic substance metabolic process|negative regulation of cellular process|intracellular organelle|transferase activity|…	K19518	tribbles homolog 3[-]	mmu04931	Insulin resistance - Mus musculus (mouse)	2:152337422-152344032	612	766	535	18	35	66	15.8554	20.269	12.4302	0.446421	0.761638	1.48981	16.1849	0.899289	4.16972	2.86e-36	9.43e-34	UP
ENSMUSG00000003955	Fam162a	family_with_sequence_similarity_162_member_A	GO:0050896|GO:0005623|GO:0009987|GO:0005576|GO:0023052|GO:0005488|GO:0016020|GO:0008152|GO:0031224|GO:0043227|GO:0019222|GO:0023051|GO:0071704|GO:0043229|GO:0009893|GO:0050794|GO:0005622|GO:0016043|GO:0006950|GO:0051716|GO:0005515|GO:1903561|GO:0044237|GO:0070062|GO:0033554|GO:0005737|GO:0050790|GO:0007154|GO:0019538|GO:0008219|GO:0043085|GO:0009967|GO:0009966|GO:0010646|GO:0051130|GO:0007165|GO:…	response to stimulus|cell|cellular process|extracellular region|signaling|binding|membrane|metabolic process|intrinsic component of membrane|membrane-bounded organelle|regulation of metabolic process|regulation of signaling|organic substance metabolic process|intracellular organelle|positive regulation of metabolic process|regulation of cellular process|intracellular|cellular component organizati…	-	-	-	-	16:36043844-36071515	2215	2331	2587	709	659	808	286.384	307.818	299.965	87.7546	71.5674	91.0226	298.056	83.4482	1.83663	6.42e-36	2.08e-33	UP
ENSMUSG00000037034	Pax1	paired_box_1	GO:0001071|GO:0005623|GO:0009987|GO:0005488|GO:0002376|GO:0032991|GO:0032502|GO:0008152|GO:0003700|GO:0048646|GO:0043227|GO:0007155|GO:0019222|GO:0009653|GO:0071704|GO:0043229|GO:0009893|GO:0050794|GO:0006807|GO:0009058|GO:0005622|GO:0043234|GO:0048856|GO:0044237|GO:0008283|GO:0002520|GO:0097159|GO:0046483|GO:0009888|GO:1901360|GO:0005667|GO:0044249|GO:0048732|GO:0001756|GO:0048869|GO:0003676|GO:…	nucleic acid binding transcription factor activity|cell|cellular process|binding|immune system process|macromolecular complex|developmental process|metabolic process|transcription factor activity, sequence-specific DNA binding|anatomical structure formation involved in morphogenesis|membrane-bounded organelle|cell adhesion|regulation of metabolic process|anatomical structure morphogenesis|organic…	-	-	-	-	2:147361925-147393295	30	41	61	338	465	425	0.492513	0.68746	0.898088	5.312	6.41208	6.07916	0.692687	5.93441	-3.09883	8.1e-36	2.59e-33	DOWN
ENSMUSG00000021069	Pygl	liver_glycogen_phosphorylase	GO:0005623|GO:0009987|GO:0005576|GO:0005488|GO:0003824|GO:0016020|GO:0008152|GO:0008144|GO:0043227|GO:0005886|GO:0071704|GO:0016740|GO:0009058|GO:0005622|GO:0043167|GO:0097367|GO:0071944|GO:0030246|GO:0008289|GO:0048037|GO:0005515|GO:1903561|GO:0044237|GO:0036094|GO:0009056|GO:0097159|GO:0070062|GO:0006793|GO:0006091|GO:0005737|GO:0044262|GO:0042592|GO:0005496|GO:0001882|GO:0008219|GO:0005975|GO:…	cell|cellular process|extracellular region|binding|catalytic activity|membrane|metabolic process|drug binding|membrane-bounded organelle|plasma membrane|organic substance metabolic process|transferase activity|biosynthetic process|intracellular|ion binding|carbohydrate derivative binding|cell periphery|carbohydrate binding|lipid binding|cofactor binding|protein binding|extracellular vesicle|cellu…	K00688	starch phosphorylase[2.4.1.1]	mmu01100|mmu04910|mmu04931|mmu04922|mmu00500	Metabolic pathways - Mus musculus (mouse)|Insulin signaling pathway - Mus musculus (mouse)|Insulin resistance - Mus musculus (mouse)|Glucagon signaling pathway - Mus musculus (mouse)|Starch and sucrose metabolism - Mus musculus (mouse)	12:70190811-70231488	891	842	928	255	211	217	15.1642	14.6363	14.1641	4.15462	3.01632	3.21783	14.6548	3.46292	2.08132	6.13e-35	1.93e-32	UP
ENSMUSG00000020142	Slc1a4	solute_carrier_family_1_glutamate_neutral_amino_acid_transporter_member_4	GO:0050896|GO:0005215|GO:0005623|GO:0009987|GO:0005576|GO:0016020|GO:0008152|GO:0031224|GO:0043227|GO:0043229|GO:0044297|GO:0005622|GO:0009986|GO:0016043|GO:0042995|GO:0006950|GO:0051716|GO:0006914|GO:1903561|GO:0022857|GO:0009056|GO:0070062|GO:0006810|GO:0033554|GO:0005737|GO:0022891|GO:0055085|GO:0036477|GO:0016236|GO:0000422|GO:0050877|GO:0043005|GO:0031982|GO:0005882|GO:0043231|GO:0006996|GO:…	response to stimulus|transporter activity|cell|cellular process|extracellular region|membrane|metabolic process|intrinsic component of membrane|membrane-bounded organelle|intracellular organelle|cell body|intracellular|cell surface|cellular component organization|cell projection|response to stress|cellular response to stimulus|autophagy|extracellular vesicle|transmembrane transporter activity|cat…	-	-	-	-	11:20302180-20332713	1404	1571	1991	419	592	472	16.5594	18.9247	21.0595	4.73085	5.8648	4.85045	18.8479	5.1487	1.87212	6.88e-35	2.13e-32	UP
ENSMUSG00000025161	Slc16a3	solute_carrier_family_16_monocarboxylic_acid_transporters_member_3	GO:0005215|GO:0005623|GO:0009987|GO:0005488|GO:0016020|GO:0031224|GO:0043227|GO:0031090|GO:0005886|GO:0043229|GO:0005622|GO:0071944|GO:0012505|GO:0005515|GO:0022857|GO:0097159|GO:0006810|GO:0022891|GO:0055085|GO:0005887|GO:0003676|GO:0031226|GO:0043231|GO:0005635|GO:0031965|GO:0016021|GO:0005634|GO:0034220|GO:0003723|GO:0015291|GO:0006811|GO:1903825|GO:0005856|GO:0015129|GO:0015075|GO:0015711|GO:…	transporter activity|cell|cellular process|binding|membrane|intrinsic component of membrane|membrane-bounded organelle|organelle membrane|plasma membrane|intracellular organelle|intracellular|cell periphery|endomembrane system|protein binding|transmembrane transporter activity|organic cyclic compound binding|transport|substrate-specific transmembrane transporter activity|transmembrane transport|i…	K08180	MFS transporter, MCP family, solute carrier family 16 (monocarboxylic acid transporters), member 3[-]	mmu05230	Central carbon metabolism in cancer - Mus musculus (mouse)	11:120948480-120960868	4359	4828	4889	1223	885	1266	40.9004	46.2684	41.1396	10.9854	6.97491	10.3499	42.7695	9.43675	2.18022	9.68e-35	2.95e-32	UP
ENSMUSG00000026459	Myog	myogenin	GO:0050896|GO:0001071|GO:0005623|GO:0009987|GO:0005488|GO:0032991|GO:0032502|GO:0008152|GO:0040007|GO:0003700|GO:0048646|GO:0014823|GO:0043227|GO:0019222|GO:0009653|GO:0071704|GO:0048523|GO:0043229|GO:0009893|GO:0050794|GO:0006807|GO:0009058|GO:0005622|GO:0014854|GO:0016043|GO:0032993|GO:0009892|GO:0006950|GO:0051716|GO:0048856|GO:0005515|GO:0048589|GO:0044237|GO:0050793|GO:0008283|GO:0009056|GO:…	response to stimulus|nucleic acid binding transcription factor activity|cell|cellular process|binding|macromolecular complex|developmental process|metabolic process|growth|transcription factor activity, sequence-specific DNA binding|anatomical structure formation involved in morphogenesis|response to activity|membrane-bounded organelle|regulation of metabolic process|anatomical structure morphoge…	-	-	-	-	1:134289989-134292548	4	7	5	199	168	139	0.219671	0.39262	0.246234	10.4619	7.74946	6.65097	0.286175	8.28744	-4.85596	2e-34	6.01e-32	DOWN
ENSMUSG00000029219	Slc10a4	solute_carrier_family_10_sodium_bile_acid_cotransporter_family_member_4	GO:0050896|GO:0005215|GO:0005623|GO:0009987|GO:0016020|GO:0007610|GO:0031224|GO:0005886|GO:0044708|GO:0071944|GO:0022857|GO:0030534|GO:0006810|GO:0022891|GO:0055085|GO:0005887|GO:0010876|GO:0031226|GO:0005319|GO:0016021|GO:0042493|GO:0015125|GO:0015291|GO:0006811|GO:0015075|GO:0006869|GO:0005343|GO:0015711|GO:0008508|GO:0008324|GO:0015721|GO:0006820|GO:0006812|GO:0015293|GO:0008509|GO:0022890|GO:…	response to stimulus|transporter activity|cell|cellular process|membrane|behavior|intrinsic component of membrane|plasma membrane|single-organism behavior|cell periphery|transmembrane transporter activity|adult behavior|transport|substrate-specific transmembrane transporter activity|transmembrane transport|integral component of plasma membrane|lipid localization|intrinsic component of plasma memb…	-	-	-	-	5:73006883-73012955	5	1	3	116	113	136	0.187172	0.0382202	0.10073	4.15736	3.55338	4.4362	0.108707	4.04898	-5.21904	2.26e-34	6.69e-32	DOWN
ENSMUSG00000054889	Dsp	desmoplakin	GO:0050896|GO:0030054|GO:0005623|GO:0009987|GO:0005576|GO:0005198|GO:0023052|GO:0005488|GO:0016020|GO:0032502|GO:0008152|GO:0043227|GO:0005911|GO:0007155|GO:0005886|GO:0009653|GO:0071704|GO:0043229|GO:0050794|GO:0005622|GO:0060090|GO:0071944|GO:0016043|GO:0006950|GO:0098900|GO:0048856|GO:0005515|GO:1903561|GO:0044237|GO:0097159|GO:0070062|GO:0098901|GO:0044291|GO:0009611|GO:0009888|GO:0005737|GO:…	response to stimulus|cell junction|cell|cellular process|extracellular region|structural molecule activity|signaling|binding|membrane|developmental process|metabolic process|membrane-bounded organelle|cell-cell junction|cell adhesion|plasma membrane|anatomical structure morphogenesis|organic substance metabolic process|intracellular organelle|regulation of cellular process|intracellular|binding, …	K10381	desmoplakin[-]	mmu05412	Arrhythmogenic right ventricular cardiomyopathy (ARVC) - Mus musculus (mouse)	13:38151328-38198577	2091	2055	2346	731	843	694	16.0009	16.0612	16.0997	5.35495	5.41841	4.62713	16.0539	5.1335	1.64491	4.62e-34	1.35e-31	UP
ENSMUSG00000025407	Gli1	GLI_Kruppel_family_member_GLI1	GO:0022414|GO:0050896|GO:0001071|GO:0005623|GO:0009987|GO:0023052|GO:0005488|GO:0000003|GO:0032502|GO:0008152|GO:0040011|GO:0003700|GO:0043227|GO:0019222|GO:0023051|GO:0009653|GO:0071704|GO:0048523|GO:0043229|GO:0048870|GO:0009893|GO:0050794|GO:0006807|GO:0009058|GO:0005929|GO:0005622|GO:0043167|GO:0048609|GO:0042995|GO:0044702|GO:0051716|GO:0040017|GO:0048856|GO:0005515|GO:0044237|GO:0040012|GO:…	reproductive process|response to stimulus|nucleic acid binding transcription factor activity|cell|cellular process|signaling|binding|reproduction|developmental process|metabolic process|locomotion|transcription factor activity, sequence-specific DNA binding|membrane-bounded organelle|regulation of metabolic process|regulation of signaling|anatomical structure morphogenesis|organic substance metab…	K16797	zinc finger protein GLI1[-]	mmu05200|mmu04024|mmu05217|mmu04340	Pathways in cancer - Mus musculus (mouse)|cAMP signaling pathway - Mus musculus (mouse)|Basal cell carcinoma - Mus musculus (mouse)|Hedgehog signaling pathway - Mus musculus (mouse)	10:127329889-127341589	192	172	224	777	899	840	4.30107	3.93533	4.5001	16.6627	16.9157	16.3952	4.2455	16.6578	-1.9722	5.88e-34	1.7e-31	DOWN
ENSMUSG00000025408	Ddit3	DNA_damage_inducible_transcript_3	GO:0050896|GO:0001071|GO:0000988|GO:0005623|GO:0009987|GO:0023052|GO:0005488|GO:0032991|GO:0032502|GO:0008152|GO:0009607|GO:0003700|GO:0043227|GO:0019222|GO:0023051|GO:0071704|GO:0048523|GO:0043229|GO:0009893|GO:0009605|GO:0050794|GO:0006807|GO:0009058|GO:0005622|GO:0051641|GO:0012505|GO:0032993|GO:0009892|GO:0006950|GO:0051716|GO:0032844|GO:0043234|GO:0048856|GO:0005515|GO:0044237|GO:0000989|GO:…	response to stimulus|nucleic acid binding transcription factor activity|transcription factor activity, protein binding|cell|cellular process|signaling|binding|macromolecular complex|developmental process|metabolic process|response to biotic stimulus|transcription factor activity, sequence-specific DNA binding|membrane-bounded organelle|regulation of metabolic process|regulation of signaling|organ…	K04452	DNA damage-inducible transcript 3[-]	mmu04010|mmu05202|mmu04141|mmu04932|mmu04210	MAPK signaling pathway - Mus musculus (mouse)|Transcriptional misregulation in cancer - Mus musculus (mouse)|Protein processing in endoplasmic reticulum - Mus musculus (mouse)|Non-alcoholic fatty liver disease (NAFLD) - Mus musculus (mouse)|Apoptosis - Mus musculus (mouse)	10:127290774-127296288	417	467	416	65	98	81	14.8788	17.0187	13.3114	2.22021	2.93706	2.51813	15.0696	2.55847	2.55829	7.58e-34	2.16e-31	UP
ENSMUSG00000043192	Gm1840	predicted_gene_1840	GO:0009987|GO:0003824|GO:0008152|GO:0016853|GO:0071704|GO:0006807|GO:0009058|GO:0044237|GO:0009056|GO:0006793|GO:0006091|GO:0046483|GO:1901360|GO:0005975|GO:0006725|GO:0006139|GO:0019637|GO:0006082|GO:0051186|GO:0016052|GO:0016051|GO:0006796|GO:0005996|GO:0019693|GO:0006757|GO:0009116|GO:0016310|GO:0019752|GO:0042278|GO:0019318|GO:0009132|GO:0009259|GO:0006096|GO:0004347|GO:0009117|GO:0006163|GO:…	cellular process|catalytic activity|metabolic process|isomerase activity|organic substance metabolic process|nitrogen compound metabolic process|biosynthetic process|cellular metabolic process|catabolic process|phosphorus metabolic process|generation of precursor metabolites and energy|heterocycle metabolic process|organic cyclic compound metabolic process|carbohydrate metabolic process|cellular …	-	-	-	-	8:5639584-5640996	1009	1061	1354	346	365	381	58.6269	62.9649	70.5545	19.2456	17.8137	19.2883	64.0488	18.7825	1.76978	1.09e-33	3.05e-31	UP
ENSMUSG00000031987	Egln1	egl_9_family_hypoxia_inducible_factor_1	GO:0022414|GO:0050896|GO:0005623|GO:0009987|GO:0005488|GO:0000003|GO:0003824|GO:0032502|GO:0008152|GO:0048646|GO:0043227|GO:0019222|GO:0009653|GO:0071704|GO:0048523|GO:0043229|GO:0050794|GO:0006807|GO:0009058|GO:0005622|GO:0043167|GO:0030246|GO:0003006|GO:0009892|GO:0006950|GO:0016491|GO:0044702|GO:0048856|GO:0005515|GO:0044237|GO:0036094|GO:0050793|GO:0001892|GO:0051213|GO:0016705|GO:0006979|GO:…	reproductive process|response to stimulus|cell|cellular process|binding|reproduction|catalytic activity|developmental process|metabolic process|anatomical structure formation involved in morphogenesis|membrane-bounded organelle|regulation of metabolic process|anatomical structure morphogenesis|organic substance metabolic process|negative regulation of cellular process|intracellular organelle|regu…	K09592	hypoxia-inducible factor prolyl hydroxylase[1.14.11.29]	mmu05200|mmu04066|mmu05211	Pathways in cancer - Mus musculus (mouse)|HIF-1 signaling pathway - Mus musculus (mouse)|Renal cell carcinoma - Mus musculus (mouse)	8:124908596-124949254	3671	4045	4636	1368	1384	1535	85.7447	96.4981	97.1106	30.5885	27.1528	31.2388	93.1178	29.66	1.65054	2.45e-33	6.78e-31	UP
ENSMUSG00000032744	Heyl	hairy_enhancer_of_split_related_with_YRPW_motif_like	GO:0050896|GO:0001071|GO:0000988|GO:0005623|GO:0009987|GO:0023052|GO:0005488|GO:0032991|GO:0032502|GO:0008152|GO:0003700|GO:0048646|GO:0043227|GO:0019222|GO:0023051|GO:0009653|GO:0071704|GO:0048523|GO:0043229|GO:0009893|GO:0050794|GO:0006807|GO:0009058|GO:0005622|GO:0016043|GO:0009892|GO:0051716|GO:0043234|GO:0048856|GO:0005515|GO:0044237|GO:0000989|GO:0050793|GO:0023057|GO:0097159|GO:0045595|GO:…	response to stimulus|nucleic acid binding transcription factor activity|transcription factor activity, protein binding|cell|cellular process|signaling|binding|macromolecular complex|developmental process|metabolic process|transcription factor activity, sequence-specific DNA binding|anatomical structure formation involved in morphogenesis|membrane-bounded organelle|regulation of metabolic process|…	-	-	-	-	4:123233556-123249875	35	53	86	430	583	519	0.542073	0.838386	1.19451	6.37541	7.58427	7.00359	0.858322	6.98776	-3.02524	1.1e-32	2.99e-30	DOWN
ENSMUSG00000002633	Shh	sonic_hedgehog	GO:0022414|GO:0050896|GO:0005623|GO:0009987|GO:0005576|GO:0023052|GO:0005488|GO:0000003|GO:0031012|GO:0003824|GO:0002376|GO:0016020|GO:0032502|GO:0008152|GO:0040007|GO:0040011|GO:0060783|GO:0048646|GO:0045058|GO:0016787|GO:0007155|GO:0019222|GO:0005886|GO:0042445|GO:0023051|GO:0009653|GO:0005578|GO:0071704|GO:0002684|GO:0048523|GO:0051050|GO:0048870|GO:0009893|GO:0009605|GO:0050794|GO:0006807|GO:…	reproductive process|response to stimulus|cell|cellular process|extracellular region|signaling|binding|reproduction|extracellular matrix|catalytic activity|immune system process|membrane|developmental process|metabolic process|growth|locomotion|mesenchymal smoothened signaling pathway involved in prostate gland development|anatomical structure formation involved in morphogenesis|T cell selection|…	K11988	sonic hedgehog[-]	mmu05200|mmu04360|mmu05217|mmu04340	Pathways in cancer - Mus musculus (mouse)|Axon guidance - Mus musculus (mouse)|Basal cell carcinoma - Mus musculus (mouse)|Hedgehog signaling pathway - Mus musculus (mouse)	5:28456815-28467256	55	52	71	386	411	362	1.58608	1.53157	1.8362	10.6561	9.95539	9.09562	1.65128	9.90236	-2.58419	4.01e-32	1.08e-29	DOWN
ENSMUSG00000041817	Fam169a	family_with_sequence_similarity_169_member_A	GO:0005623|GO:0016020|GO:0043227|GO:0031090|GO:0043229|GO:0005622|GO:0012505|GO:0019866|GO:0043231|GO:0005635|GO:0031965|GO:0005634|GO:0005637	cell|membrane|membrane-bounded organelle|organelle membrane|intracellular organelle|intracellular|endomembrane system|organelle inner membrane|intracellular membrane-bounded organelle|nuclear envelope|nuclear membrane|nucleus|nuclear inner membrane	-	-	-	-	13:97067287-97129521	1235	1242	1532	434	455	520	22.0952	22.6949	24.5804	7.43309	6.83749	8.10581	23.1235	7.4588	1.63234	4.57e-32	1.22e-29	UP
ENSMUSG00000029121	Crmp1	collapsin_response_mediator_protein_1	GO:0050896|GO:0005623|GO:0009987|GO:0005488|GO:0003824|GO:0032502|GO:0008152|GO:0040011|GO:0016787|GO:0009653|GO:0043229|GO:0044297|GO:0009605|GO:0005622|GO:0016043|GO:0042995|GO:0048856|GO:0005515|GO:0005737|GO:0036477|GO:0048869|GO:0006935|GO:0051219|GO:0048468|GO:0043005|GO:0006928|GO:0006996|GO:0016810|GO:0007275|GO:0030030|GO:0043025|GO:0007017|GO:0007399|GO:0000904|GO:0005815|GO:0030425|GO:…	response to stimulus|cell|cellular process|binding|catalytic activity|developmental process|metabolic process|locomotion|hydrolase activity|anatomical structure morphogenesis|intracellular organelle|cell body|response to external stimulus|intracellular|cellular component organization|cell projection|anatomical structure development|protein binding|cytoplasm|somatodendritic compartment|cellular de…	-	-	-	-	5:37241940-37292133	720	722	841	2216	2943	2443	5.98246	6.1272	6.26676	17.6265	20.5396	17.6862	6.12547	18.6174	-1.60376	6.86e-32	1.8e-29	DOWN
ENSMUSG00000027500	Stmn2	stathmin_like_2	GO:0050896|GO:0005623|GO:0009987|GO:0005488|GO:0016020|GO:0032502|GO:0030427|GO:0043227|GO:0048523|GO:0043229|GO:0044297|GO:0050794|GO:0005622|GO:0031252|GO:0012505|GO:0016043|GO:0042995|GO:0051716|GO:0048856|GO:0005515|GO:0050793|GO:0045595|GO:0043254|GO:0005737|GO:0045597|GO:0005794|GO:0036477|GO:0032886|GO:0051130|GO:0008092|GO:0048869|GO:0045596|GO:0030027|GO:0048468|GO:0030426|GO:0043005|GO:…	response to stimulus|cell|cellular process|binding|membrane|developmental process|site of polarized growth|membrane-bounded organelle|negative regulation of cellular process|intracellular organelle|cell body|regulation of cellular process|intracellular|cell leading edge|endomembrane system|cellular component organization|cell projection|cellular response to stimulus|anatomical structure developme…	-	-	-	-	3:8509360-8561606	352	269	231	1300	1784	1282	4.55829	3.55785	2.68269	16.1158	19.4048	14.4647	3.59961	16.6618	-2.21063	7.05e-32	1.83e-29	DOWN
ENSMUSG00000053024	Cntn2	contactin_2	GO:0050896|GO:0005623|GO:0009987|GO:0023052|GO:0005488|GO:0032991|GO:0016020|GO:0007610|GO:0032502|GO:0008152|GO:0040011|GO:0031224|GO:0007155|GO:0019222|GO:0005886|GO:0023051|GO:0009653|GO:0071704|GO:0048523|GO:0044297|GO:0048870|GO:0009893|GO:0009605|GO:0050794|GO:0007626|GO:0044708|GO:0009986|GO:0097367|GO:0051641|GO:0071944|GO:0016043|GO:0042995|GO:0030246|GO:0051716|GO:0043234|GO:0048856|GO:…	response to stimulus|cell|cellular process|signaling|binding|macromolecular complex|membrane|behavior|developmental process|metabolic process|locomotion|intrinsic component of membrane|cell adhesion|regulation of metabolic process|plasma membrane|regulation of signaling|anatomical structure morphogenesis|organic substance metabolic process|negative regulation of cellular process|cell body|cell mo…	K06760	contactin 2[-]	mmu04514	Cell adhesion molecules (CAMs) - Mus musculus (mouse)	1:132509427-132543256	123	124	88	1220	1734	726	0.511028	0.526185	0.327887	4.85231	6.05123	2.62808	0.455033	4.51054	-3.30926	7.68e-32	1.97e-29	DOWN
ENSMUSG00000069227	Gprin1	G_protein_regulated_inducer_of_neurite_outgrowth_1	GO:0005623|GO:0009987|GO:0005488|GO:0016020|GO:0032502|GO:0030427|GO:0005886|GO:0071944|GO:0016043|GO:0042995|GO:0048856|GO:0005515|GO:0048869|GO:0051219|GO:0048468|GO:0030426|GO:0043005|GO:0007275|GO:0030030|GO:0007399|GO:0030154|GO:0031175|GO:0048666|GO:0022008|GO:0030182|GO:0048699	cell|cellular process|binding|membrane|developmental process|site of polarized growth|plasma membrane|cell periphery|cellular component organization|cell projection|anatomical structure development|protein binding|cellular developmental process|phosphoprotein binding|cell development|growth cone|neuron projection|multicellular organism development|cell projection organization|nervous system devel…	-	-	-	-	13:54736671-54749874	82	51	73	402	459	513	0.802512	0.509783	0.640713	3.76629	3.77316	4.3744	0.651003	3.97129	-2.60887	1.14e-31	2.88e-29	DOWN
ENSMUSG00000028645	Slc2a1	solute_carrier_family_2_facilitated_glucose_transporter_member_1	GO:0050896|GO:0005215|GO:0030054|GO:0005623|GO:0009987|GO:0005576|GO:0005488|GO:0016020|GO:0031224|GO:0043227|GO:0005911|GO:0005886|GO:0043229|GO:0009605|GO:0005622|GO:0071944|GO:0016043|GO:0006950|GO:0042910|GO:0072562|GO:0051716|GO:0005615|GO:0005515|GO:1903561|GO:0030496|GO:0022857|GO:0051183|GO:0070062|GO:0044853|GO:0043621|GO:0006810|GO:0033554|GO:0009991|GO:0005737|GO:0022891|GO:0007154|GO:…	response to stimulus|transporter activity|cell junction|cell|cellular process|extracellular region|binding|membrane|intrinsic component of membrane|membrane-bounded organelle|cell-cell junction|plasma membrane|intracellular organelle|response to external stimulus|intracellular|cell periphery|cellular component organization|response to stress|xenobiotic transporter activity|blood microparticle|cel…	K07299	MFS transporter, SP family, solute carrier family 2 (facilitated glucose transporter), member 1[-]	mmu05200|mmu05166|mmu04919|mmu04931|mmu04066|mmu04922|mmu04911|mmu04920|mmu04976|mmu05211|mmu05230	Pathways in cancer - Mus musculus (mouse)|HTLV-I infection - Mus musculus (mouse)|Thyroid hormone signaling pathway - Mus musculus (mouse)|Insulin resistance - Mus musculus (mouse)|HIF-1 signaling pathway - Mus musculus (mouse)|Glucagon signaling pathway - Mus musculus (mouse)|Insulin secretion - Mus musculus (mouse)|Adipocytokine signaling pathway - Mus musculus (mouse)|Bile secretion - Mus musc…	4:119108711-119137983	12087	12174	13763	4247	3247	3405	190.07	195.526	194.092	63.9332	42.8876	46.6525	193.229	51.1578	1.91729	1.5e-31	3.75e-29	UP
ENSMUSG00000031700	Gpt2	glutamic_pyruvate_transaminase_alanine_aminotransferase_2	GO:0005623|GO:0009987|GO:0005488|GO:0003824|GO:0008152|GO:0043227|GO:0071704|GO:0043229|GO:0016740|GO:0006807|GO:0009058|GO:0005622|GO:0043167|GO:0048037|GO:0044237|GO:0009056|GO:0097159|GO:0005737|GO:0030170|GO:0006082|GO:0006520|GO:0043168|GO:0043231|GO:0009063|GO:0005739|GO:0008483|GO:0019752|GO:0046395|GO:0043648|GO:0004021|GO:0042851|GO:0006103|GO:0042853	cell|cellular process|binding|catalytic activity|metabolic process|membrane-bounded organelle|organic substance metabolic process|intracellular organelle|transferase activity|nitrogen compound metabolic process|biosynthetic process|intracellular|ion binding|cofactor binding|cellular metabolic process|catabolic process|organic cyclic compound binding|cytoplasm|pyridoxal phosphate binding|organic a…	K00814	alanine transaminase[2.6.1.2]	mmu01100|mmu01200|mmu01230|mmu00250|mmu01210|mmu00220	Metabolic pathways - Mus musculus (mouse)|Carbon metabolism - Mus musculus (mouse)|Biosynthesis of amino acids - Mus musculus (mouse)|Alanine, aspartate and glutamate metabolism - Mus musculus (mouse)|2-Oxocarboxylic acid metabolism - Mus musculus (mouse)|Arginine biosynthesis - Mus musculus (mouse)	8:85492576-85527560	1910	2030	1968	619	772	748	23.4259	25.4294	21.6465	7.2678	7.95307	7.99332	23.5006	7.73806	1.60265	1.94e-31	4.79e-29	UP
ENSMUSG00000022658	Tagln3	transgelin_3	GO:0005623|GO:0009987|GO:0005488|GO:0008152|GO:0043227|GO:0019222|GO:0071704|GO:0048523|GO:0043229|GO:0050794|GO:0006807|GO:0009058|GO:0005622|GO:0009892|GO:0005515|GO:0044237|GO:0043209|GO:0046483|GO:1901360|GO:0031324|GO:0009890|GO:0044249|GO:0006725|GO:0006139|GO:0051171|GO:0043231|GO:0031323|GO:0005634|GO:0010468|GO:0016070|GO:0010629|GO:0034645|GO:0009059|GO:0010467|GO:0051252|GO:0045892|GO:…	cell|cellular process|binding|metabolic process|membrane-bounded organelle|regulation of metabolic process|organic substance metabolic process|negative regulation of cellular process|intracellular organelle|regulation of cellular process|nitrogen compound metabolic process|biosynthetic process|intracellular|negative regulation of metabolic process|protein binding|cellular metabolic process|myelin…	-	-	-	-	16:45711230-45724608	147	143	218	757	872	745	9.73295	9.67033	12.9444	47.9813	48.4951	42.978	10.7826	46.4848	-2.10806	2.97e-31	7.26e-29	DOWN
ENSMUSG00000063919	Srrm4	serine_arginine_repetitive_matrix_4	GO:0005623|GO:0009987|GO:0005488|GO:0032502|GO:0008152|GO:0043227|GO:0019222|GO:0071704|GO:0043229|GO:0050794|GO:0006807|GO:0005622|GO:0048856|GO:0044237|GO:0097159|GO:0046483|GO:1901360|GO:0048869|GO:0050877|GO:0003676|GO:0006725|GO:0006139|GO:0051171|GO:0043231|GO:0031323|GO:0007275|GO:0005634|GO:0003723|GO:0007399|GO:0010468|GO:0016070|GO:0030154|GO:0010467|GO:0007600|GO:0051252|GO:0050954|GO:…	cell|cellular process|binding|developmental process|metabolic process|membrane-bounded organelle|regulation of metabolic process|organic substance metabolic process|intracellular organelle|regulation of cellular process|nitrogen compound metabolic process|intracellular|anatomical structure development|cellular metabolic process|organic cyclic compound binding|heterocycle metabolic process|organic…	-	-	-	-	5:116439275-116591817	119	86	131	552	831	577	0.569547	0.420397	0.562282	2.52913	3.34071	2.40615	0.517409	2.75866	-2.41459	4.06e-31	9.81e-29	DOWN
ENSMUSG00000019874	Fabp7	fatty_acid_binding_protein_7_brain	GO:0050896|GO:0005215|GO:0030054|GO:0005623|GO:0009987|GO:0005488|GO:0032502|GO:0043227|GO:0005911|GO:0043229|GO:0044297|GO:0009605|GO:0005622|GO:0043167|GO:0071944|GO:0042995|GO:0008289|GO:0048856|GO:0036094|GO:0008283|GO:0061351|GO:0006810|GO:0005737|GO:0036477|GO:0050673|GO:0048869|GO:0050877|GO:0043177|GO:0030900|GO:0005504|GO:0060322|GO:0043168|GO:0043231|GO:0007420|GO:0001964|GO:0007275|GO:…	response to stimulus|transporter activity|cell junction|cell|cellular process|binding|developmental process|membrane-bounded organelle|cell-cell junction|intracellular organelle|cell body|response to external stimulus|intracellular|ion binding|cell periphery|cell projection|lipid binding|anatomical structure development|small molecule binding|cell proliferation|neural precursor cell proliferation…	K08756	fatty acid-binding protein 7, brain[-]	mmu03320	PPAR signaling pathway - Mus musculus (mouse)	10:57784881-57788450	264	246	273	1100	1161	899	14.3446	13.652	13.3029	57.2171	52.9872	42.5605	13.7665	50.9216	-1.88712	1.69e-30	4.03e-28	DOWN
ENSMUSG00000035187	Nkx6-1	NK6_homeobox_1	GO:0050896|GO:0001071|GO:0005623|GO:0009987|GO:0005576|GO:0023052|GO:0005488|GO:0032502|GO:0008152|GO:0040007|GO:0040011|GO:0003700|GO:0043227|GO:0019222|GO:0023051|GO:0009653|GO:0071704|GO:0048523|GO:0043229|GO:0051050|GO:0048870|GO:0050794|GO:0006807|GO:0009058|GO:0005622|GO:0051641|GO:0016043|GO:0009892|GO:0051716|GO:0016049|GO:0048856|GO:0048589|GO:1903561|GO:0044237|GO:0040012|GO:0040008|GO:…	response to stimulus|nucleic acid binding transcription factor activity|cell|cellular process|extracellular region|signaling|binding|developmental process|metabolic process|growth|locomotion|transcription factor activity, sequence-specific DNA binding|membrane-bounded organelle|regulation of metabolic process|regulation of signaling|anatomical structure morphogenesis|organic substance metabolic p…	K08030	homeobox protein Nkx-6.1[-]	mmu04950	Maturity onset diabetes of the young - Mus musculus (mouse)	5:101658139-101664996	28	49	67	466	394	475	0.732586	1.30939	1.57207	11.6716	8.65857	10.8281	1.20468	10.3861	-3.10793	2.38e-30	5.61e-28	DOWN
ENSMUSG00000038539	Atf5	activating_transcription_factor_5	GO:0001071|GO:0005623|GO:0009987|GO:0048511|GO:0005488|GO:0032991|GO:0032502|GO:0008152|GO:0040007|GO:0003700|GO:0043227|GO:0019222|GO:0071704|GO:0048523|GO:0043229|GO:0009893|GO:0050794|GO:0006807|GO:0009058|GO:0005622|GO:0016043|GO:0009892|GO:0007623|GO:0043234|GO:0048856|GO:0005515|GO:0048589|GO:0044237|GO:0050793|GO:0008283|GO:0097159|GO:0035264|GO:0045595|GO:0061351|GO:0009791|GO:0008285|GO:…	nucleic acid binding transcription factor activity|cell|cellular process|rhythmic process|binding|macromolecular complex|developmental process|metabolic process|growth|transcription factor activity, sequence-specific DNA binding|membrane-bounded organelle|regulation of metabolic process|organic substance metabolic process|negative regulation of cellular process|intracellular organelle|positive re…	-	-	-	-	7:44812256-44816599	1156	1385	982	288	311	325	29.6775	36.3159	22.609	7.07801	6.70634	7.26969	29.5341	7.01801	2.07325	2.48e-30	5.78e-28	UP
ENSMUSG00000001270	Ckb	creatine_kinase_brain	GO:0005623|GO:0009987|GO:0005576|GO:0005488|GO:0003824|GO:0032502|GO:0008152|GO:0043227|GO:0043229|GO:0016740|GO:0005622|GO:0043167|GO:0097367|GO:0048856|GO:0005515|GO:1903561|GO:0044237|GO:0036094|GO:0043209|GO:0097159|GO:0070062|GO:0019725|GO:0006793|GO:0005737|GO:0042592|GO:0001882|GO:0048857|GO:0019899|GO:0000166|GO:0031982|GO:0060322|GO:0030901|GO:0043168|GO:0043231|GO:0007420|GO:0007275|GO:…	cell|cellular process|extracellular region|binding|catalytic activity|developmental process|metabolic process|membrane-bounded organelle|intracellular organelle|transferase activity|intracellular|ion binding|carbohydrate derivative binding|anatomical structure development|protein binding|extracellular vesicle|cellular metabolic process|small molecule binding|myelin sheath|organic cyclic compound …	K00933	creatine kinase[2.7.3.2]	mmu01100|mmu00330	Metabolic pathways - Mus musculus (mouse)|Arginine and proline metabolism - Mus musculus (mouse)	12:111669355-111672338	1365	1254	1253	4213	4373	4081	75.8239	71.1457	62.4202	224.034	204.037	197.517	69.7966	208.529	-1.57902	3.78e-30	8.71e-28	DOWN
ENSMUSG00000048015	Neurod4	neurogenic_differentiation_4	GO:0050896|GO:0005623|GO:0009987|GO:0023052|GO:0005488|GO:0032502|GO:0008152|GO:0040011|GO:0043227|GO:0019222|GO:0071704|GO:0043229|GO:0048870|GO:0050794|GO:0006807|GO:0009058|GO:0005622|GO:0051716|GO:0048856|GO:0005515|GO:0044237|GO:0050793|GO:0008283|GO:0097159|GO:0045595|GO:0061351|GO:0046483|GO:0045597|GO:1901360|GO:0003407|GO:0007154|GO:0044249|GO:0007423|GO:0060041|GO:0007165|GO:0048869|GO:…	response to stimulus|cell|cellular process|signaling|binding|developmental process|metabolic process|locomotion|membrane-bounded organelle|regulation of metabolic process|organic substance metabolic process|intracellular organelle|cell motility|regulation of cellular process|nitrogen compound metabolic process|biosynthetic process|intracellular|cellular response to stimulus|anatomical structure d…	-	-	-	-	10:130268153-130280240	56	79	89	500	522	417	1.37489	1.98102	1.95962	11.7517	10.7648	8.92034	1.77184	10.479	-2.56417	4.25e-30	9.7e-28	DOWN
ENSMUSG00000074274	D930028M14Rik	RIKEN_cDNA_D930028M14_gene	-	-	-	-	-	-	7:25152457-25156627	12	12	9	192	167	155	0.823077	0.840616	0.553576	12.6068	9.62111	9.26293	0.73909	10.4969	-3.82808	7.39e-30	1.67e-27	DOWN
ENSMUSG00000020427	Igfbp3	insulin_like_growth_factor_binding_protein_3	GO:0050896|GO:0005623|GO:0009987|GO:0005576|GO:0023052|GO:0005488|GO:0032991|GO:0032502|GO:0008152|GO:0040007|GO:0040011|GO:0043227|GO:0019222|GO:0023051|GO:0071704|GO:0048523|GO:0043229|GO:0048870|GO:0009893|GO:0016942|GO:0050794|GO:0005622|GO:0016043|GO:0030234|GO:0009892|GO:0040013|GO:0051716|GO:0005615|GO:0016049|GO:0043234|GO:0048856|GO:0005515|GO:1903561|GO:0044237|GO:0040012|GO:0040008|GO:…	response to stimulus|cell|cellular process|extracellular region|signaling|binding|macromolecular complex|developmental process|metabolic process|growth|locomotion|membrane-bounded organelle|regulation of metabolic process|regulation of signaling|organic substance metabolic process|negative regulation of cellular process|intracellular organelle|cell motility|positive regulation of metabolic proces…	K10138	insulin-like growth factor-binding protein 3[-]	mmu05202|mmu04115	Transcriptional misregulation in cancer - Mus musculus (mouse)|p53 signaling pathway - Mus musculus (mouse)	11:7206086-7213923	1999	2197	1671	451	669	578	43.3835	48.6989	32.5228	9.36996	12.1953	10.9296	41.5351	10.8316	1.93908	1.13e-29	2.53e-27	UP
ENSMUSG00000067889	Sptbn2	spectrin_beta_non_erythrocytic_2	GO:0050896|GO:0030054|GO:0005623|GO:0009987|GO:0005576|GO:0005198|GO:0045202|GO:0005488|GO:0016020|GO:0007610|GO:0032502|GO:0040007|GO:0005200|GO:0043227|GO:0031090|GO:0005886|GO:0009653|GO:0043229|GO:0008021|GO:0044297|GO:0045177|GO:0005622|GO:0043167|GO:0044708|GO:0071944|GO:0012505|GO:0016043|GO:0051716|GO:0005615|GO:0008289|GO:0048856|GO:0005515|GO:0048589|GO:0035264|GO:0030534|GO:0006810|GO:…	response to stimulus|cell junction|cell|cellular process|extracellular region|structural molecule activity|synapse|binding|membrane|behavior|developmental process|growth|structural constituent of cytoskeleton|membrane-bounded organelle|organelle membrane|plasma membrane|anatomical structure morphogenesis|intracellular organelle|synaptic vesicle|cell body|apical part of cell|intracellular|ion bind…	-	-	-	-	19:4711208-4752353	403	401	415	1126	1495	1338	4.01002	4.07534	3.70331	10.7258	12.495	11.6001	3.92956	11.607	-1.56255	1.4e-29	3.09e-27	DOWN
ENSMUSG00000032181	Scg3	secretogranin_III	GO:0005623|GO:0005576|GO:0005488|GO:0016020|GO:0043227|GO:0031090|GO:0043229|GO:0005622|GO:0012505|GO:0097159|GO:0030658|GO:0005737|GO:0098588|GO:0012506|GO:0003676|GO:0031982|GO:0043231|GO:0030133|GO:0003723|GO:0031988|GO:0031410|GO:0016023|GO:0030659|GO:0044822	cell|extracellular region|binding|membrane|membrane-bounded organelle|organelle membrane|intracellular organelle|intracellular|endomembrane system|organic cyclic compound binding|transport vesicle membrane|cytoplasm|bounding membrane of organelle|vesicle membrane|nucleic acid binding|vesicle|intracellular membrane-bounded organelle|transport vesicle|RNA binding|membrane-bounded vesicle|cytoplasmi…	-	-	-	-	9:75643264-75683996	70	45	67	359	502	367	2.55538	1.67782	2.19348	12.5459	15.3928	11.6732	2.14223	13.204	-2.62379	1.93e-29	4.22e-27	DOWN
ENSMUSG00000046794	Ppp1r3b	protein_phosphatase_1_regulatory_inhibitor_subunit_3B	GO:0005623|GO:0009987|GO:0005488|GO:0003824|GO:0032991|GO:0008152|GO:0043227|GO:0008287|GO:0016787|GO:0019222|GO:0071704|GO:0043229|GO:0050794|GO:0009058|GO:0005622|GO:0030234|GO:0043234|GO:0005515|GO:0044237|GO:0009056|GO:0016788|GO:0006793|GO:0006091|GO:0005737|GO:0050790|GO:0044262|GO:0044249|GO:0019538|GO:0005975|GO:0019208|GO:0055114|GO:0019899|GO:0043231|GO:0031323|GO:0000164|GO:0016052|GO:…	cell|cellular process|binding|catalytic activity|macromolecular complex|metabolic process|membrane-bounded organelle|protein serine/threonine phosphatase complex|hydrolase activity|regulation of metabolic process|organic substance metabolic process|intracellular organelle|regulation of cellular process|biosynthetic process|intracellular|enzyme regulator activity|protein complex|protein binding|ce…	K07189	protein phosphatase 1 regulatory subunit 3A/B/C/D/E[-]	mmu04910|mmu04931	Insulin signaling pathway - Mus musculus (mouse)|Insulin resistance - Mus musculus (mouse)	8:35375741-35388124	493	558	515	117	150	102	9.62335	11.1248	9.01543	2.18632	2.45938	1.73477	9.92118	2.12682	2.22181	3.99e-29	8.64e-27	UP
ENSMUSG00000030111	A2m	alpha_2_macroglobulin	GO:0022414|GO:0050896|GO:0009987|GO:0005576|GO:0005488|GO:0000003|GO:0002376|GO:0032502|GO:0008152|GO:0043227|GO:0006955|GO:0019222|GO:0071704|GO:0002684|GO:0048523|GO:0009605|GO:0050794|GO:0030234|GO:0009892|GO:0006950|GO:0072562|GO:0005615|GO:0002683|GO:0002253|GO:0005515|GO:1903561|GO:0044237|GO:0002682|GO:0070062|GO:0043086|GO:0006959|GO:0050776|GO:0009611|GO:0050790|GO:0031324|GO:0006952|GO:…	reproductive process|response to stimulus|cellular process|extracellular region|binding|reproduction|immune system process|developmental process|metabolic process|membrane-bounded organelle|immune response|regulation of metabolic process|organic substance metabolic process|positive regulation of immune system process|negative regulation of cellular process|response to external stimulus|regulation…	K03910	alpha-2-macroglobulin[-]	mmu04610	Complement and coagulation cascades - Mus musculus (mouse)	6:121635376-121679227	372	410	478	74	78	38	4.00966	4.51362	4.62053	0.763563	0.706176	0.356868	4.38127	0.608869	2.84715	6.07e-29	1.3e-26	UP
ENSMUSG00000073421	H2-Ab1	histocompatibility_2_class_II_antigen_A_beta_1	GO:0050896|GO:0005623|GO:0009987|GO:0005488|GO:0002376|GO:0032991|GO:0016020|GO:0032502|GO:0051707|GO:0009607|GO:0031224|GO:0043227|GO:0006955|GO:0007155|GO:0005886|GO:0015643|GO:0002684|GO:0048523|GO:0043229|GO:0009605|GO:0050794|GO:0005622|GO:0009986|GO:0071944|GO:0012505|GO:0006950|GO:0003823|GO:0051716|GO:0033218|GO:0002683|GO:0043234|GO:0048856|GO:0005515|GO:0002682|GO:0008283|GO:0002520|GO:…	response to stimulus|cell|cellular process|binding|immune system process|macromolecular complex|membrane|developmental process|response to other organism|response to biotic stimulus|intrinsic component of membrane|membrane-bounded organelle|immune response|cell adhesion|plasma membrane|toxic substance binding|positive regulation of immune system process|negative regulation of cellular process|int…	K06752	major histocompatibility complex, class II[-]	mmu05166|mmu05168|mmu04145|mmu05152|mmu05164|mmu04514|mmu05322|mmu05145|mmu04612|mmu05416|mmu05323|mmu05320|mmu04940|mmu05140|mmu05332|mmu05330|mmu05321|mmu05150|mmu04672|mmu05310	HTLV-I infection - Mus musculus (mouse)|Herpes simplex infection - Mus musculus (mouse)|Phagosome - Mus musculus (mouse)|Tuberculosis - Mus musculus (mouse)|Influenza A - Mus musculus (mouse)|Cell adhesion molecules (CAMs) - Mus musculus (mouse)|Systemic lupus erythematosus - Mus musculus (mouse)|Toxoplasmosis - Mus musculus (mouse)|Antigen processing and presentation - Mus musculus (mouse)|Viral…	17:34263209-34269418	214	191	215	26	38	30	7.46371	6.80381	6.72483	0.86809	1.11323	0.911655	6.99745	0.964324	2.85924	1.35e-28	2.86e-26	UP
ENSMUSG00000027581	Stmn3	stathmin_like_3	GO:0050896|GO:0005623|GO:0009987|GO:0023052|GO:0005488|GO:0032502|GO:0008152|GO:0030427|GO:0043227|GO:0019222|GO:0023051|GO:0048523|GO:0043229|GO:0050794|GO:0005622|GO:0012505|GO:0016043|GO:0042995|GO:0051716|GO:0048856|GO:0005515|GO:0023057|GO:0005737|GO:0050790|GO:0005794|GO:0007154|GO:0032886|GO:0009966|GO:0010646|GO:0008092|GO:0009968|GO:0007165|GO:0048869|GO:0048468|GO:0030426|GO:0043005|GO:…	response to stimulus|cell|cellular process|signaling|binding|developmental process|metabolic process|site of polarized growth|membrane-bounded organelle|regulation of metabolic process|regulation of signaling|negative regulation of cellular process|intracellular organelle|regulation of cellular process|intracellular|endomembrane system|cellular component organization|cell projection|cellular resp…	-	-	-	-	2:181306459-181314500	48	34	38	262	371	289	3.46902	2.5097	2.46293	18.1268	22.5216	18.1983	2.81388	19.6156	-2.80136	1.39e-28	2.92e-26	DOWN
ENSMUSG00000021685	Otp	orthopedia_homolog_Drosophila_	GO:0005623|GO:0009987|GO:0005488|GO:0032502|GO:0008152|GO:0043227|GO:0019222|GO:0071704|GO:0043229|GO:0050794|GO:0006807|GO:0009058|GO:0005622|GO:0048856|GO:0044237|GO:0050793|GO:0008283|GO:0097159|GO:0045595|GO:0061351|GO:0046483|GO:0045597|GO:1901360|GO:0044249|GO:0048732|GO:0008284|GO:0048869|GO:0003676|GO:0030900|GO:0021536|GO:0021854|GO:0006725|GO:0006139|GO:0048468|GO:0060322|GO:0051171|GO:…	cell|cellular process|binding|developmental process|metabolic process|membrane-bounded organelle|regulation of metabolic process|organic substance metabolic process|intracellular organelle|regulation of cellular process|nitrogen compound metabolic process|biosynthetic process|intracellular|anatomical structure development|cellular metabolic process|regulation of developmental process|cell prolife…	-	-	-	-	13:94875602-94885130	2	5	1	79	141	94	0.049104	0.125374	0.0220125	1.85677	2.90774	2.01081	0.0654968	2.25844	-5.10776	2.88e-28	5.99e-26	DOWN
ENSMUSG00000056671	Prelid2	PRELI_domain_containing_2	GO:0005215|GO:0005623|GO:0043227|GO:0043229|GO:0005622|GO:0006810|GO:0005737|GO:0010876|GO:0005758|GO:0043231|GO:0005319|GO:0006811|GO:0005739|GO:0005548|GO:0005740|GO:0006869|GO:0015711|GO:0015914|GO:0006820|GO:1990050	transporter activity|cell|membrane-bounded organelle|intracellular organelle|intracellular|transport|cytoplasm|lipid localization|mitochondrial intermembrane space|intracellular membrane-bounded organelle|lipid transporter activity|ion transport|mitochondrion|phospholipid transporter activity|mitochondrial envelope|lipid transport|organic anion transport|phospholipid transport|anion transport|pho…	-	-	-	-	18:41875696-41951194	436	517	557	124	101	124	49.442	59.8794	56.6454	13.4612	9.62028	12.2516	55.3223	11.7777	2.2318	3e-28	6.16e-26	UP
ENSMUSG00000038402	Foxf2	forkhead_box_F2	GO:0022414|GO:0001071|GO:0005623|GO:0009987|GO:0005488|GO:0000003|GO:0032991|GO:0032502|GO:0008152|GO:0003700|GO:0043227|GO:0019222|GO:0009653|GO:0071704|GO:0048523|GO:0043229|GO:0009893|GO:0050794|GO:0006807|GO:0009058|GO:0005622|GO:0016043|GO:0003006|GO:0009892|GO:0044702|GO:0043234|GO:0048856|GO:0005515|GO:0044237|GO:0097159|GO:0035295|GO:0007548|GO:0048598|GO:0046483|GO:0009888|GO:0000981|GO:…	reproductive process|nucleic acid binding transcription factor activity|cell|cellular process|binding|reproduction|macromolecular complex|developmental process|metabolic process|transcription factor activity, sequence-specific DNA binding|membrane-bounded organelle|regulation of metabolic process|anatomical structure morphogenesis|organic substance metabolic process|negative regulation of cellula…	-	-	-	-	13:31625816-31631403	21	21	15	197	249	172	0.729623	0.745197	0.467386	6.55238	7.26673	5.20687	0.647402	6.342	-3.2922	1.48e-27	3.01e-25	DOWN
ENSMUSG00000045667	Smtnl2	smoothelin_like_2	GO:0005488|GO:0005515	binding|protein binding	-	-	-	-	11:72389164-72411713	948	925	1007	353	312	296	13.3137	13.2681	12.6829	4.74584	3.68044	3.62197	13.0882	4.01608	1.70441	1.92e-27	3.87e-25	UP
ENSMUSG00000023175	Bsg	basigin	GO:0022414|GO:0050896|GO:0030054|GO:0005623|GO:0009987|GO:0005576|GO:0005488|GO:0000003|GO:0016020|GO:0032502|GO:0031224|GO:0043227|GO:0031090|GO:0005886|GO:0009653|GO:0043229|GO:0005622|GO:0048609|GO:0051641|GO:0071944|GO:0012505|GO:0016043|GO:0030246|GO:0003006|GO:0044702|GO:0030055|GO:0048856|GO:0005515|GO:1903561|GO:0036094|GO:0070062|GO:0001893|GO:0002080|GO:0030667|GO:0006810|GO:0009888|GO:…	reproductive process|response to stimulus|cell junction|cell|cellular process|extracellular region|binding|reproduction|membrane|developmental process|intrinsic component of membrane|membrane-bounded organelle|organelle membrane|plasma membrane|anatomical structure morphogenesis|intracellular organelle|intracellular|multicellular organismal reproductive process|cellular localization|cell peripher…	-	-	-	-	10:79704491-79711969	5471	6296	6818	2377	2756	2594	117.247	137.809	131.037	48.7657	49.6101	48.4361	128.698	48.9373	1.39498	4.42e-27	8.81e-25	UP
ENSMUSG00000041313	Slc7a1	solute_carrier_family_7_cationic_amino_acid_transporter_y+_system_member_1	GO:0005215|GO:0005623|GO:0009987|GO:0005488|GO:0016020|GO:0031224|GO:0005886|GO:0071944|GO:0005515|GO:0022857|GO:0006810|GO:0022891|GO:0055085|GO:0005887|GO:0031226|GO:0016021|GO:0034220|GO:0015291|GO:0098657|GO:0006811|GO:1903825|GO:0015075|GO:0015711|GO:0008324|GO:0098656|GO:0015297|GO:0006820|GO:0098655|GO:0006812|GO:0006865|GO:0008509|GO:0015189|GO:0008514|GO:0015171|GO:0015822|GO:1903352|GO:…	transporter activity|cell|cellular process|binding|membrane|intrinsic component of membrane|plasma membrane|cell periphery|protein binding|transmembrane transporter activity|transport|substrate-specific transmembrane transporter activity|transmembrane transport|integral component of plasma membrane|intrinsic component of plasma membrane|integral component of membrane|ion transmembrane transport|s…	K13863	solute carrier family 7 (cationic amino acid transporter), member 1[-]	mmu05206	MicroRNAs in cancer - Mus musculus (mouse)	5:148327410-148399904	2244	2780	2799	960	1032	968	14.7577	18.6731	16.5081	6.04387	5.70071	5.54668	16.6463	5.76375	1.53012	7.06e-27	1.4e-24	UP
ENSMUSG00000023473	Celsr3	cadherin_EGF_LAG_seven_pass_G_type_receptor_3_flamingo_homolog_Drosophila_	GO:0050896|GO:0005623|GO:0009987|GO:0023052|GO:0005488|GO:0004871|GO:0016020|GO:0032502|GO:0008152|GO:0040011|GO:0031224|GO:0048646|GO:0007155|GO:0019222|GO:0005886|GO:0009653|GO:0071704|GO:0048870|GO:0050794|GO:0038023|GO:0043167|GO:0071944|GO:0016043|GO:0051716|GO:0004872|GO:0048856|GO:0005515|GO:0044237|GO:0006793|GO:0007154|GO:0019538|GO:0043169|GO:0032880|GO:0007165|GO:0048869|GO:0008104|GO:…	response to stimulus|cell|cellular process|signaling|binding|signal transducer activity|membrane|developmental process|metabolic process|locomotion|intrinsic component of membrane|anatomical structure formation involved in morphogenesis|cell adhesion|regulation of metabolic process|plasma membrane|anatomical structure morphogenesis|organic substance metabolic process|cell motility|regulation of c…	-	-	-	-	9:108826320-108852969	70	96	115	460	716	477	0.4154	0.581857	0.612023	2.61322	3.56892	2.46632	0.536426	2.88282	-2.42603	1.01e-26	1.97e-24	DOWN
ENSMUSG00000035697	Hmha1	histocompatibility_minor_HA_1	GO:0050896|GO:0005623|GO:0009987|GO:0023052|GO:0005488|GO:0016020|GO:0008152|GO:0019222|GO:0009893|GO:0050794|GO:0005622|GO:0043167|GO:0030234|GO:0051716|GO:0005515|GO:0050790|GO:0007154|GO:0043085|GO:0008047|GO:0043169|GO:0007165|GO:0046872|GO:0030695|GO:0051345|GO:0005096|GO:0035556|GO:0043547|GO:0043087	response to stimulus|cell|cellular process|signaling|binding|membrane|metabolic process|regulation of metabolic process|positive regulation of metabolic process|regulation of cellular process|intracellular|ion binding|enzyme regulator activity|cellular response to stimulus|protein binding|regulation of catalytic activity|cell communication|positive regulation of catalytic activity|enzyme activato…	-	-	-	-	10:80016653-80031472	971	996	902	285	374	357	10.6053	11.1107	8.83508	2.97988	3.43108	3.39731	10.1837	3.26942	1.63915	1.02e-26	1.97e-24	UP
ENSMUSG00000073198	Bnip3l-ps	BCL2_adenovirus_E1B_interacting_protein_3_like_pseudogene	-	-	-	-	-	-	12:18216555-18217757	1495	1577	1691	606	690	673	102.029	109.924	103.497	39.5918	39.5537	40.0185	105.15	39.7213	1.40446	1.58e-26	3.04e-24	UP
ENSMUSG00000010505	Myt1	myelin_transcription_factor_1	GO:0050896|GO:0001071|GO:0005623|GO:0009987|GO:0023052|GO:0005488|GO:0032502|GO:0008152|GO:0003700|GO:0043227|GO:0019222|GO:0042445|GO:0023051|GO:0071704|GO:0043229|GO:0009893|GO:0050794|GO:0006807|GO:0009058|GO:0005622|GO:0043167|GO:0051641|GO:0009892|GO:0051716|GO:0032844|GO:0048856|GO:0005515|GO:0044237|GO:0097159|GO:0019725|GO:0009791|GO:0006810|GO:0046483|GO:0005737|GO:0000981|GO:1901360|GO:…	response to stimulus|nucleic acid binding transcription factor activity|cell|cellular process|signaling|binding|developmental process|metabolic process|transcription factor activity, sequence-specific DNA binding|membrane-bounded organelle|regulation of metabolic process|hormone metabolic process|regulation of signaling|organic substance metabolic process|intracellular organelle|positive regulati…	-	-	-	-	2:181763332-181827797	114	81	75	493	660	459	0.70638	0.512622	0.416767	2.92435	3.43503	2.47804	0.545256	2.94581	-2.43366	2.98e-26	5.67e-24	DOWN
ENSMUSG00000026247	Ecel1	endothelin_converting_enzyme_like_1	GO:0050896|GO:0005623|GO:0009987|GO:0023052|GO:0005488|GO:0003824|GO:0016020|GO:0008152|GO:0031224|GO:0016787|GO:0005886|GO:0071704|GO:0050794|GO:0005622|GO:0043167|GO:0071944|GO:0051716|GO:0007154|GO:0008233|GO:0019538|GO:0003016|GO:0043169|GO:0005887|GO:0007165|GO:0007585|GO:0031226|GO:0016021|GO:0007186|GO:0046872|GO:0006508|GO:0035556|GO:0008237|GO:0007218|GO:0004175|GO:0004222	response to stimulus|cell|cellular process|signaling|binding|catalytic activity|membrane|metabolic process|intrinsic component of membrane|hydrolase activity|plasma membrane|organic substance metabolic process|regulation of cellular process|intracellular|ion binding|cell periphery|cellular response to stimulus|cell communication|peptidase activity|protein metabolic process|respiratory system proc…	-	-	-	-	1:87147655-87156521	14	7	8	106	179	191	0.207291	0.105855	0.106226	1.50245	2.22615	2.46402	0.139791	2.06421	-3.88425	7.51e-26	1.42e-23	DOWN
ENSMUSG00000050914	Ankrd37	ankyrin_repeat_domain_37	GO:0005623|GO:0005488|GO:0043227|GO:0043229|GO:0005622|GO:0005515|GO:0005737|GO:0043231|GO:0005634	cell|binding|membrane-bounded organelle|intracellular organelle|intracellular|protein binding|cytoplasm|intracellular membrane-bounded organelle|nucleus	-	-	-	-	8:45996902-45999867	211	303	346	44	51	47	5.98801	8.78254	8.80595	1.19537	1.21569	1.16214	7.85883	1.19107	2.72206	9.22e-26	1.72e-23	UP
ENSMUSG00000020908	Myh3	myosin_heavy_polypeptide_3_skeletal_muscle_embryonic	GO:0005623|GO:0009987|GO:0005576|GO:0005488|GO:0003824|GO:0032991|GO:0008152|GO:0043227|GO:0016787|GO:0071704|GO:0043229|GO:0006807|GO:0005622|GO:0043167|GO:0097367|GO:0043234|GO:0005515|GO:1903561|GO:0044237|GO:0036094|GO:0097159|GO:0070062|GO:0006793|GO:0046483|GO:0005737|GO:1901360|GO:0016459|GO:0001882|GO:0005516|GO:0016817|GO:0003012|GO:0008092|GO:0000166|GO:0006725|GO:0006139|GO:0019637|GO:…	cell|cellular process|extracellular region|binding|catalytic activity|macromolecular complex|metabolic process|membrane-bounded organelle|hydrolase activity|organic substance metabolic process|intracellular organelle|nitrogen compound metabolic process|intracellular|ion binding|carbohydrate derivative binding|protein complex|protein binding|extracellular vesicle|cellular metabolic process|small m…	K10352	myosin heavy chain[-]	mmu04530	Tight junction - Mus musculus (mouse)	11:67078300-67102291	16	27	67	366	665	530	0.19736	0.340152	0.741157	4.3218	6.88988	5.69606	0.426223	5.63591	-3.72497	1.16e-25	2.15e-23	DOWN
ENSMUSG00000017390	Aldoc	aldolase_C_fructose_bisphosphate	GO:0005623|GO:0009987|GO:0005576|GO:0005488|GO:0003824|GO:0032502|GO:0008152|GO:0043227|GO:0016829|GO:0071704|GO:0043229|GO:0006807|GO:0005622|GO:0048856|GO:0005515|GO:1903561|GO:0044237|GO:0009056|GO:0070062|GO:0006793|GO:0006091|GO:0046483|GO:0009888|GO:0005737|GO:1901360|GO:0016830|GO:0005975|GO:0008092|GO:0048869|GO:0006725|GO:0006139|GO:0019637|GO:0031982|GO:0006082|GO:0043231|GO:0051186|GO:…	cell|cellular process|extracellular region|binding|catalytic activity|developmental process|metabolic process|membrane-bounded organelle|lyase activity|organic substance metabolic process|intracellular organelle|nitrogen compound metabolic process|intracellular|anatomical structure development|protein binding|extracellular vesicle|cellular metabolic process|catabolic process|extracellular exosome…	K01623	fructose-bisphosphate aldolase, class I[4.1.2.13]	mmu01100|mmu01200|mmu01230|mmu00010|mmu00051|mmu00030	Metabolic pathways - Mus musculus (mouse)|Carbon metabolism - Mus musculus (mouse)|Biosynthesis of amino acids - Mus musculus (mouse)|Glycolysis / Gluconeogenesis - Mus musculus (mouse)|Fructose and mannose metabolism - Mus musculus (mouse)|Pentose phosphate pathway - Mus musculus (mouse)	11:78322968-78327781	203	196	219	37	41	36	3.00514	2.96347	2.90746	0.524355	0.509804	0.464342	2.95869	0.4995	2.5664	1.51e-25	2.77e-23	UP
ENSMUSG00000039270	Megf9	multiple_EGF_like_domains_9	GO:0005576|GO:0005488|GO:0031012|GO:0016020|GO:0031224|GO:0005578|GO:0005604|GO:0005515|GO:0016021	extracellular region|binding|extracellular matrix|membrane|intrinsic component of membrane|proteinaceous extracellular matrix|basement membrane|protein binding|integral component of membrane	-	-	-	-	4:70427065-70534995	425	354	380	1114	1316	1186	3.90869	3.32524	3.1342	9.80793	10.1661	9.50365	3.45604	9.82589	-1.50747	1.91e-25	3.48e-23	DOWN
ENSMUSG00000038242	Aox4	aldehyde_oxidase_4	GO:0005623|GO:0005488|GO:0003824|GO:0009055|GO:0008152|GO:0005622|GO:0043167|GO:0016491|GO:0048037|GO:0036094|GO:0097159|GO:0005737|GO:0043169|GO:0055114|GO:0050662|GO:0000166|GO:0016614|GO:0043168|GO:0016903|GO:0051536|GO:0051537|GO:0046872|GO:0050660|GO:0051287|GO:0004031|GO:0046914|GO:0005506|GO:0030151	cell|binding|catalytic activity|electron carrier activity|metabolic process|intracellular|ion binding|oxidoreductase activity|cofactor binding|small molecule binding|organic cyclic compound binding|cytoplasm|cation binding|oxidation-reduction process|coenzyme binding|nucleotide binding|oxidoreductase activity, acting on CH-OH group of donors|anion binding|oxidoreductase activity, acting on the al…	K00157	aldehyde oxidase[1.2.3.1]	mmu01100|mmu04630|mmu00830|mmu00982|mmu00280|mmu00380|mmu00350|mmu00760|mmu00750	Metabolic pathways - Mus musculus (mouse)|Jak-STAT signaling pathway - Mus musculus (mouse)|Retinol metabolism - Mus musculus (mouse)|Drug metabolism - cytochrome P450 - Mus musculus (mouse)|Valine, leucine and isoleucine degradation - Mus musculus (mouse)|Tryptophan metabolism - Mus musculus (mouse)|Tyrosine metabolism - Mus musculus (mouse)|Nicotinate and nicotinamide metabolism - Mus musculus …	1:58210397-58268597	145	162	129	16	14	19	1.30749	1.49197	1.04318	0.138117	0.106032	0.149273	1.28088	0.131141	3.28795	2.42e-25	4.38e-23	UP
ENSMUSG00000004891	Nes	nestin	GO:0005623|GO:0009987|GO:0005198|GO:0005488|GO:0032502|GO:0008152|GO:0019222|GO:0009653|GO:0048523|GO:0043229|GO:0050794|GO:0005622|GO:0016043|GO:0009892|GO:0048856|GO:0005515|GO:0008283|GO:0061351|GO:0051098|GO:0043086|GO:0005737|GO:0050790|GO:0008219|GO:0007423|GO:0051130|GO:0008284|GO:0048869|GO:0010941|GO:0060322|GO:0005882|GO:0007049|GO:0007420|GO:0048568|GO:0006996|GO:0007275|GO:0060548|GO:…	cell|cellular process|structural molecule activity|binding|developmental process|metabolic process|regulation of metabolic process|anatomical structure morphogenesis|negative regulation of cellular process|intracellular organelle|regulation of cellular process|intracellular|cellular component organization|negative regulation of metabolic process|anatomical structure development|protein binding|ce…	-	-	-	-	3:87971078-87980451	2299	2013	2998	7695	9269	6901	14.3036	12.7917	16.7278	45.8315	48.4389	37.4094	14.6077	43.8933	-1.58727	2.8e-25	5.01e-23	DOWN
ENSMUSG00000038375	Trp53inp2	transformation_related_protein_53_inducible_nuclear_protein_2	GO:0005623|GO:0009987|GO:0005488|GO:0032502|GO:0008152|GO:0043227|GO:1903828|GO:0019222|GO:0071704|GO:0043229|GO:0009893|GO:0050794|GO:0006807|GO:0009058|GO:0005622|GO:0051641|GO:0016043|GO:0006914|GO:0005515|GO:0044237|GO:0009056|GO:0046483|GO:0001503|GO:0005737|GO:0048871|GO:1901360|GO:0032182|GO:0044249|GO:0042592|GO:0019538|GO:0016236|GO:0010506|GO:0060341|GO:0032880|GO:0048869|GO:0008104|GO:…	cell|cellular process|binding|developmental process|metabolic process|membrane-bounded organelle|negative regulation of cellular protein localization|regulation of metabolic process|organic substance metabolic process|intracellular organelle|positive regulation of metabolic process|regulation of cellular process|nitrogen compound metabolic process|biosynthetic process|intracellular|cellular local…	-	-	-	-	2:155381059-155389850	512	474	494	1261	1697	1424	6.47101	6.11868	5.59924	15.2569	18.0152	15.6811	6.06298	16.3177	-1.42834	3.01e-25	5.34e-23	DOWN
ENSMUSG00000000263	Glra1	glycine_receptor_alpha_1_subunit	GO:0022414|GO:0050896|GO:0005215|GO:0030054|GO:0005623|GO:0009987|GO:0023052|GO:0045202|GO:0005488|GO:0000003|GO:0004871|GO:0032991|GO:0016020|GO:0007610|GO:0031224|GO:0043227|GO:0005886|GO:0023051|GO:0048523|GO:0043229|GO:0051050|GO:0097060|GO:0009605|GO:0050794|GO:0007626|GO:0038023|GO:0005622|GO:0043167|GO:0044708|GO:0009986|GO:0051641|GO:0071944|GO:0012505|GO:0016043|GO:0042995|GO:0044702|GO:…	reproductive process|response to stimulus|transporter activity|cell junction|cell|cellular process|signaling|synapse|binding|reproduction|signal transducer activity|macromolecular complex|membrane|behavior|intrinsic component of membrane|membrane-bounded organelle|plasma membrane|regulation of signaling|negative regulation of cellular process|intracellular organelle|positive regulation of transpo…	K05193	glycine receptor alpha-1[-]	mmu04080	Neuroactive ligand-receptor interaction - Mus musculus (mouse)	11:55514238-55608198	8	6	9	86	123	136	0.18874	0.144583	0.190411	1.94231	2.43741	2.79557	0.174578	2.39176	-3.77613	4.88e-25	8.59e-23	DOWN
ENSMUSG00000048756	Foxo3	forkhead_box_O3	GO:0022414|GO:0050896|GO:0001071|GO:0005623|GO:0009987|GO:0048511|GO:0023052|GO:0005488|GO:0000003|GO:0002376|GO:0016020|GO:0032502|GO:0008152|GO:0040007|GO:0002262|GO:0003700|GO:0043227|GO:0019222|GO:0023051|GO:0009653|GO:0071704|GO:0002684|GO:0048523|GO:0043229|GO:0009893|GO:0050794|GO:0006807|GO:0009058|GO:0005622|GO:0048609|GO:0003006|GO:0009892|GO:0006950|GO:0044702|GO:0022602|GO:0051716|GO:…	reproductive process|response to stimulus|nucleic acid binding transcription factor activity|cell|cellular process|rhythmic process|signaling|binding|reproduction|immune system process|membrane|developmental process|metabolic process|growth|myeloid cell homeostasis|transcription factor activity, sequence-specific DNA binding|membrane-bounded organelle|regulation of metabolic process|regulation of…	K09408	forkhead box protein O3[-]	mmu04151|mmu04062|mmu04068|mmu04152|mmu04722|mmu04211|mmu04917|mmu04213|mmu05223|mmu05213	PI3K-Akt signaling pathway - Mus musculus (mouse)|Chemokine signaling pathway - Mus musculus (mouse)|FoxO signaling pathway - Mus musculus (mouse)|AMPK signaling pathway - Mus musculus (mouse)|Neurotrophin signaling pathway - Mus musculus (mouse)|Longevity regulating pathway - mammal - Mus musculus (mouse)|Prolactin signaling pathway - Mus musculus (mouse)|Longevity regulating pathway - multiple …	10:42181841-42276755	1693	1984	1964	740	792	701	12.4038	14.8462	12.9044	5.19013	4.87392	4.47485	13.3848	4.8463	1.46564	5.39e-25	9.41e-23	UP
ENSMUSG00000025321	Itgb8	integrin_beta_8	GO:0050896|GO:0005623|GO:0009987|GO:0005576|GO:0023052|GO:0005488|GO:0032991|GO:0016020|GO:0032502|GO:0008152|GO:0031224|GO:0043227|GO:0007155|GO:0019222|GO:0005886|GO:0071704|GO:0009893|GO:0050794|GO:0006807|GO:0009986|GO:0071944|GO:0009892|GO:0051716|GO:0004872|GO:0043234|GO:0048856|GO:0005515|GO:1903561|GO:0044237|GO:0070062|GO:1990430|GO:0009888|GO:0007154|GO:0005887|GO:0098797|GO:0043235|GO:…	response to stimulus|cell|cellular process|extracellular region|signaling|binding|macromolecular complex|membrane|developmental process|metabolic process|intrinsic component of membrane|membrane-bounded organelle|cell adhesion|regulation of metabolic process|plasma membrane|organic substance metabolic process|positive regulation of metabolic process|regulation of cellular process|nitrogen compoun…	K06591	integrin beta 8[-]	mmu04151|mmu04810|mmu04510|mmu04514|mmu05414|mmu05410|mmu04512|mmu05412	PI3K-Akt signaling pathway - Mus musculus (mouse)|Regulation of actin cytoskeleton - Mus musculus (mouse)|Focal adhesion - Mus musculus (mouse)|Cell adhesion molecules (CAMs) - Mus musculus (mouse)|Dilated cardiomyopathy - Mus musculus (mouse)|Hypertrophic cardiomyopathy (HCM) - Mus musculus (mouse)|ECM-receptor interaction - Mus musculus (mouse)|Arrhythmogenic right ventricular cardiomyopathy (A…	12:119158022-119238802	249	184	322	868	1168	937	1.50064	1.13258	1.74033	5.00777	5.91253	4.92015	1.45785	5.28015	-1.85674	6.17e-25	1.07e-22	DOWN
ENSMUSG00000015647	Lama5	laminin_alpha_5	GO:0050896|GO:0005623|GO:0009987|GO:0005576|GO:0023052|GO:0005488|GO:0031012|GO:0032991|GO:0032502|GO:0040011|GO:0048646|GO:0043227|GO:0007155|GO:0009653|GO:0005578|GO:0043229|GO:0005605|GO:0048870|GO:0050794|GO:0005622|GO:0043256|GO:0051641|GO:0016043|GO:0051716|GO:0005615|GO:0005604|GO:0043234|GO:0048856|GO:0005515|GO:1903561|GO:0040012|GO:0050793|GO:0008283|GO:0070062|GO:0035295|GO:0048598|GO:…	response to stimulus|cell|cellular process|extracellular region|signaling|binding|extracellular matrix|macromolecular complex|developmental process|locomotion|anatomical structure formation involved in morphogenesis|membrane-bounded organelle|cell adhesion|anatomical structure morphogenesis|proteinaceous extracellular matrix|intracellular organelle|basal lamina|cell motility|regulation of cellula…	K06240	laminin, alpha 3/5[-]	mmu01100|mmu05200|mmu04151|mmu04510|mmu05145|mmu05146|mmu05222|mmu04512	Metabolic pathways - Mus musculus (mouse)|Pathways in cancer - Mus musculus (mouse)|PI3K-Akt signaling pathway - Mus musculus (mouse)|Focal adhesion - Mus musculus (mouse)|Toxoplasmosis - Mus musculus (mouse)|Amoebiasis - Mus musculus (mouse)|Small cell lung cancer - Mus musculus (mouse)|ECM-receptor interaction - Mus musculus (mouse)	2:180176373-180225859	1942	2161	2592	766	1044	834	12.9049	14.6669	15.4469	4.87285	5.82721	4.82875	14.3395	5.17627	1.47001	6.31e-25	1.08e-22	UP
ENSMUSG00000035165	Kcne3	potassium_voltage_gated_channel_Isk_related_subfamily_gene_3	GO:0005215|GO:0005623|GO:0009987|GO:0005488|GO:0032991|GO:0016020|GO:0031224|GO:0005886|GO:0048523|GO:0044297|GO:0051050|GO:0050794|GO:0005622|GO:0071944|GO:0042995|GO:0043234|GO:0051051|GO:0005515|GO:0016247|GO:0022857|GO:0006810|GO:0044298|GO:0005737|GO:0022891|GO:0043271|GO:0032411|GO:0055085|GO:0036477|GO:0043204|GO:1902495|GO:0042391|GO:0005887|GO:0098797|GO:0044325|GO:0032809|GO:0071804|GO:…	transporter activity|cell|cellular process|binding|macromolecular complex|membrane|intrinsic component of membrane|plasma membrane|negative regulation of cellular process|cell body|positive regulation of transport|regulation of cellular process|intracellular|cell periphery|cell projection|protein complex|negative regulation of transport|protein binding|channel regulator activity|transmembrane tra…	K04897	potassium voltage-gated channel Isk-related subfamily E member 3[-]	mmu04974	Protein digestion and absorption - Mus musculus (mouse)	7:100176670-100184869	224	250	223	38	46	47	9.51401	10.8451	8.49419	1.54508	1.64109	1.7393	9.61777	1.64182	2.5504	7.02e-25	1.19e-22	UP
ENSMUSG00000043857	Mgat5b	mannoside_acetylglucosaminyltransferase_5_isoenzyme_B	GO:0005623|GO:0009987|GO:0005488|GO:0003824|GO:0016020|GO:0008152|GO:0031224|GO:0043227|GO:0031090|GO:0071704|GO:0043229|GO:0016740|GO:0009058|GO:0005622|GO:0043167|GO:0012505|GO:0005515|GO:0044237|GO:0005737|GO:0098588|GO:0005794|GO:0044249|GO:0019538|GO:0005975|GO:0016757|GO:0043169|GO:0006486|GO:0043231|GO:0016021|GO:0016758|GO:0009100|GO:0043412|GO:0044267|GO:0070085|GO:0034645|GO:0046872|GO:…	cell|cellular process|binding|catalytic activity|membrane|metabolic process|intrinsic component of membrane|membrane-bounded organelle|organelle membrane|organic substance metabolic process|intracellular organelle|transferase activity|biosynthetic process|intracellular|ion binding|endomembrane system|protein binding|cellular metabolic process|cytoplasm|bounding membrane of organelle|Golgi apparat…	K09661	mannosyl alpha-1,6-glycoprotein beta-1,6-N-acetyl-glucosaminyltransferase, isozyme B [EC:2.4.1.-][-]	mmu01100|mmu00510|mmu00514	Metabolic pathways - Mus musculus (mouse)|N-Glycan biosynthesis - Mus musculus (mouse)|Other types of O-glycan biosynthesis - Mus musculus (mouse)	11:116918863-116986948	52	35	53	285	307	273	0.663334	0.456016	0.606327	3.48038	3.28946	3.03429	0.575226	3.26805	-2.50623	1.15e-24	1.93e-22	DOWN
ENSMUSG00000034522	Zfp395	zinc_finger_protein_395	GO:0005623|GO:0009987|GO:0005488|GO:0008152|GO:0043227|GO:0019222|GO:0071704|GO:0043229|GO:0050794|GO:0006807|GO:0009058|GO:0005622|GO:0043167|GO:0044237|GO:0097159|GO:0046483|GO:0005737|GO:1901360|GO:0044249|GO:0043169|GO:0003676|GO:0006725|GO:0006139|GO:0051171|GO:0043231|GO:0031323|GO:0005634|GO:0010468|GO:0016070|GO:0034645|GO:0046872|GO:0009059|GO:0003677|GO:0010467|GO:0051252|GO:0003690|GO:…	cell|cellular process|binding|metabolic process|membrane-bounded organelle|regulation of metabolic process|organic substance metabolic process|intracellular organelle|regulation of cellular process|nitrogen compound metabolic process|biosynthetic process|intracellular|ion binding|cellular metabolic process|organic cyclic compound binding|heterocycle metabolic process|cytoplasm|organic cyclic comp…	-	-	-	-	14:65358676-65398930	1688	1882	1923	717	837	769	32.7705	37.3171	33.4803	13.3254	13.6487	13.0077	34.5226	13.3272	1.37316	1.43e-24	2.4e-22	UP
ENSMUSG00000030000	Add2	adducin_2_beta_	GO:0005623|GO:0009987|GO:0005198|GO:0045202|GO:0005488|GO:0002376|GO:0032991|GO:0016020|GO:0032502|GO:0043227|GO:0005886|GO:0048523|GO:0043229|GO:0050794|GO:0005622|GO:0071944|GO:0016043|GO:0042995|GO:0043234|GO:0048856|GO:0060076|GO:0005515|GO:0002520|GO:0051098|GO:0043254|GO:0006810|GO:0008290|GO:0005737|GO:0005516|GO:0097481|GO:0042802|GO:0008092|GO:0030029|GO:0014069|GO:0031982|GO:0032970|GO:…	cell|cellular process|structural molecule activity|synapse|binding|immune system process|macromolecular complex|membrane|developmental process|membrane-bounded organelle|plasma membrane|negative regulation of cellular process|intracellular organelle|regulation of cellular process|intracellular|cell periphery|cellular component organization|cell projection|protein complex|anatomical structure deve…	-	-	-	-	6:86028681-86124409	244	233	221	740	926	786	1.33836	1.30532	1.08712	3.88566	4.26629	3.75638	1.2436	3.96945	-1.67441	2.52e-24	4.18e-22	DOWN
ENSMUSG00000026100	Mstn	myostatin	GO:0022414|GO:0050896|GO:0005623|GO:0009987|GO:0048511|GO:0005576|GO:0023052|GO:0005488|GO:0000003|GO:0002376|GO:0032502|GO:0008152|GO:0040007|GO:0051707|GO:0009607|GO:0014823|GO:0019222|GO:0023051|GO:0071704|GO:0048523|GO:0009893|GO:0009605|GO:0050794|GO:0006807|GO:0009058|GO:0005622|GO:0043167|GO:0097367|GO:0048609|GO:0016043|GO:0009892|GO:0006950|GO:0044702|GO:0022602|GO:0051716|GO:0005615|GO:…	reproductive process|response to stimulus|cell|cellular process|rhythmic process|extracellular region|signaling|binding|reproduction|immune system process|developmental process|metabolic process|growth|response to other organism|response to biotic stimulus|response to activity|regulation of metabolic process|regulation of signaling|organic substance metabolic process|negative regulation of cellul…	-	-	-	-	1:53061640-53068079	2	3	10	94	118	179	0.0317855	0.0486902	0.14253	1.43012	1.57519	2.47862	0.0743354	1.82798	-4.62005	3.12e-24	5.13e-22	DOWN
ENSMUSG00000068923	Syt11	synaptotagmin_XI	GO:0030054|GO:0005623|GO:0009987|GO:0023052|GO:0045202|GO:0005488|GO:0016020|GO:0031224|GO:0043227|GO:0031090|GO:0005886|GO:0043229|GO:0008021|GO:0050794|GO:0005622|GO:0043167|GO:0051641|GO:0071944|GO:0012505|GO:0030672|GO:0016079|GO:0008289|GO:0005515|GO:0007269|GO:0030658|GO:0000149|GO:0006810|GO:0051640|GO:0048791|GO:0005737|GO:0098588|GO:0012506|GO:0007154|GO:0060341|GO:0043169|GO:0005887|GO:…	cell junction|cell|cellular process|signaling|synapse|binding|membrane|intrinsic component of membrane|membrane-bounded organelle|organelle membrane|plasma membrane|intracellular organelle|synaptic vesicle|regulation of cellular process|intracellular|ion binding|cellular localization|cell periphery|endomembrane system|synaptic vesicle membrane|synaptic vesicle exocytosis|lipid binding|protein bin…	-	-	-	-	3:88744700-88775164	523	404	547	1458	1693	1354	4.10152	3.23595	3.84708	10.9459	11.1521	9.25177	3.72818	10.4499	-1.48695	3.49e-24	5.7e-22	DOWN
ENSMUSG00000041957	Pkp2	plakophilin_2	GO:0030054|GO:0005623|GO:0009987|GO:0005198|GO:0023052|GO:0005488|GO:0016020|GO:0032502|GO:0043227|GO:0005911|GO:0007155|GO:0005886|GO:0009653|GO:0048523|GO:0043229|GO:0050794|GO:0005622|GO:0032947|GO:0051641|GO:0071944|GO:0016043|GO:0098900|GO:0048856|GO:0005515|GO:0050793|GO:0045595|GO:0098901|GO:0044291|GO:0009888|GO:0005912|GO:0007154|GO:0003013|GO:0061024|GO:0042391|GO:0010256|GO:0003012|GO:…	cell junction|cell|cellular process|structural molecule activity|signaling|binding|membrane|developmental process|membrane-bounded organelle|cell-cell junction|cell adhesion|plasma membrane|anatomical structure morphogenesis|negative regulation of cellular process|intracellular organelle|regulation of cellular process|intracellular|protein complex scaffold|cellular localization|cell periphery|cel…	K12642	plakophilin 2[-]	mmu05412	Arrhythmogenic right ventricular cardiomyopathy (ARVC) - Mus musculus (mouse)	16:16213318-16272712	614	630	647	212	175	174	8.25041	8.64619	7.79671	2.72705	1.97515	2.03713	8.2311	2.24644	1.87344	5.02e-24	8.14e-22	UP
ENSMUSG00000100252	Mir124-2hg	Mir124_2_host_gene_non_protein_coding_	-	-	-	-	-	-	3:17789921-17808970	287	222	356	878	1286	988	2.9853	2.3585	3.3209	8.74279	11.2358	8.95419	2.88823	9.64424	-1.73948	5.33e-24	8.58e-22	DOWN
ENSMUSG00000003865	Gys1	glycogen_synthase_1_muscle	GO:0005623|GO:0009987|GO:0005488|GO:0003824|GO:0016020|GO:0032502|GO:0008152|GO:0071704|GO:0016740|GO:0009058|GO:0005622|GO:0030246|GO:0048856|GO:0005515|GO:0044237|GO:0036094|GO:0006091|GO:0005737|GO:0044262|GO:0044249|GO:0005975|GO:0016757|GO:0055114|GO:0019899|GO:0016234|GO:0007507|GO:0048029|GO:0007275|GO:0048513|GO:0016772|GO:0016758|GO:0072359|GO:0019900|GO:0016051|GO:0006112|GO:0034645|GO:…	cell|cellular process|binding|catalytic activity|membrane|developmental process|metabolic process|organic substance metabolic process|transferase activity|biosynthetic process|intracellular|carbohydrate binding|anatomical structure development|protein binding|cellular metabolic process|small molecule binding|generation of precursor metabolites and energy|cytoplasm|cellular carbohydrate metabolic …	K00693	glycogen(starch) synthase[2.4.1.11]	mmu04151|mmu04910|mmu04152|mmu04931|mmu04922|mmu00500	PI3K-Akt signaling pathway - Mus musculus (mouse)|Insulin signaling pathway - Mus musculus (mouse)|AMPK signaling pathway - Mus musculus (mouse)|Insulin resistance - Mus musculus (mouse)|Glucagon signaling pathway - Mus musculus (mouse)|Starch and sucrose metabolism - Mus musculus (mouse)	7:45434844-45456619	2293	2351	2486	1004	893	950	26.6578	27.9158	25.9192	11.1739	8.72021	9.62292	26.8309	9.839	1.44731	5.48e-24	8.75e-22	UP
ENSMUSG00000042873	Lhfpl4	lipoma_HMGIC_fusion_partner_like_protein_4	GO:0016020|GO:0031224|GO:0016021	membrane|intrinsic component of membrane|integral component of membrane	-	-	-	-	6:113168090-113195384	66	80	104	362	427	404	0.877371	1.08619	1.23987	4.60679	4.76787	4.67935	1.06781	4.68467	-2.13329	5.6e-24	8.87e-22	DOWN
ENSMUSG00000023456	Tpi1	triosephosphate_isomerase_1	GO:0005623|GO:0009987|GO:0005576|GO:0005488|GO:0003824|GO:0032502|GO:0008152|GO:0016853|GO:0043227|GO:0071704|GO:0043229|GO:0006807|GO:0009058|GO:0005622|GO:0005615|GO:0048856|GO:0005515|GO:1903561|GO:0044237|GO:0009056|GO:0070062|GO:0006793|GO:0006081|GO:0006091|GO:0046483|GO:0005737|GO:1901360|GO:0044262|GO:0044249|GO:0005975|GO:0019899|GO:0006725|GO:0006139|GO:0019637|GO:0031982|GO:0006082|GO:…	cell|cellular process|extracellular region|binding|catalytic activity|developmental process|metabolic process|isomerase activity|membrane-bounded organelle|organic substance metabolic process|intracellular organelle|nitrogen compound metabolic process|biosynthetic process|intracellular|extracellular space|anatomical structure development|protein binding|extracellular vesicle|cellular metabolic pr…	K01803	triosephosphate isomerase (TIM)[5.3.1.1]	mmu01100|mmu01200|mmu01230|mmu00562|mmu00010|mmu00051	Metabolic pathways - Mus musculus (mouse)|Carbon metabolism - Mus musculus (mouse)|Biosynthesis of amino acids - Mus musculus (mouse)|Inositol phosphate metabolism - Mus musculus (mouse)|Glycolysis / Gluconeogenesis - Mus musculus (mouse)|Fructose and mannose metabolism - Mus musculus (mouse)	6:124810586-124814296	13868	14417	14931	5823	5307	6380	288.393	306.213	278.458	115.922	92.699	115.599	291.021	108.074	1.42911	6.41e-24	1.01e-21	UP
ENSMUSG00000042978	Sbk1	SH3_binding_kinase_1	GO:0005623|GO:0009987|GO:0005488|GO:0003824|GO:0008152|GO:0071704|GO:0016740|GO:0005622|GO:0043167|GO:0097367|GO:0044237|GO:0036094|GO:0097159|GO:0006793|GO:0005737|GO:0019538|GO:0001882|GO:0000166|GO:0043168|GO:0016772|GO:0017076|GO:0001883|GO:0043412|GO:0044267|GO:0006796|GO:0016773|GO:0016301|GO:0036211|GO:0032549|GO:0016310|GO:0004672|GO:0005524|GO:0006464|GO:0004674|GO:0006468	cell|cellular process|binding|catalytic activity|metabolic process|organic substance metabolic process|transferase activity|intracellular|ion binding|carbohydrate derivative binding|cellular metabolic process|small molecule binding|organic cyclic compound binding|phosphorus metabolic process|cytoplasm|protein metabolic process|nucleoside binding|nucleotide binding|anion binding|transferase activi…	-	-	-	-	7:126272619-126295016	1627	1225	1742	4168	4864	4458	27.395	21.0668	26.3047	67.1834	68.7913	65.4015	24.9222	67.1254	-1.42943	6.87e-24	1.07e-21	DOWN
ENSMUSG00000030411	Nova2	neuro_oncological_ventral_antigen_2	GO:0009987|GO:0005488|GO:0008152|GO:0019222|GO:0071704|GO:0050794|GO:0006807|GO:0044237|GO:0097159|GO:0046483|GO:1901360|GO:0003676|GO:0006725|GO:0006139|GO:0051171|GO:0031323|GO:0003723|GO:0016070|GO:0051252|GO:0044822	cellular process|binding|metabolic process|regulation of metabolic process|organic substance metabolic process|regulation of cellular process|nitrogen compound metabolic process|cellular metabolic process|organic cyclic compound binding|heterocycle metabolic process|organic cyclic compound metabolic process|nucleic acid binding|cellular aromatic compound metabolic process|nucleobase-containing co…	-	-	-	-	7:18925888-18965319	201	138	167	672	775	629	1.97113	1.38221	1.46871	6.30867	6.38374	5.37444	1.60735	6.02228	-1.90563	1.33e-23	2.06e-21	DOWN
ENSMUSG00000054136	Adm2	adrenomedullin_2	GO:0050896|GO:0009987|GO:0005576|GO:0023052|GO:0005488|GO:0007610|GO:0032502|GO:0008152|GO:0048646|GO:0019222|GO:0009653|GO:0071704|GO:0009893|GO:0050794|GO:0051716|GO:0007631|GO:0048856|GO:0005515|GO:0044237|GO:0050793|GO:0006793|GO:0008217|GO:0007154|GO:0007586|GO:0003013|GO:0019538|GO:0007165|GO:0005102|GO:0001568|GO:0001525|GO:0007275|GO:0032403|GO:0048514|GO:0072359|GO:0045766|GO:0010468|GO:…	response to stimulus|cellular process|extracellular region|signaling|binding|behavior|developmental process|metabolic process|anatomical structure formation involved in morphogenesis|regulation of metabolic process|anatomical structure morphogenesis|organic substance metabolic process|positive regulation of metabolic process|regulation of cellular process|cellular response to stimulus|feeding beh…	-	-	-	-	15:89322972-89324728	64	87	74	3	1	7	5.03782	6.99454	5.22392	0.226089	0.0661254	0.480075	5.75209	0.25743	4.48184	1.72e-23	2.64e-21	UP
ENSMUSG00000028463	Car9	carbonic_anhydrase_9	GO:0050896|GO:0005623|GO:0009987|GO:0005488|GO:0003824|GO:0016020|GO:0032502|GO:0008152|GO:0031224|GO:0016829|GO:0005886|GO:0009653|GO:0043167|GO:0071944|GO:0042995|GO:0006950|GO:0048856|GO:0044237|GO:0006810|GO:0009888|GO:0009725|GO:0043169|GO:0016323|GO:0006730|GO:0001666|GO:0031253|GO:0048729|GO:0010033|GO:0016021|GO:0042493|GO:0005902|GO:0046872|GO:0046903|GO:0060429|GO:0097305|GO:0002009|GO:…	response to stimulus|cell|cellular process|binding|catalytic activity|membrane|developmental process|metabolic process|intrinsic component of membrane|lyase activity|plasma membrane|anatomical structure morphogenesis|ion binding|cell periphery|cell projection|response to stress|anatomical structure development|cellular metabolic process|transport|tissue development|response to hormone|cation bind…	K01672	carbonic anhydrase[4.2.1.1]	mmu00910	Nitrogen metabolism - Mus musculus (mouse)	4:43506966-43513729	92	137	121	3	8	14	2.02393	3.07826	2.38721	0.0631861	0.147824	0.268356	2.49647	0.159789	3.96565	1.84e-23	2.82e-21	UP
ENSMUSG00000058914	C1qtnf3	C1q_and_tumor_necrosis_factor_related_protein_3	GO:0050896|GO:0005623|GO:0009987|GO:0005576|GO:0023052|GO:0005488|GO:0032991|GO:0016020|GO:0008152|GO:0043227|GO:1903828|GO:0019222|GO:0023051|GO:0071704|GO:0048523|GO:0051050|GO:0009893|GO:0009605|GO:0050794|GO:0009058|GO:0051641|GO:0016043|GO:0009892|GO:0006950|GO:0051716|GO:0005615|GO:0043234|GO:0051051|GO:0005515|GO:1903561|GO:0044237|GO:0023057|GO:0070062|GO:0019725|GO:0006793|GO:0006810|GO:…	response to stimulus|cell|cellular process|extracellular region|signaling|binding|macromolecular complex|membrane|metabolic process|membrane-bounded organelle|negative regulation of cellular protein localization|regulation of metabolic process|regulation of signaling|organic substance metabolic process|negative regulation of cellular process|positive regulation of transport|positive regulation of…	-	-	-	-	15:10952332-10980150	34	28	16	241	252	209	0.710477	0.597595	0.299833	4.82094	4.42306	3.80519	0.535968	4.34973	-3.02071	2.13e-23	3.23e-21	DOWN
ENSMUSG00000064370	mt-Cytb	mitochondrially_encoded_cytochrome_b	GO:0050896|GO:0005215|GO:0005623|GO:0009987|GO:0005488|GO:0003824|GO:0032991|GO:0009055|GO:0016020|GO:0032502|GO:0008152|GO:0031224|GO:0043227|GO:0031090|GO:0071704|GO:0043229|GO:0009605|GO:0070469|GO:0006807|GO:0005622|GO:0043167|GO:0006950|GO:0016491|GO:0043234|GO:0048856|GO:0005515|GO:0044237|GO:0022857|GO:0006793|GO:0006810|GO:0006091|GO:0046483|GO:0009991|GO:0009725|GO:0005737|GO:0009266|GO:…	response to stimulus|transporter activity|cell|cellular process|binding|catalytic activity|macromolecular complex|electron carrier activity|membrane|developmental process|metabolic process|intrinsic component of membrane|membrane-bounded organelle|organelle membrane|organic substance metabolic process|intracellular organelle|response to external stimulus|respiratory chain|nitrogen compound metabo…	K00412	ubiquinol-cytochrome c reductase cytochrome b subunit[-]	mmu01100|mmu05016|mmu05010|mmu04932|mmu05012|mmu00190|mmu04260	Metabolic pathways - Mus musculus (mouse)|Huntington,s disease - Mus musculus (mouse)|Alzheimer,s disease - Mus musculus (mouse)|Non-alcoholic fatty liver disease (NAFLD) - Mus musculus (mouse)|Parkinson,s disease - Mus musculus (mouse)|Oxidative phosphorylation - Mus musculus (mouse)|Cardiac muscle contraction - Mus musculus (mouse)	MT:14145-15288	17691	18131	18623	44702	51802	46337	1269.62	1328.99	1198.59	3071.13	3122.65	2897.43	1265.73	3030.41	-1.25954	3.55e-23	5.34e-21	DOWN
ENSMUSG00000017009	Sdc4	syndecan_4	GO:0050896|GO:0030054|GO:0005623|GO:0009987|GO:0005576|GO:0023052|GO:0005488|GO:0004871|GO:0016020|GO:0032502|GO:0008152|GO:0040011|GO:0044089|GO:0031224|GO:0048646|GO:0043227|GO:0007155|GO:0019222|GO:0009653|GO:0071704|GO:0043229|GO:0051050|GO:0048870|GO:0009893|GO:0050794|GO:0038023|GO:0005622|GO:0009986|GO:0051641|GO:0012505|GO:0016043|GO:0006950|GO:0051716|GO:0004872|GO:0030055|GO:0048856|GO:…	response to stimulus|cell junction|cell|cellular process|extracellular region|signaling|binding|signal transducer activity|membrane|developmental process|metabolic process|locomotion|positive regulation of cellular component biogenesis|intrinsic component of membrane|anatomical structure formation involved in morphogenesis|membrane-bounded organelle|cell adhesion|regulation of metabolic process|a…	K16338	syndecan 4[-]	mmu05205|mmu04514|mmu04512	Proteoglycans in cancer - Mus musculus (mouse)|Cell adhesion molecules (CAMs) - Mus musculus (mouse)|ECM-receptor interaction - Mus musculus (mouse)	2:164424247-164443887	587	672	624	204	204	213	16.7048	19.5321	15.9253	5.55753	4.87627	5.28135	17.3874	5.23839	1.73085	3.65e-23	5.45e-21	UP
ENSMUSG00000027434	Nkx2-2	NK2_homeobox_2	GO:0050896|GO:0001071|GO:0000988|GO:0005623|GO:0009987|GO:0023052|GO:0005488|GO:0032502|GO:0008152|GO:0003700|GO:0043227|GO:0019222|GO:0071704|GO:0048523|GO:0043229|GO:0009893|GO:0050794|GO:0006807|GO:0009058|GO:0005622|GO:0051716|GO:0048856|GO:0005515|GO:0044237|GO:0000989|GO:0050793|GO:0097159|GO:0045595|GO:0035295|GO:0046483|GO:0009888|GO:0009725|GO:0000981|GO:0045597|GO:1901360|GO:0048565|GO:…	response to stimulus|nucleic acid binding transcription factor activity|transcription factor activity, protein binding|cell|cellular process|signaling|binding|developmental process|metabolic process|transcription factor activity, sequence-specific DNA binding|membrane-bounded organelle|regulation of metabolic process|organic substance metabolic process|negative regulation of cellular process|intr…	K08029	homeobox protein Nkx-2.2[-]	mmu04950	Maturity onset diabetes of the young - Mus musculus (mouse)	2:147177546-147194243	2	0	0	49	64	48	0.0422009	0	0	0.98976	1.13429	0.882461	0.014067	1.00217	-6.15467	3.8e-23	5.64e-21	DOWN
ENSMUSG00000025403	Shmt2	serine_hydroxymethyltransferase_2_mitochondrial_	GO:0005623|GO:0009987|GO:0005576|GO:0005488|GO:0003824|GO:0016020|GO:0008152|GO:0043227|GO:0016829|GO:0031090|GO:0071704|GO:0043229|GO:0016740|GO:0050794|GO:0006807|GO:0009058|GO:0005622|GO:0043167|GO:0016043|GO:0042645|GO:0048037|GO:0005515|GO:1903561|GO:0044237|GO:0036094|GO:0008283|GO:0097159|GO:0070062|GO:0046483|GO:0005737|GO:1901360|GO:0016830|GO:0044249|GO:0019866|GO:0042802|GO:0008284|GO:…	cell|cellular process|extracellular region|binding|catalytic activity|membrane|metabolic process|membrane-bounded organelle|lyase activity|organelle membrane|organic substance metabolic process|intracellular organelle|transferase activity|regulation of cellular process|nitrogen compound metabolic process|biosynthetic process|intracellular|ion binding|cellular component organization|mitochondrial …	K00600	glycine hydroxymethyltransferase[2.1.2.1]	mmu01100|mmu01200|mmu01230|mmu00260|mmu00630|mmu00670|mmu00460	Metabolic pathways - Mus musculus (mouse)|Carbon metabolism - Mus musculus (mouse)|Biosynthesis of amino acids - Mus musculus (mouse)|Glycine, serine and threonine metabolism - Mus musculus (mouse)|Glyoxylate and dicarboxylate metabolism - Mus musculus (mouse)|One carbon pool by folate - Mus musculus (mouse)|Cyanoamino acid metabolism - Mus musculus (mouse)	10:127517123-127522444	3737	4347	4913	1581	2005	1984	133.107	158.141	156.937	53.9087	59.9855	61.5718	149.395	58.4887	1.3529	4.29e-23	6.31e-21	UP
ENSMUSG00000024502	Jakmip2	janus_kinase_and_microtubule_interacting_protein_2	GO:0005623|GO:0005488|GO:0043227|GO:0043229|GO:0005622|GO:0012505|GO:0005515|GO:0005737|GO:0005794|GO:0008092|GO:0019899|GO:0043231|GO:0032403|GO:0019900|GO:0008017|GO:0015631	cell|binding|membrane-bounded organelle|intracellular organelle|intracellular|endomembrane system|protein binding|cytoplasm|Golgi apparatus|cytoskeletal protein binding|enzyme binding|intracellular membrane-bounded organelle|protein complex binding|kinase binding|microtubule binding|tubulin binding	-	-	-	-	18:43531408-43687773	91	60	84	352	469	355	2.12793	1.433	1.76157	7.87969	9.21182	7.23284	1.77416	8.10812	-2.19223	7.13e-23	1.04e-20	DOWN
ENSMUSG00000053046	Brsk2	BR_serine_threonine_kinase_2	GO:0050896|GO:0005623|GO:0009987|GO:0023052|GO:0005488|GO:0003824|GO:0016020|GO:0032502|GO:0008152|GO:0031224|GO:0043227|GO:0023051|GO:0009653|GO:0071704|GO:0043229|GO:0016740|GO:0050794|GO:0005622|GO:0043167|GO:0097367|GO:0051641|GO:0012505|GO:0016043|GO:0006950|GO:0051716|GO:0032844|GO:0048856|GO:0005515|GO:0044237|GO:0036094|GO:0009056|GO:0097159|GO:0019725|GO:0006793|GO:0006810|GO:0033554|GO:…	response to stimulus|cell|cellular process|signaling|binding|catalytic activity|membrane|developmental process|metabolic process|intrinsic component of membrane|membrane-bounded organelle|regulation of signaling|anatomical structure morphogenesis|organic substance metabolic process|intracellular organelle|transferase activity|regulation of cellular process|intracellular|ion binding|carbohydrate d…	-	-	-	-	7:141949751-142004247	83	71	115	372	502	393	0.623803	0.545007	0.775113	2.67645	3.16902	2.57349	0.647974	2.80632	-2.11467	8.27e-23	1.2e-20	DOWN
ENSMUSG00000062591	Tubb4a	tubulin_beta_4A_class_IVA	GO:0005623|GO:0009987|GO:0005576|GO:0005198|GO:0005488|GO:0003824|GO:0032991|GO:0008152|GO:0005200|GO:0043227|GO:0016787|GO:0043229|GO:0044297|GO:0005929|GO:0005622|GO:0043167|GO:0097367|GO:0016043|GO:0042995|GO:0043234|GO:0005515|GO:1903561|GO:0036094|GO:0043209|GO:0097159|GO:0070062|GO:0005737|GO:0005874|GO:0036477|GO:0001882|GO:0016817|GO:0000166|GO:0043005|GO:0031982|GO:0043168|GO:0043231|GO:…	cell|cellular process|extracellular region|structural molecule activity|binding|catalytic activity|macromolecular complex|metabolic process|structural constituent of cytoskeleton|membrane-bounded organelle|hydrolase activity|intracellular organelle|cell body|cilium|intracellular|ion binding|carbohydrate derivative binding|cellular component organization|cell projection|protein complex|protein bin…	K07375	tubulin beta[-]	mmu04145|mmu04540	Phagosome - Mus musculus (mouse)|Gap junction - Mus musculus (mouse)	17:57080066-57087782	139	131	131	534	689	470	5.1221	4.93039	4.32917	18.8375	21.3259	15.0902	4.79389	18.4179	-1.94184	9.09e-23	1.31e-20	DOWN
ENSMUSG00000056043	Rgs9bp	regulator_of_G_protein_signalling_9_binding_protein	GO:0050896|GO:0005623|GO:0009987|GO:0023052|GO:0016020|GO:0031224|GO:0023051|GO:0048523|GO:0009605|GO:0050794|GO:0005929|GO:0042995|GO:0051716|GO:0051606|GO:0023057|GO:0007154|GO:0001750|GO:0009966|GO:0010646|GO:0009968|GO:0007165|GO:0050906|GO:0050877|GO:0009314|GO:0072372|GO:0016021|GO:0009583|GO:0009416|GO:0007600|GO:0031513|GO:0050908|GO:0050953|GO:0007601	response to stimulus|cell|cellular process|signaling|membrane|intrinsic component of membrane|regulation of signaling|negative regulation of cellular process|response to external stimulus|regulation of cellular process|cilium|cell projection|cellular response to stimulus|detection of stimulus|negative regulation of signaling|cell communication|photoreceptor outer segment|regulation of signal tran…	-	-	-	-	7:35578993-35585582	308	275	278	67	44	49	3.83719	3.49923	3.10604	0.799069	0.460437	0.531892	3.48082	0.597133	2.5433	1.03e-22	1.48e-20	UP
ENSMUSG00000097545	Mir124a-1hg	Mir124_1_host_gene_non_protein_coding_	-	-	-	-	-	-	14:64587331-64593961	63	40	41	262	628	399	0.892559	0.578804	0.520929	3.55341	7.47325	4.92528	0.664098	5.31731	-3.00123	1.8e-22	2.57e-20	DOWN
ENSMUSG00000036427	Gpi1	glucose_phosphate_isomerase_1	GO:0005623|GO:0009987|GO:0005576|GO:0005488|GO:0003824|GO:0002376|GO:0016020|GO:0032502|GO:0008152|GO:0016853|GO:0002262|GO:0048646|GO:0043227|GO:0031090|GO:0005886|GO:0009653|GO:0071704|GO:0043229|GO:0006807|GO:0009058|GO:0005929|GO:0005622|GO:0071944|GO:0042995|GO:0005615|GO:0048856|GO:0005515|GO:1903561|GO:0044237|GO:0009056|GO:0043209|GO:0070062|GO:0006793|GO:0006091|GO:0048598|GO:0046483|GO:…	cell|cellular process|extracellular region|binding|catalytic activity|immune system process|membrane|developmental process|metabolic process|isomerase activity|myeloid cell homeostasis|anatomical structure formation involved in morphogenesis|membrane-bounded organelle|organelle membrane|plasma membrane|anatomical structure morphogenesis|organic substance metabolic process|intracellular organelle|…	K01810	glucose-6-phosphate isomerase[5.3.1.9]	mmu01100|mmu01200|mmu00010|mmu00500|mmu00520|mmu00030	Metabolic pathways - Mus musculus (mouse)|Carbon metabolism - Mus musculus (mouse)|Glycolysis / Gluconeogenesis - Mus musculus (mouse)|Starch and sucrose metabolism - Mus musculus (mouse)|Amino sugar and nucleotide sugar metabolism - Mus musculus (mouse)|Pentose phosphate pathway - Mus musculus (mouse)	7:34201330-34230336	10840	10461	11964	4242	5723	5421	97.2437	95.8479	96.2518	36.4294	43.1232	42.3716	96.4478	40.6414	1.2468	2.1e-22	2.97e-20	UP
ENSMUSG00000026600	Soat1	sterol_O_acyltransferase_1	GO:0005623|GO:0009987|GO:0005488|GO:0003824|GO:0016020|GO:0032502|GO:0008152|GO:0031224|GO:0043227|GO:0005789|GO:0031090|GO:0019222|GO:0071704|GO:0043229|GO:0016740|GO:0009893|GO:0050794|GO:0009058|GO:0005622|GO:0043167|GO:0012505|GO:0016043|GO:0008289|GO:0048037|GO:0005515|GO:0044237|GO:0097006|GO:0036094|GO:0042175|GO:0097159|GO:0006810|GO:0005783|GO:0005737|GO:0098588|GO:1901360|GO:0016746|GO:…	cell|cellular process|binding|catalytic activity|membrane|developmental process|metabolic process|intrinsic component of membrane|membrane-bounded organelle|endoplasmic reticulum membrane|organelle membrane|regulation of metabolic process|organic substance metabolic process|intracellular organelle|transferase activity|positive regulation of metabolic process|regulation of cellular process|biosynt…	K00637	sterol O-acyltransferase[2.3.1.26]	mmu00100	Steroid biosynthesis - Mus musculus (mouse)	1:156424525-156474331	1705	1723	2139	726	925	818	10.6548	10.9972	11.9875	4.34315	4.8553	4.45385	11.2132	4.55077	1.30101	2.45e-22	3.44e-20	UP
ENSMUSG00000022454	Nell2	NEL_like_2	GO:0005623|GO:0009987|GO:0005576|GO:0005488|GO:0016020|GO:0040007|GO:0044297|GO:0005622|GO:0043167|GO:0097367|GO:0016043|GO:0042995|GO:0005615|GO:0005515|GO:0040008|GO:0019725|GO:0005737|GO:0008201|GO:0005539|GO:0042592|GO:0036477|GO:0043204|GO:0043169|GO:0042802|GO:0019899|GO:0043005|GO:0043168|GO:0022607|GO:0043025|GO:0019900|GO:0030425|GO:0046872|GO:0006461|GO:0070050|GO:0005509|GO:0051259|GO:…	cell|cellular process|extracellular region|binding|membrane|growth|cell body|intracellular|ion binding|carbohydrate derivative binding|cellular component organization|cell projection|extracellular space|protein binding|regulation of growth|cellular homeostasis|cytoplasm|heparin binding|glycosaminoglycan binding|homeostatic process|somatodendritic compartment|perikaryon|cation binding|identical pr…	-	-	-	-	15:95219451-95528706	212	264	322	819	1087	851	4.82143	6.13228	6.56745	17.831	20.7647	16.8629	5.84039	18.4862	-1.66231	2.48e-22	3.46e-20	DOWN
ENSMUSG00000025777	Gdap1	ganglioside_induced_differentiation_associated_protein_1	GO:0050896|GO:0005623|GO:0009987|GO:0005488|GO:0003824|GO:0016020|GO:0008152|GO:0019867|GO:0031224|GO:0043227|GO:0031090|GO:0071704|GO:0043229|GO:0016740|GO:0006807|GO:0005622|GO:0051641|GO:0016043|GO:0005515|GO:0044237|GO:0031301|GO:0006810|GO:0016765|GO:0005737|GO:0098588|GO:0031968|GO:0061024|GO:0031966|GO:0051649|GO:0008104|GO:0045184|GO:0006790|GO:0043231|GO:0006996|GO:0010033|GO:0016021|GO:…	response to stimulus|cell|cellular process|binding|catalytic activity|membrane|metabolic process|outer membrane|intrinsic component of membrane|membrane-bounded organelle|organelle membrane|organic substance metabolic process|intracellular organelle|transferase activity|nitrogen compound metabolic process|intracellular|cellular localization|cellular component organization|protein binding|cellular…	-	-	-	-	1:17145362-17164271	18	9	15	111	194	145	0.14387	0.07347	0.107519	0.849312	1.30242	1.00977	0.108286	1.05383	-3.28273	3.47e-22	4.81e-20	DOWN
ENSMUSG00000026628	Atf3	activating_transcription_factor_3	GO:0050896|GO:0001071|GO:0005623|GO:0009987|GO:0023052|GO:0005488|GO:0032991|GO:0032502|GO:0008152|GO:0003700|GO:0043227|GO:0019222|GO:0023051|GO:0071704|GO:0048523|GO:0043229|GO:0009893|GO:0009605|GO:0050794|GO:0006807|GO:0009058|GO:0005622|GO:0009892|GO:0006950|GO:0051716|GO:0043234|GO:0048856|GO:0005515|GO:0044237|GO:0008283|GO:0023057|GO:0097159|GO:0006793|GO:0033554|GO:0046483|GO:0009991|GO:…	response to stimulus|nucleic acid binding transcription factor activity|cell|cellular process|signaling|binding|macromolecular complex|developmental process|metabolic process|transcription factor activity, sequence-specific DNA binding|membrane-bounded organelle|regulation of metabolic process|regulation of signaling|organic substance metabolic process|negative regulation of cellular process|intr…	K09032	activating transcription factor 3[-]	mmu05166	HTLV-I infection - Mus musculus (mouse)	1:191170296-191218039	236	213	242	51	47	55	7.55982	6.96877	6.95209	1.56394	1.26461	1.53507	7.16023	1.45454	2.29944	3.61e-22	4.97e-20	UP
ENSMUSG00000031342	Gpm6b	glycoprotein_m6b	GO:0005623|GO:0009987|GO:0023052|GO:0016020|GO:0032502|GO:0031224|GO:1903828|GO:0007155|GO:0005886|GO:0023051|GO:0048523|GO:0050794|GO:0051641|GO:0071944|GO:0016043|GO:0051051|GO:0048856|GO:0050793|GO:0023057|GO:0006810|GO:0030278|GO:0009888|GO:0001503|GO:2000009|GO:0030155|GO:0007154|GO:0043271|GO:0060341|GO:0010646|GO:0032880|GO:0030029|GO:0051649|GO:0008104|GO:0045184|GO:0001505|GO:0032970|GO:…	cell|cellular process|signaling|membrane|developmental process|intrinsic component of membrane|negative regulation of cellular protein localization|cell adhesion|plasma membrane|regulation of signaling|negative regulation of cellular process|regulation of cellular process|cellular localization|cell periphery|cellular component organization|negative regulation of transport|anatomical structure dev…	-	-	-	-	X:166238911-166388988	206	233	235	754	934	687	2.03279	2.34832	2.07966	7.12272	7.74153	5.9067	2.15359	6.92365	-1.68479	3.95e-22	5.4e-20	DOWN
ENSMUSG00000045136	Tubb2b	tubulin_beta_2B_class_IIB	GO:0005623|GO:0009987|GO:0005198|GO:0005488|GO:0003824|GO:0032991|GO:0032502|GO:0008152|GO:0040011|GO:0005200|GO:0043227|GO:0016787|GO:0043229|GO:0048870|GO:0005622|GO:0043167|GO:0097367|GO:0016043|GO:0043234|GO:0048856|GO:0005515|GO:0036094|GO:0097159|GO:0005737|GO:0005874|GO:0001882|GO:0016817|GO:0048869|GO:0000166|GO:0016477|GO:0006928|GO:0043168|GO:0043231|GO:0007275|GO:0022607|GO:0007017|GO:…	cell|cellular process|structural molecule activity|binding|catalytic activity|macromolecular complex|developmental process|metabolic process|locomotion|structural constituent of cytoskeleton|membrane-bounded organelle|hydrolase activity|intracellular organelle|cell motility|intracellular|ion binding|carbohydrate derivative binding|cellular component organization|protein complex|anatomical structu…	K07375	tubulin beta[-]	mmu04145|mmu04540	Phagosome - Mus musculus (mouse)|Gap junction - Mus musculus (mouse)	13:34127008-34130354	2912	2507	3217	7370	8183	7169	124.39	109.377	123.238	301.378	293.604	266.819	119.002	287.267	-1.27141	4.76e-22	6.45e-20	DOWN
ENSMUSG00000074657	Kif5a	kinesin_family_member_5A	GO:0005623|GO:0009987|GO:0005488|GO:0003824|GO:0032991|GO:0016020|GO:0008152|GO:0016787|GO:0043229|GO:0005622|GO:0043167|GO:0097367|GO:0043234|GO:0005515|GO:0036094|GO:0097159|GO:0005737|GO:0005874|GO:0005875|GO:0001882|GO:0016817|GO:0008092|GO:0000166|GO:0006928|GO:0043168|GO:0032403|GO:0007017|GO:0017076|GO:0008017|GO:0001883|GO:0007018|GO:0016818|GO:0048471|GO:0005856|GO:0015631|GO:0032549|GO:…	cell|cellular process|binding|catalytic activity|macromolecular complex|membrane|metabolic process|hydrolase activity|intracellular organelle|intracellular|ion binding|carbohydrate derivative binding|protein complex|protein binding|small molecule binding|organic cyclic compound binding|cytoplasm|microtubule|microtubule associated complex|nucleoside binding|hydrolase activity, acting on acid anhyd…	K10396	kinesin family member 5[-]	mmu04144|mmu04728	Endocytosis - Mus musculus (mouse)|Dopaminergic synapse - Mus musculus (mouse)	10:127225696-127263363	175	140	159	516	848	608	2.27696	1.86047	1.85531	6.42715	9.26765	6.89264	1.99758	7.52915	-1.91423	6.9e-22	9.3e-20	DOWN
ENSMUSG00000010095	Slc3a2	solute_carrier_family_3_activators_of_dibasic_and_neutral_amino_acid_transport_member_2	GO:0050896|GO:0005215|GO:0005623|GO:0005576|GO:0005488|GO:0003824|GO:0016020|GO:0008152|GO:0031224|GO:0043227|GO:0005886|GO:0071704|GO:0043229|GO:0045177|GO:0005622|GO:0043167|GO:0009986|GO:0071944|GO:0005515|GO:1903561|GO:0022857|GO:0097159|GO:0070062|GO:0006810|GO:0005737|GO:0022891|GO:0005975|GO:0043169|GO:0016324|GO:0003676|GO:0031982|GO:0043231|GO:0010033|GO:0016021|GO:0005634|GO:0003723|GO:…	response to stimulus|transporter activity|cell|extracellular region|binding|catalytic activity|membrane|metabolic process|intrinsic component of membrane|membrane-bounded organelle|plasma membrane|organic substance metabolic process|intracellular organelle|apical part of cell|intracellular|ion binding|cell surface|cell periphery|protein binding|extracellular vesicle|transmembrane transporter acti…	K06519	solute carrier family 3, member 2[-]	mmu04974	Protein digestion and absorption - Mus musculus (mouse)	19:8706882-8723369	2419	2949	2783	1085	1179	1230	29.9055	37.2363	30.8552	12.8409	12.2429	13.249	32.6657	12.7776	1.35416	1.03e-21	1.39e-19	UP
ENSMUSG00000025950	Idh1	isocitrate_dehydrogenase_1_NADP+_soluble	GO:0022414|GO:0050896|GO:0005623|GO:0009987|GO:0005576|GO:0005488|GO:0000003|GO:0003824|GO:0032502|GO:0008152|GO:0043227|GO:0019222|GO:0071704|GO:0043229|GO:0050794|GO:0006807|GO:0009058|GO:0005622|GO:0043167|GO:0003006|GO:0006950|GO:0016491|GO:0044702|GO:0048037|GO:0048856|GO:0005515|GO:1903561|GO:0044237|GO:0036094|GO:0009056|GO:0097159|GO:0070062|GO:0006793|GO:0007548|GO:0006979|GO:0006081|GO:…	reproductive process|response to stimulus|cell|cellular process|extracellular region|binding|reproduction|catalytic activity|developmental process|metabolic process|membrane-bounded organelle|regulation of metabolic process|organic substance metabolic process|intracellular organelle|regulation of cellular process|nitrogen compound metabolic process|biosynthetic process|intracellular|ion binding|d…	K00031	isocitrate dehydrogenase[1.1.1.42]	mmu01100|mmu01200|mmu04146|mmu01230|mmu00480|mmu00020|mmu01210	Metabolic pathways - Mus musculus (mouse)|Carbon metabolism - Mus musculus (mouse)|Peroxisome - Mus musculus (mouse)|Biosynthesis of amino acids - Mus musculus (mouse)|Glutathione metabolism - Mus musculus (mouse)|Citrate cycle (TCA cycle) - Mus musculus (mouse)|2-Oxocarboxylic acid metabolism - Mus musculus (mouse)	1:65158616-65186500	1311	1139	1247	2981	3475	3308	23.8129	21.1306	20.3131	51.8348	53.0175	52.3526	21.7522	52.4016	-1.26845	1.11e-21	1.48e-19	DOWN
ENSMUSG00000037161	Mgarp	mitochondria_localized_glutamic_acid_rich_protein	GO:0050896|GO:0005623|GO:0009987|GO:0005488|GO:0016020|GO:0019867|GO:0031224|GO:0043227|GO:0031090|GO:0043229|GO:0050794|GO:0005622|GO:0051641|GO:0016043|GO:0006950|GO:0051716|GO:0005515|GO:0031301|GO:0006810|GO:0033554|GO:0051640|GO:0009725|GO:0005737|GO:0098588|GO:0031968|GO:0051130|GO:0031966|GO:0051656|GO:0051649|GO:0008104|GO:0045184|GO:0001666|GO:0006928|GO:0010243|GO:0043231|GO:0006996|GO:…	response to stimulus|cell|cellular process|binding|membrane|outer membrane|intrinsic component of membrane|membrane-bounded organelle|organelle membrane|intracellular organelle|regulation of cellular process|intracellular|cellular localization|cellular component organization|response to stress|cellular response to stimulus|protein binding|integral component of organelle membrane|transport|cellula…	-	-	-	-	3:51388412-51396738	304	268	290	70	48	40	8.53288	7.68307	7.29997	1.88091	1.13168	0.978241	7.83864	1.33028	2.55888	1.36e-21	1.79e-19	UP
ENSMUSG00000072244	Trim6	tripartite_motif_containing_6	GO:0050896|GO:0005623|GO:0009987|GO:0023052|GO:0005488|GO:0003824|GO:0002376|GO:0032502|GO:0008152|GO:0051707|GO:0009607|GO:0043227|GO:0006955|GO:0019222|GO:0023051|GO:0071704|GO:0002684|GO:0048523|GO:0043229|GO:0016740|GO:0016874|GO:0051050|GO:0009893|GO:0009605|GO:0050794|GO:0006807|GO:0009058|GO:0005622|GO:0043167|GO:0060090|GO:0051641|GO:0016043|GO:0009892|GO:0006950|GO:0051716|GO:0032844|GO:…	response to stimulus|cell|cellular process|signaling|binding|catalytic activity|immune system process|developmental process|metabolic process|response to other organism|response to biotic stimulus|membrane-bounded organelle|immune response|regulation of metabolic process|regulation of signaling|organic substance metabolic process|positive regulation of immune system process|negative regulation of…	-	-	-	-	7:104218793-104235152	496	543	472	133	178	173	5.75577	6.43575	4.91206	1.47749	1.73499	1.74917	5.70119	1.65388	1.78541	2.11e-21	2.78e-19	UP
ENSMUSG00000038550	Ciart	circadian_associated_repressor_of_transcription	GO:0005623|GO:0009987|GO:0048511|GO:0005488|GO:0007610|GO:0008152|GO:0007622|GO:0043227|GO:0019222|GO:0071704|GO:0048523|GO:0043229|GO:0050794|GO:0007626|GO:0006807|GO:0009058|GO:0005622|GO:0044708|GO:0009892|GO:0007623|GO:0005515|GO:0044237|GO:0097159|GO:0032922|GO:0046483|GO:1901360|GO:0031324|GO:0009890|GO:0044249|GO:0003676|GO:0006725|GO:0006139|GO:0045475|GO:0048512|GO:0051171|GO:0043231|GO:…	cell|cellular process|rhythmic process|binding|behavior|metabolic process|rhythmic behavior|membrane-bounded organelle|regulation of metabolic process|organic substance metabolic process|negative regulation of cellular process|intracellular organelle|regulation of cellular process|locomotory behavior|nitrogen compound metabolic process|biosynthetic process|intracellular|single-organism behavior|n…	-	-	-	-	3:95878503-95882251	253	217	262	61	54	47	4.90704	4.2987	4.55723	1.13261	0.87973	0.794253	4.58766	0.93553	2.2939	2.27e-21	2.97e-19	UP
ENSMUSG00000048065	Cyb5r2	cytochrome_b5_reductase_2	GO:0005623|GO:0005488|GO:0003824|GO:0016020|GO:0008152|GO:0043227|GO:0071704|GO:0043229|GO:0009058|GO:0005622|GO:0016491|GO:0005515|GO:0005737|GO:1901360|GO:0016651|GO:0055114|GO:0043231|GO:0006629|GO:0005634|GO:0006066|GO:0016653|GO:0008202|GO:0005739|GO:0008610|GO:0016125|GO:0006694|GO:0004128|GO:0016126	cell|binding|catalytic activity|membrane|metabolic process|membrane-bounded organelle|organic substance metabolic process|intracellular organelle|biosynthetic process|intracellular|oxidoreductase activity|protein binding|cytoplasm|organic cyclic compound metabolic process|oxidoreductase activity, acting on NAD(P)H|oxidation-reduction process|intracellular membrane-bounded organelle|lipid metaboli…	K00326	cytochrome-b5 reductase[1.6.2.2]	mmu00520	Amino sugar and nucleotide sugar metabolism - Mus musculus (mouse)	7:107748455-107758032	65	59	45	2	2	3	1.92518	1.78479	1.19527	0.0566938	0.049761	0.0774183	1.63508	0.061291	4.73754	2.4e-21	3.11e-19	UP
ENSMUSG00000020277	Pfkl	phosphofructokinase_liver_B_type	GO:0050896|GO:0005623|GO:0009987|GO:0005576|GO:0023052|GO:0005488|GO:0003824|GO:0032991|GO:0016020|GO:0008152|GO:0043227|GO:0023051|GO:0071704|GO:0048523|GO:0016740|GO:0050794|GO:0006807|GO:0005622|GO:0043167|GO:0097367|GO:0051641|GO:0016043|GO:0030246|GO:0043234|GO:0051051|GO:0005515|GO:1903561|GO:0044237|GO:0036094|GO:0023057|GO:0009056|GO:0097159|GO:0070062|GO:0006793|GO:0006810|GO:0006091|GO:…	response to stimulus|cell|cellular process|extracellular region|signaling|binding|catalytic activity|macromolecular complex|membrane|metabolic process|membrane-bounded organelle|regulation of signaling|organic substance metabolic process|negative regulation of cellular process|transferase activity|regulation of cellular process|nitrogen compound metabolic process|intracellular|ion binding|carbohy…	K00850	6-phosphofructokinase 1[2.7.1.11]	mmu01100|mmu04152|mmu01200|mmu04066|mmu04922|mmu03018|mmu01230|mmu00010|mmu05230|mmu00051|mmu00052|mmu00030	Metabolic pathways - Mus musculus (mouse)|AMPK signaling pathway - Mus musculus (mouse)|Carbon metabolism - Mus musculus (mouse)|HIF-1 signaling pathway - Mus musculus (mouse)|Glucagon signaling pathway - Mus musculus (mouse)|RNA degradation - Mus musculus (mouse)|Biosynthesis of amino acids - Mus musculus (mouse)|Glycolysis / Gluconeogenesis - Mus musculus (mouse)|Central carbon metabolism in ca…	10:77986947-78010083	7446	7970	9929	3469	3278	3922	125.348	137.035	149.9	55.9048	46.351	57.5263	137.428	53.2607	1.36753	2.57e-21	3.32e-19	UP
ENSMUSG00000045515	Pou3f3	POU_domain_class_3_transcription_factor_3	GO:0001071|GO:0005623|GO:0009987|GO:0005488|GO:0032502|GO:0008152|GO:0040011|GO:0003700|GO:0043227|GO:0019222|GO:0071704|GO:0048523|GO:0043229|GO:0048870|GO:0009893|GO:0050794|GO:0006807|GO:0009058|GO:0005622|GO:0009892|GO:0048856|GO:0005515|GO:0044237|GO:0008283|GO:0097159|GO:0035295|GO:0061351|GO:0046483|GO:0009888|GO:0000981|GO:1901360|GO:0031324|GO:0072006|GO:0009890|GO:0001822|GO:0044249|GO:…	nucleic acid binding transcription factor activity|cell|cellular process|binding|developmental process|metabolic process|locomotion|transcription factor activity, sequence-specific DNA binding|membrane-bounded organelle|regulation of metabolic process|organic substance metabolic process|negative regulation of cellular process|intracellular organelle|cell motility|positive regulation of metabolic …	-	-	-	-	1:42695768-42703176	547	419	579	1307	1765	1383	6.06144	4.7422	5.75397	13.8648	16.4281	13.3529	5.5192	14.5486	-1.39835	2.65e-21	3.4e-19	DOWN
ENSMUSG00000028152	Tspan5	tetraspanin_5	GO:0050896|GO:0005623|GO:0009987|GO:0023052|GO:0005488|GO:0016020|GO:0008152|GO:0031224|GO:0005886|GO:0023051|GO:0071704|GO:0050794|GO:0051641|GO:0071944|GO:0016043|GO:0051716|GO:0005515|GO:0007154|GO:0019538|GO:0061024|GO:0009967|GO:0009966|GO:0010256|GO:0005887|GO:0010646|GO:0007165|GO:0019899|GO:0008104|GO:0045184|GO:0031226|GO:0016021|GO:0034613|GO:0008593|GO:0007009|GO:0007166|GO:0051604|GO:…	response to stimulus|cell|cellular process|signaling|binding|membrane|metabolic process|intrinsic component of membrane|plasma membrane|regulation of signaling|organic substance metabolic process|regulation of cellular process|cellular localization|cell periphery|cellular component organization|cellular response to stimulus|protein binding|cell communication|protein metabolic process|membrane org…	-	-	-	-	3:138742195-138907905	614	567	750	205	269	249	4.12419	3.88983	4.51785	1.31818	1.51767	1.45725	4.17729	1.43103	1.54551	4.89e-21	6.23e-19	UP
ENSMUSG00000028680	Plk3	polo_like_kinase_3	GO:0050896|GO:0005623|GO:0009987|GO:0005488|GO:0003824|GO:0032991|GO:0008152|GO:0043227|GO:0019222|GO:0071704|GO:0048523|GO:0043229|GO:0016740|GO:0044297|GO:0051050|GO:0009893|GO:0050794|GO:0000785|GO:0006807|GO:0009058|GO:0005622|GO:0043167|GO:0097367|GO:0051641|GO:0012505|GO:0016043|GO:0042995|GO:0009892|GO:0006950|GO:0051716|GO:0005515|GO:0044237|GO:0036094|GO:0009056|GO:1903829|GO:0097159|GO:…	response to stimulus|cell|cellular process|binding|catalytic activity|macromolecular complex|metabolic process|membrane-bounded organelle|regulation of metabolic process|organic substance metabolic process|negative regulation of cellular process|intracellular organelle|transferase activity|cell body|positive regulation of transport|positive regulation of metabolic process|regulation of cellular p…	K08862	polo-like kinase 3[2.7.11.21]	mmu05152|mmu04068	Tuberculosis - Mus musculus (mouse)|FoxO signaling pathway - Mus musculus (mouse)	4:117128655-117133963	122	109	126	385	537	445	2.6166	2.3877	2.42353	7.90473	9.67398	8.31571	2.47594	8.63147	-1.80163	5.62e-21	7.11e-19	DOWN
ENSMUSG00000029648	Flt1	FMS_like_tyrosine_kinase_1	GO:0050896|GO:0030054|GO:0005623|GO:0009987|GO:0023052|GO:0005488|GO:0004871|GO:0003824|GO:0002376|GO:0032991|GO:0016020|GO:0032502|GO:0008152|GO:0040011|GO:0031224|GO:0048646|GO:0019222|GO:0005886|GO:0023051|GO:0009653|GO:0071704|GO:0002684|GO:0016740|GO:0050900|GO:0048870|GO:0009893|GO:0009605|GO:0050794|GO:0038023|GO:0043167|GO:0097367|GO:0071944|GO:0006950|GO:0051716|GO:0004872|GO:0043234|GO:…	response to stimulus|cell junction|cell|cellular process|signaling|binding|signal transducer activity|catalytic activity|immune system process|macromolecular complex|membrane|developmental process|metabolic process|locomotion|intrinsic component of membrane|anatomical structure formation involved in morphogenesis|regulation of metabolic process|plasma membrane|regulation of signaling|anatomical s…	K05096	FMS-like tyrosine kinase 1[2.7.10.1]	mmu04151|mmu04144|mmu04060|mmu04014|mmu04015|mmu04510|mmu05202|mmu04066|mmu05323	PI3K-Akt signaling pathway - Mus musculus (mouse)|Endocytosis - Mus musculus (mouse)|Cytokine-cytokine receptor interaction - Mus musculus (mouse)|Ras signaling pathway - Mus musculus (mouse)|Rap1 signaling pathway - Mus musculus (mouse)|Focal adhesion - Mus musculus (mouse)|Transcriptional misregulation in cancer - Mus musculus (mouse)|HIF-1 signaling pathway - Mus musculus (mouse)|Rheumatoid ar…	5:147561604-147726011	1353	1302	1180	545	519	447	7.71621	7.58393	6.03516	2.97544	2.48616	2.22115	7.11177	2.56092	1.47355	6.91e-21	8.7e-19	UP
ENSMUSG00000002980	Bcam	basal_cell_adhesion_molecule	GO:0005623|GO:0005576|GO:0005488|GO:0016020|GO:0031224|GO:0043227|GO:0007155|GO:0005886|GO:0009986|GO:0071944|GO:0050840|GO:0004872|GO:0005515|GO:1903561|GO:0070062|GO:0005887|GO:0043236|GO:0008022|GO:0031982|GO:0005055|GO:0031226|GO:0031589|GO:0016021|GO:0007160	cell|extracellular region|binding|membrane|intrinsic component of membrane|membrane-bounded organelle|cell adhesion|plasma membrane|cell surface|cell periphery|extracellular matrix binding|receptor activity|protein binding|extracellular vesicle|extracellular exosome|integral component of plasma membrane|laminin binding|protein C-terminus binding|vesicle|laminin receptor activity|intrinsic compone…	-	-	-	-	7:19756131-19771016	2393	2198	2284	989	1035	1109	52.1134	48.8891	44.607	20.6183	18.9323	21.0427	48.5365	20.1977	1.26488	7.55e-21	9.44e-19	UP
ENSMUSG00000053129	Gsx1	GS_homeobox_1	GO:0001071|GO:0005623|GO:0009987|GO:0005488|GO:0032502|GO:0008152|GO:0003700|GO:0043227|GO:0019222|GO:0071704|GO:0043229|GO:0009893|GO:0050794|GO:0006807|GO:0009058|GO:0005622|GO:0048856|GO:0044237|GO:0097159|GO:0021984|GO:0046483|GO:0000981|GO:1901360|GO:0044249|GO:0048732|GO:0021516|GO:0048869|GO:0003676|GO:0030900|GO:0021536|GO:0021854|GO:0006725|GO:0031325|GO:0006139|GO:0060322|GO:0051171|GO:…	nucleic acid binding transcription factor activity|cell|cellular process|binding|developmental process|metabolic process|transcription factor activity, sequence-specific DNA binding|membrane-bounded organelle|regulation of metabolic process|organic substance metabolic process|intracellular organelle|positive regulation of metabolic process|regulation of cellular process|nitrogen compound metaboli…	-	-	-	-	5:147188696-147190947	2	1	0	40	71	51	0.0926136	0.0472741	0	1.77315	2.76155	2.05768	0.0466292	2.19746	-5.55846	8.88e-21	1.1e-18	DOWN
ENSMUSG00000047153	Khnyn	KH_and_NYN_domain_containing	-	-	-	-	-	-	14:55884969-55896781	2244	2369	2380	1010	1145	1134	47.5321	51.2515	45.2107	20.4803	20.3716	20.9286	47.9981	20.5935	1.22079	9.89e-21	1.22e-18	UP
ENSMUSG00000037016	Frem2	Fras1_related_extracellular_matrix_protein_2	GO:0005623|GO:0009987|GO:0005576|GO:0005488|GO:0031012|GO:0016020|GO:0032502|GO:0031224|GO:0043227|GO:0007155|GO:0005886|GO:0009653|GO:0005578|GO:0043167|GO:0071944|GO:0005604|GO:0048856|GO:1903561|GO:0070062|GO:0048839|GO:0009888|GO:0007154|GO:0007423|GO:0043169|GO:0098609|GO:0007507|GO:0031982|GO:0048729|GO:0007275|GO:0048513|GO:0016021|GO:0072359|GO:0046872|GO:0043583|GO:0060429|GO:0098742|GO:…	cell|cellular process|extracellular region|binding|extracellular matrix|membrane|developmental process|intrinsic component of membrane|membrane-bounded organelle|cell adhesion|plasma membrane|anatomical structure morphogenesis|proteinaceous extracellular matrix|ion binding|cell periphery|basement membrane|anatomical structure development|extracellular vesicle|extracellular exosome|inner ear devel…	-	-	-	-	3:53513938-53657355	1680	1859	2389	717	971	698	8.671	9.79979	11.058	3.54265	4.20953	3.13891	9.84293	3.63036	1.43897	1.11e-20	1.36e-18	UP
ENSMUSG00000067879	3110035E14Rik	RIKEN_cDNA_3110035E14_gene	-	-	-	-	-	-	1:9601199-9627143	8	8	6	71	117	86	0.201725	0.20604	0.135688	1.71384	2.47802	1.88941	0.181151	2.02709	-3.48414	1.26e-20	1.53e-18	DOWN
ENSMUSG00000022619	Mapk8ip2	mitogen_activated_protein_kinase_8_interacting_protein_2	GO:0022414|GO:0050896|GO:0005623|GO:0009987|GO:0023052|GO:0045202|GO:0005488|GO:0000003|GO:0003824|GO:0032991|GO:0007610|GO:0032502|GO:0008152|GO:0019222|GO:0023051|GO:0009653|GO:0071704|GO:0043229|GO:0016740|GO:0044297|GO:0009893|GO:0050794|GO:0005622|GO:0044708|GO:0048609|GO:0016043|GO:0030234|GO:0042995|GO:0006950|GO:0051716|GO:0043234|GO:0048856|GO:0060076|GO:0005515|GO:0044237|GO:0019953|GO:…	reproductive process|response to stimulus|cell|cellular process|signaling|synapse|binding|reproduction|catalytic activity|macromolecular complex|behavior|developmental process|metabolic process|regulation of metabolic process|regulation of signaling|anatomical structure morphogenesis|organic substance metabolic process|intracellular organelle|transferase activity|cell body|positive regulation of …	K04435	mitogen-activated protein kinase 8 interacting protein 2[-]	mmu04010	MAPK signaling pathway - Mus musculus (mouse)	15:89453913-89464468	140	102	136	513	649	433	1.93503	1.43992	1.68577	6.78779	7.53463	5.2145	1.68691	6.51231	-1.94878	1.3e-20	1.57e-18	DOWN
ENSMUSG00000048249	Crebrf	CREB3_regulatory_factor	GO:0022414|GO:0050896|GO:0001071|GO:0005623|GO:0009987|GO:0023052|GO:0005488|GO:0000003|GO:0007610|GO:0008152|GO:0003700|GO:0043227|GO:0019222|GO:0023051|GO:0071704|GO:0048523|GO:0043229|GO:0051050|GO:0009893|GO:0050794|GO:0006807|GO:0009058|GO:0005622|GO:0048609|GO:0051641|GO:0009892|GO:0006950|GO:0051716|GO:0005515|GO:0044237|GO:0023057|GO:0009056|GO:0097159|GO:0006810|GO:0033554|GO:0051222|GO:…	reproductive process|response to stimulus|nucleic acid binding transcription factor activity|cell|cellular process|signaling|binding|reproduction|behavior|metabolic process|transcription factor activity, sequence-specific DNA binding|membrane-bounded organelle|regulation of metabolic process|regulation of signaling|organic substance metabolic process|negative regulation of cellular process|intrac…	-	-	-	-	17:26715650-26776635	449	508	453	121	180	148	3.42341	3.95598	3.0975	0.883178	1.15277	0.983192	3.4923	1.00638	1.795	1.3e-20	1.57e-18	UP
ENSMUSG00000005374	Tbl2	transducin_beta_like_2	GO:0050896|GO:0005623|GO:0009987|GO:0023052|GO:0005488|GO:0043227|GO:0043229|GO:0009605|GO:0050794|GO:0005622|GO:0012505|GO:0006950|GO:0051716|GO:0005515|GO:0097159|GO:0033554|GO:0005783|GO:0009991|GO:0005737|GO:0007154|GO:0031668|GO:0007165|GO:0019899|GO:0003676|GO:0042594|GO:0001666|GO:0051219|GO:0031369|GO:0043231|GO:0010033|GO:0003723|GO:0071310|GO:0019900|GO:0035967|GO:0006986|GO:0031667|GO:…	response to stimulus|cell|cellular process|signaling|binding|membrane-bounded organelle|intracellular organelle|response to external stimulus|regulation of cellular process|intracellular|endomembrane system|response to stress|cellular response to stimulus|protein binding|organic cyclic compound binding|cellular response to stress|endoplasmic reticulum|response to extracellular stimulus|cytoplasm|…	-	-	-	-	5:135149657-135165760	1434	1493	1631	642	658	751	12.6867	13.4908	12.9406	5.43732	4.88969	5.789	13.0394	5.372	1.27934	1.43e-20	1.71e-18	UP
ENSMUSG00000098912	1500004A13Rik	RIKEN_cDNA_1500004A13_gene	-	-	-	-	-	-	3:88782943-88832547	55	66	61	297	349	263	0.253498	0.310695	0.252138	1.31044	1.35111	1.05616	0.27211	1.23924	-2.18719	2.12e-20	2.52e-18	DOWN
ENSMUSG00000061603	Akap6	A_kinase_PRKA_anchor_protein_6	GO:0050896|GO:0005623|GO:0009987|GO:0005488|GO:0032991|GO:0016020|GO:0031224|GO:0043227|GO:0031090|GO:0043229|GO:0051050|GO:0050794|GO:0005622|GO:0012505|GO:0051716|GO:0043234|GO:0005515|GO:0006810|GO:0005783|GO:0051018|GO:0005737|GO:0032411|GO:0055085|GO:1902495|GO:0042391|GO:0044325|GO:0019899|GO:0071804|GO:0010243|GO:0043231|GO:0010033|GO:0005635|GO:0031965|GO:0016021|GO:0043270|GO:0005634|GO:…	response to stimulus|cell|cellular process|binding|macromolecular complex|membrane|intrinsic component of membrane|membrane-bounded organelle|organelle membrane|intracellular organelle|positive regulation of transport|regulation of cellular process|intracellular|endomembrane system|cellular response to stimulus|protein complex|protein binding|transport|endoplasmic reticulum|protein kinase A bindi…	-	-	-	-	12:52699383-53151015	145	109	133	541	687	435	1.15996	0.890588	0.954172	4.14306	4.61621	3.03198	1.00157	3.93042	-1.97241	2.42e-20	2.87e-18	DOWN
ENSMUSG00000015222	Map2	microtubule_associated_protein_2	GO:0050896|GO:0005623|GO:0009987|GO:0045202|GO:0005488|GO:0032991|GO:0032502|GO:0043227|GO:0009653|GO:0043229|GO:0044297|GO:0005622|GO:0097367|GO:0016043|GO:0042995|GO:0051716|GO:0043234|GO:0048856|GO:0060076|GO:0005515|GO:0005737|GO:0005874|GO:0005875|GO:0016358|GO:0036477|GO:0005516|GO:0097481|GO:0008092|GO:0048869|GO:0014069|GO:0048468|GO:0043005|GO:0043198|GO:0001948|GO:0043231|GO:0006996|GO:…	response to stimulus|cell|cellular process|synapse|binding|macromolecular complex|developmental process|membrane-bounded organelle|anatomical structure morphogenesis|intracellular organelle|cell body|intracellular|carbohydrate derivative binding|cellular component organization|cell projection|cellular response to stimulus|protein complex|anatomical structure development|excitatory synapse|protein…	-	-	-	-	1:66175273-66442583	322	304	405	955	1446	946	0.815916	0.786757	0.920334	2.31656	3.07761	2.08855	0.841002	2.49424	-1.56842	2.77e-20	3.25e-18	DOWN
ENSMUSG00000052229	Gpr17	G_protein_coupled_receptor_17	GO:0050896|GO:0005623|GO:0009987|GO:0023052|GO:0004871|GO:0016020|GO:0031224|GO:0005886|GO:0050794|GO:0038023|GO:0071944|GO:0051716|GO:0004872|GO:0007154|GO:0007165|GO:0004888|GO:0016021|GO:0004930|GO:0007186	response to stimulus|cell|cellular process|signaling|signal transducer activity|membrane|intrinsic component of membrane|plasma membrane|regulation of cellular process|signaling receptor activity|cell periphery|cellular response to stimulus|receptor activity|cell communication|signal transduction|transmembrane signaling receptor activity|integral component of membrane|G-protein coupled receptor a…	-	-	-	-	18:31942997-31949636	1	1	3	51	85	48	0.0157962	0.0161342	0.0425218	0.771586	1.12833	0.660954	0.0248174	0.853622	-5.10418	2.76e-20	3.25e-18	DOWN
ENSMUSG00000063681	Crb1	crumbs_family_member_1_photoreceptor_morphogenesis_associated	GO:0005623|GO:0009987|GO:0005488|GO:0016020|GO:0032502|GO:0031224|GO:0005886|GO:0009653|GO:0043167|GO:0071944|GO:0016043|GO:0042995|GO:0048856|GO:0005515|GO:0061024|GO:0010256|GO:0007423|GO:0043169|GO:0048869|GO:0048468|GO:0009887|GO:0007275|GO:0048513|GO:0016021|GO:0007399|GO:0005902|GO:0046872|GO:0007009|GO:0030154|GO:0001654|GO:0048666|GO:0005509|GO:0022008|GO:0048592|GO:0030182|GO:0042461|GO:…	cell|cellular process|binding|membrane|developmental process|intrinsic component of membrane|plasma membrane|anatomical structure morphogenesis|ion binding|cell periphery|cellular component organization|cell projection|anatomical structure development|protein binding|membrane organization|endomembrane system organization|sensory organ development|cation binding|cellular developmental process|cell…	K16681	protein crumbs[-]	mmu04390	Hippo signaling pathway - Mus musculus (mouse)	1:139197056-139377100	6	1	4	70	63	68	0.0262014	0.00445811	0.0156646	0.292627	0.231081	0.258726	0.0154414	0.260811	-4.07813	3.75e-20	4.37e-18	DOWN
ENSMUSG00000032128	Robo3	roundabout_homolog_3_Drosophila_	GO:0050896|GO:0005623|GO:0009987|GO:0005488|GO:0032502|GO:0040011|GO:0009653|GO:0048870|GO:0009605|GO:0016043|GO:0042995|GO:0051716|GO:0048856|GO:0005515|GO:0048869|GO:0006935|GO:0016477|GO:0048468|GO:0043005|GO:0006928|GO:0008037|GO:0007275|GO:0030030|GO:0001764|GO:0007399|GO:0000904|GO:0050918|GO:0061642|GO:0032990|GO:0000902|GO:0030154|GO:0030424|GO:0097485|GO:0031175|GO:0008038|GO:0061643|GO:…	response to stimulus|cell|cellular process|binding|developmental process|locomotion|anatomical structure morphogenesis|cell motility|response to external stimulus|cellular component organization|cell projection|cellular response to stimulus|anatomical structure development|protein binding|cellular developmental process|chemotaxis|cell migration|cell development|neuron projection|movement of cell …	K06755	roundabout, axon guidance receptor 3[-]	mmu04360	Axon guidance - Mus musculus (mouse)	9:37415669-37433163	49	58	13	410	738	475	0.39302	0.47514	0.0935073	3.14812	4.97198	3.31952	0.320556	3.81321	-3.57236	8.19e-20	9.5e-18	DOWN
ENSMUSG00000068740	Celsr2	cadherin_EGF_LAG_seven_pass_G_type_receptor_2_flamingo_homolog_Drosophila_	GO:0022414|GO:0050896|GO:0005623|GO:0009987|GO:0023052|GO:0005488|GO:0000003|GO:0004871|GO:0016020|GO:0032502|GO:0040011|GO:0031224|GO:0048646|GO:0007155|GO:0005886|GO:0009653|GO:0048870|GO:0050794|GO:0038023|GO:0043167|GO:0048609|GO:0071944|GO:0016043|GO:0044702|GO:0051716|GO:0004872|GO:0048856|GO:0005515|GO:0019953|GO:0006810|GO:0007154|GO:0043169|GO:0032880|GO:0007165|GO:0048869|GO:0008104|GO:…	reproductive process|response to stimulus|cell|cellular process|signaling|binding|reproduction|signal transducer activity|membrane|developmental process|locomotion|intrinsic component of membrane|anatomical structure formation involved in morphogenesis|cell adhesion|plasma membrane|anatomical structure morphogenesis|cell motility|regulation of cellular process|signaling receptor activity|ion bind…	-	-	-	-	3:108390851-108415552	840	779	1112	2414	2889	2259	4.8939	4.63543	5.81006	13.4636	14.1377	11.4671	5.11313	13.0228	-1.34876	1.17e-19	1.35e-17	DOWN
ENSMUSG00000078202	Nrarp	Notch_regulated_ankyrin_repeat_protein	GO:0050896|GO:0009987|GO:0023052|GO:0005488|GO:0002376|GO:0032502|GO:0008152|GO:0048646|GO:0007155|GO:0019222|GO:0023051|GO:0009653|GO:0071704|GO:0048523|GO:0050794|GO:0006807|GO:0009058|GO:0009892|GO:0051716|GO:0002683|GO:0048856|GO:0005515|GO:0044237|GO:0050793|GO:0002682|GO:0008283|GO:0023057|GO:0002520|GO:1903706|GO:0045595|GO:0035295|GO:0046483|GO:0009888|GO:1901360|GO:0031324|GO:0030155|GO:…	response to stimulus|cellular process|signaling|binding|immune system process|developmental process|metabolic process|anatomical structure formation involved in morphogenesis|cell adhesion|regulation of metabolic process|regulation of signaling|anatomical structure morphogenesis|organic substance metabolic process|negative regulation of cellular process|regulation of cellular process|nitrogen com…	-	-	-	-	2:25180758-25183339	476	463	577	1323	1304	1312	15.1356	15.0366	16.4539	40.2718	34.8277	36.3487	15.542	37.1494	-1.25717	1.74e-19	2e-17	DOWN
ENSMUSG00000030854	Ptpn5	protein_tyrosine_phosphatase_non_receptor_type_5	GO:0050896|GO:0005623|GO:0009987|GO:0023052|GO:0005488|GO:0003824|GO:0016020|GO:0007610|GO:0032502|GO:0008152|GO:1900273|GO:0031224|GO:0043227|GO:0005789|GO:0031090|GO:0016787|GO:0019222|GO:0023051|GO:0071704|GO:0048523|GO:0043229|GO:0044297|GO:0051050|GO:0009893|GO:0050794|GO:0005622|GO:0044708|GO:0051641|GO:0012505|GO:0016043|GO:0042995|GO:0009892|GO:0006950|GO:0051716|GO:0048856|GO:0005515|GO:…	response to stimulus|cell|cellular process|signaling|binding|catalytic activity|membrane|behavior|developmental process|metabolic process|positive regulation of long-term synaptic potentiation|intrinsic component of membrane|membrane-bounded organelle|endoplasmic reticulum membrane|organelle membrane|hydrolase activity|regulation of metabolic process|regulation of signaling|organic substance meta…	K18018	tyrosine-protein phosphatase non-receptor type 5[3.1.3.48]	mmu04010	MAPK signaling pathway - Mus musculus (mouse)	7:47077798-47133684	14	7	11	88	103	94	0.247082	0.126175	0.174102	1.48675	1.52686	1.44543	0.182453	1.48635	-3.02617	1.83e-19	2.09e-17	DOWN
ENSMUSG00000004360	9330159F19Rik	RIKEN_cDNA_9330159F19_gene	GO:0005488|GO:0005515	binding|protein binding	-	-	-	-	10:29211643-29230779	26	44	40	237	221	210	0.378216	0.653721	0.521824	3.30035	2.70028	2.66161	0.51792	2.88741	-2.47897	2.27e-19	2.58e-17	DOWN
ENSMUSG00000074794	Arrdc3	arrestin_domain_containing_3	GO:0050896|GO:0005623|GO:0009987|GO:0023052|GO:0005488|GO:0016020|GO:0007610|GO:0032502|GO:0008152|GO:0040011|GO:0043227|GO:0019222|GO:0005886|GO:0023051|GO:0050795|GO:0071704|GO:0043229|GO:0009893|GO:0048521|GO:0050794|GO:0007626|GO:0005622|GO:0071944|GO:0012505|GO:0031987|GO:0009892|GO:0040013|GO:0051716|GO:0032844|GO:0048856|GO:0005515|GO:0044237|GO:0040012|GO:0009888|GO:0005737|GO:0048871|GO:…	response to stimulus|cell|cellular process|signaling|binding|membrane|behavior|developmental process|metabolic process|locomotion|membrane-bounded organelle|regulation of metabolic process|plasma membrane|regulation of signaling|regulation of behavior|organic substance metabolic process|intracellular organelle|positive regulation of metabolic process|negative regulation of behavior|regulation of …	-	-	-	-	13:80883384-80896035	2134	4393	4293	804	1163	792	15.5185	32.6282	27.9972	5.59706	7.10378	5.01814	25.3813	5.90632	2.10343	2.34e-19	2.64e-17	UP
ENSMUSG00000036902	Neto2	neuropilin_NRP_and_tolloid_TLL_like_2	GO:0050896|GO:0005623|GO:0009987|GO:0023052|GO:0045202|GO:0005488|GO:0032991|GO:0016020|GO:0031224|GO:0005886|GO:0023051|GO:0043229|GO:0050794|GO:0005622|GO:0071944|GO:0051716|GO:0043234|GO:0060076|GO:0005515|GO:0006810|GO:0007154|GO:0055085|GO:0009966|GO:1902495|GO:0005887|GO:0098797|GO:0010646|GO:0043235|GO:0010469|GO:0007165|GO:0005102|GO:0014069|GO:0031226|GO:0016021|GO:0050804|GO:0007267|GO:…	response to stimulus|cell|cellular process|signaling|synapse|binding|macromolecular complex|membrane|intrinsic component of membrane|plasma membrane|regulation of signaling|intracellular organelle|regulation of cellular process|intracellular|cell periphery|cellular response to stimulus|protein complex|excitatory synapse|protein binding|transport|cell communication|transmembrane transport|regulati…	-	-	-	-	8:85636588-85690973	211	206	206	554	736	696	3.08793	3.07914	2.70366	7.76149	9.04729	8.87478	2.95691	8.56118	-1.53372	2.46e-19	2.76e-17	DOWN
ENSMUSG00000100241	Slc18a3	solute_carrier_family_18_vesicular_monoamine_member_3	GO:0005215|GO:0005623|GO:0009987|GO:0045202|GO:0016020|GO:0031224|GO:0005622|GO:0042995|GO:0022857|GO:0006810|GO:0005737|GO:0022891|GO:0055085|GO:0043195|GO:0043005|GO:0044306|GO:0016021|GO:0043679|GO:0030424|GO:0015844|GO:0008504	transporter activity|cell|cellular process|synapse|membrane|intrinsic component of membrane|intracellular|cell projection|transmembrane transporter activity|transport|cytoplasm|substrate-specific transmembrane transporter activity|transmembrane transport|terminal bouton|neuron projection|neuron projection terminus|integral component of membrane|axon terminus|axon|monoamine transport|monoamine tra…	K14636	MFS transporter, DHA1 family, solute carrier family 18 (vesicular acetylcholine transporter), member 3[-]	mmu04725|mmu04721	Cholinergic synapse - Mus musculus (mouse)|Synaptic vesicle cycle - Mus musculus (mouse)	14:32462438-32464850	5	3	3	51	65	84	0.170107	0.104241	0.0915461	1.66116	1.85764	2.49019	0.121965	2.003	-4.03762	2.62e-19	2.92e-17	DOWN
ENSMUSG00000022051	Bnip3l	BCL2_adenovirus_E1B_interacting_protein_3_like	GO:0050896|GO:0005623|GO:0009987|GO:0023052|GO:0005488|GO:0002376|GO:0016020|GO:0008152|GO:0051707|GO:0009607|GO:0019867|GO:0031224|GO:0043227|GO:0031090|GO:0019222|GO:0071704|GO:0048523|GO:0043229|GO:0009605|GO:0050794|GO:0005622|GO:0051641|GO:0012505|GO:0016043|GO:0006950|GO:0051716|GO:0006914|GO:0005515|GO:0044237|GO:0009056|GO:0006810|GO:0033554|GO:0005783|GO:0009991|GO:0005737|GO:0098588|GO:…	response to stimulus|cell|cellular process|signaling|binding|immune system process|membrane|metabolic process|response to other organism|response to biotic stimulus|outer membrane|intrinsic component of membrane|membrane-bounded organelle|organelle membrane|regulation of metabolic process|organic substance metabolic process|negative regulation of cellular process|intracellular organelle|response …	-	-	-	-	14:66985239-67008877	3779	4029	4537	1832	1878	2137	60.5384	65.9218	65.1813	28.095	25.27	29.8279	63.8805	27.731	1.20388	2.93e-19	3.26e-17	UP
ENSMUSG00000032221	Mns1	meiosis_specific_nuclear_structural_protein_1	GO:0022414|GO:0005623|GO:0009987|GO:0005488|GO:0000003|GO:0032502|GO:0044089|GO:0048646|GO:0043227|GO:0009653|GO:0043229|GO:0051321|GO:0050794|GO:0005929|GO:0005622|GO:0048609|GO:0012505|GO:0016043|GO:0042995|GO:0044702|GO:0048856|GO:0005515|GO:0019953|GO:0050793|GO:0045724|GO:0005930|GO:0031514|GO:0051130|GO:1902115|GO:0042802|GO:0048869|GO:0060491|GO:0036126|GO:1902117|GO:0005882|GO:0007276|GO:…	reproductive process|cell|cellular process|binding|reproduction|developmental process|positive regulation of cellular component biogenesis|anatomical structure formation involved in morphogenesis|membrane-bounded organelle|anatomical structure morphogenesis|intracellular organelle|meiotic cell cycle|regulation of cellular process|cilium|intracellular|multicellular organismal reproductive process|…	-	-	-	-	9:72438011-72462025	423	417	577	1213	1268	1329	5.82012	5.8601	7.11981	15.9773	14.6544	15.9324	6.26668	15.5213	-1.30848	2.96e-19	3.26e-17	DOWN
ENSMUSG00000027070	Lrp2	low_density_lipoprotein_receptor_related_protein_2	GO:0050896|GO:0005623|GO:0009987|GO:0005576|GO:0023052|GO:0005488|GO:0004871|GO:0032991|GO:0016020|GO:0032502|GO:0008152|GO:0031224|GO:0043227|GO:0005905|GO:0031090|GO:0005886|GO:0043229|GO:0045177|GO:0050794|GO:0038023|GO:0005622|GO:0043167|GO:0071944|GO:0012505|GO:0042995|GO:0051716|GO:0004872|GO:0043234|GO:0048856|GO:0005515|GO:1903561|GO:0008283|GO:0070062|GO:0006810|GO:0005783|GO:0005737|GO:…	response to stimulus|cell|cellular process|extracellular region|signaling|binding|signal transducer activity|macromolecular complex|membrane|developmental process|metabolic process|intrinsic component of membrane|membrane-bounded organelle|coated pit|organelle membrane|plasma membrane|intracellular organelle|apical part of cell|regulation of cellular process|signaling receptor activity|intracellu…	K06233	low density lipoprotein-related protein 2[-]	mmu04918|mmu04340	Thyroid hormone synthesis - Mus musculus (mouse)|Hedgehog signaling pathway - Mus musculus (mouse)	2:69424340-69586065	891	987	1009	322	452	252	4.19835	4.75001	4.26375	1.45246	1.78893	1.03458	4.40403	1.42533	1.62753	4.41e-19	4.85e-17	UP
ENSMUSG00000039830	Olig2	oligodendrocyte_transcription_factor_2	GO:0001071|GO:0005623|GO:0009987|GO:0005488|GO:0032991|GO:0032502|GO:0008152|GO:0003700|GO:0043227|GO:0019222|GO:0071704|GO:0048523|GO:0043229|GO:0050794|GO:0006807|GO:0009058|GO:0005622|GO:0009892|GO:0043234|GO:0048856|GO:0005515|GO:0044237|GO:0050793|GO:0097159|GO:0045595|GO:0046483|GO:0005737|GO:0000981|GO:0045597|GO:1901360|GO:0031324|GO:0009890|GO:0005667|GO:0044249|GO:0042802|GO:0048869|GO:…	nucleic acid binding transcription factor activity|cell|cellular process|binding|macromolecular complex|developmental process|metabolic process|transcription factor activity, sequence-specific DNA binding|membrane-bounded organelle|regulation of metabolic process|organic substance metabolic process|negative regulation of cellular process|intracellular organelle|regulation of cellular process|nitr…	-	-	-	-	16:91225550-91228677	33	19	26	219	212	151	1.11175	0.653782	0.785537	7.06294	5.99906	4.43234	0.850355	5.83145	-2.77772	5.68e-19	6.21e-17	DOWN
ENSMUSG00000021754	Map3k1	mitogen_activated_protein_kinase_kinase_kinase_1	GO:0050896|GO:0030054|GO:0005623|GO:0009987|GO:0023052|GO:0005488|GO:0004871|GO:0003824|GO:0032991|GO:0032502|GO:0008152|GO:0040011|GO:0044089|GO:0019222|GO:0023051|GO:0009653|GO:0071704|GO:0043229|GO:0016740|GO:0005057|GO:0048870|GO:0009893|GO:0009605|GO:0050794|GO:0005622|GO:0043167|GO:0097367|GO:0016043|GO:0006950|GO:0051716|GO:0043234|GO:0048856|GO:0005515|GO:0044237|GO:0040012|GO:0036094|GO:…	response to stimulus|cell junction|cell|cellular process|signaling|binding|signal transducer activity|catalytic activity|macromolecular complex|developmental process|metabolic process|locomotion|positive regulation of cellular component biogenesis|regulation of metabolic process|regulation of signaling|anatomical structure morphogenesis|organic substance metabolic process|intracellular organelle|…	K04416	mitogen-activated protein kinase kinase kinase 1[2.7.11.25]	mmu05166|mmu04010|mmu05161|mmu04120|mmu04722|mmu04912|mmu04622	HTLV-I infection - Mus musculus (mouse)|MAPK signaling pathway - Mus musculus (mouse)|Hepatitis B - Mus musculus (mouse)|Ubiquitin mediated proteolysis - Mus musculus (mouse)|Neurotrophin signaling pathway - Mus musculus (mouse)|GnRH signaling pathway - Mus musculus (mouse)|RIG-I-like receptor signaling pathway - Mus musculus (mouse)	13:111746428-111808993	1417	1407	1547	674	780	677	14.0555	14.2543	13.7615	6.40007	6.49868	5.85096	14.0238	6.2499	1.16597	6.12e-19	6.65e-17	UP
ENSMUSG00000026934	Lhx3	LIM_homeobox_protein_3	GO:0022414|GO:0050896|GO:0000988|GO:0005623|GO:0009987|GO:0005488|GO:0000003|GO:0032991|GO:0032502|GO:0008152|GO:0040011|GO:0043227|GO:0019222|GO:0009653|GO:0071704|GO:0048523|GO:0043229|GO:0009893|GO:0009605|GO:0050794|GO:0006807|GO:0009058|GO:0005622|GO:0043167|GO:0016043|GO:0003006|GO:0044702|GO:0043234|GO:0048856|GO:0005515|GO:0044237|GO:0000989|GO:0097159|GO:0035295|GO:0048839|GO:0046483|GO:…	reproductive process|response to stimulus|transcription factor activity, protein binding|cell|cellular process|binding|reproduction|macromolecular complex|developmental process|metabolic process|locomotion|membrane-bounded organelle|regulation of metabolic process|anatomical structure morphogenesis|organic substance metabolic process|negative regulation of cellular process|intracellular organelle…	-	-	-	-	2:26200212-26208289	3	9	3	75	70	79	0.0521527	0.159823	0.0467812	1.24834	1.02229	1.19678	0.0862523	1.1558	-3.74419	6.8e-19	7.36e-17	DOWN
ENSMUSG00000010064	Slc38a3	solute_carrier_family_38_member_3	GO:0022414|GO:0050896|GO:0005215|GO:0005623|GO:0009987|GO:0000003|GO:0016020|GO:0032502|GO:0008152|GO:0031224|GO:0019222|GO:0005886|GO:0071704|GO:0051050|GO:0009893|GO:0009605|GO:0050794|GO:0006807|GO:0009058|GO:0071944|GO:0006950|GO:0051716|GO:0048856|GO:0044237|GO:0022857|GO:0006810|GO:0033554|GO:0015238|GO:0046483|GO:0009991|GO:1901360|GO:0022891|GO:0007154|GO:0044249|GO:0055085|GO:0031668|GO:…	reproductive process|response to stimulus|transporter activity|cell|cellular process|reproduction|membrane|developmental process|metabolic process|intrinsic component of membrane|regulation of metabolic process|plasma membrane|organic substance metabolic process|positive regulation of transport|positive regulation of metabolic process|response to external stimulus|regulation of cellular process|n…	K13576	solute carrier family 38 (sodium-coupled neutral amino acid transporter), member 3[-]	mmu04724|mmu04727|mmu04964	Glutamatergic synapse - Mus musculus (mouse)|GABAergic synapse - Mus musculus (mouse)|Proximal tubule bicarbonate reclamation - Mus musculus (mouse)	9:107650634-107669530	350	395	497	134	139	107	2.49634	2.87746	3.17901	0.914934	0.83273	0.664942	2.85094	0.804202	1.82581	7.62e-19	8.2e-17	UP
ENSMUSG00000022754	Tmem45a	transmembrane_protein_45a	GO:0005623|GO:0016020|GO:0031224|GO:0005886|GO:0071944|GO:0005887|GO:0031226|GO:0016021	cell|membrane|intrinsic component of membrane|plasma membrane|cell periphery|integral component of plasma membrane|intrinsic component of plasma membrane|integral component of membrane	-	-	-	-	16:56805161-56886166	264	274	182	46	49	48	6.21407	6.58719	3.84188	1.03653	0.968766	0.98442	5.54771	0.996573	2.47685	8.36e-19	8.92e-17	UP
ENSMUSG00000038859	Baiap2l1	BAI1_associated_protein_2_like_1	GO:0050896|GO:0005623|GO:0009987|GO:0005576|GO:0023052|GO:0005488|GO:0016020|GO:0051707|GO:0044089|GO:0009607|GO:0043227|GO:0005886|GO:0023051|GO:0043229|GO:0009605|GO:0050794|GO:0005622|GO:0060090|GO:0071944|GO:0016043|GO:0051716|GO:0005515|GO:1903561|GO:0070062|GO:0070064|GO:0043254|GO:0009725|GO:0005737|GO:0031334|GO:0007154|GO:0061024|GO:0009966|GO:0010256|GO:0030674|GO:0010646|GO:0051130|GO:…	response to stimulus|cell|cellular process|extracellular region|signaling|binding|membrane|response to other organism|positive regulation of cellular component biogenesis|response to biotic stimulus|membrane-bounded organelle|plasma membrane|regulation of signaling|intracellular organelle|response to external stimulus|regulation of cellular process|intracellular|binding, bridging|cell periphery|c…	-	-	-	-	5:144264526-144358112	429	477	563	148	131	187	10.4638	11.8831	12.3152	3.45577	2.68386	3.97411	11.5541	3.37125	1.77705	8.37e-19	8.92e-17	UP
ENSMUSG00000026442	Nfasc	neurofascin	GO:0050896|GO:0030054|GO:0005623|GO:0009987|GO:0005576|GO:0023052|GO:0005488|GO:0016020|GO:0032502|GO:0040011|GO:0031224|GO:0048646|GO:0043227|GO:0005911|GO:0007155|GO:0005886|GO:0009653|GO:0009605|GO:0005622|GO:0051641|GO:0071944|GO:0016043|GO:0042995|GO:0030055|GO:0048856|GO:0005515|GO:1903561|GO:0043209|GO:0070062|GO:0006810|GO:0005912|GO:0007154|GO:0033010|GO:0061024|GO:0010256|GO:0050808|GO:…	response to stimulus|cell junction|cell|cellular process|extracellular region|signaling|binding|membrane|developmental process|locomotion|intrinsic component of membrane|anatomical structure formation involved in morphogenesis|membrane-bounded organelle|cell-cell junction|cell adhesion|plasma membrane|anatomical structure morphogenesis|response to external stimulus|intracellular|cellular localiza…	K06757	neurofascin[-]	mmu04514	Cell adhesion molecules (CAMs) - Mus musculus (mouse)	1:132564690-132741797	152	110	169	520	665	463	0.686168	0.507176	0.684185	2.24719	2.52153	1.82109	0.625843	2.1966	-1.8114	8.51e-19	9.01e-17	DOWN
ENSMUSG00000005413	Hmox1	heme_oxygenase_1	GO:0050896|GO:0005623|GO:0009987|GO:0023052|GO:0005488|GO:0004871|GO:0003824|GO:0002376|GO:0016020|GO:0032502|GO:0008152|GO:0031224|GO:0002262|GO:0048646|GO:0043227|GO:0005789|GO:0006955|GO:0031090|GO:0016787|GO:0019222|GO:0005886|GO:0023051|GO:0009653|GO:0071704|GO:0002684|GO:0048523|GO:0043229|GO:0009605|GO:0050794|GO:0006807|GO:0009058|GO:0005622|GO:0043167|GO:0051641|GO:0071944|GO:0012505|GO:…	response to stimulus|cell|cellular process|signaling|binding|signal transducer activity|catalytic activity|immune system process|membrane|developmental process|metabolic process|intrinsic component of membrane|myeloid cell homeostasis|anatomical structure formation involved in morphogenesis|membrane-bounded organelle|endoplasmic reticulum membrane|immune response|organelle membrane|hydrolase acti…	K00510	heme oxygenase (biliverdin-producing)[1.14.14.18]	mmu04066|mmu04978|mmu00860	HIF-1 signaling pathway - Mus musculus (mouse)|Mineral absorption - Mus musculus (mouse)|Porphyrin and chlorophyll metabolism - Mus musculus (mouse)	8:75093591-75100596	711	787	754	304	328	333	21.0812	23.8329	20.0492	8.62876	8.16872	8.60266	21.6544	8.46672	1.35479	9.87e-19	1.04e-16	UP
ENSMUSG00000051811	Cox6b2	cytochrome_c_oxidase_subunit_VIb_polypeptide_2	GO:0005215|GO:0005623|GO:0009987|GO:0005488|GO:0003824|GO:0009055|GO:0016020|GO:0043227|GO:0031090|GO:0043229|GO:0005622|GO:0004129|GO:0016491|GO:0005515|GO:0022857|GO:0006810|GO:0005737|GO:0022891|GO:0055085|GO:0019866|GO:0031966|GO:0015002|GO:0030061|GO:0043231|GO:0034220|GO:0006811|GO:0005739|GO:0005740|GO:0015075|GO:0005743|GO:0008324|GO:0098655|GO:0006812|GO:0015992|GO:0022890|GO:0015672|GO:…	transporter activity|cell|cellular process|binding|catalytic activity|electron carrier activity|membrane|membrane-bounded organelle|organelle membrane|intracellular organelle|intracellular|cytochrome-c oxidase activity|oxidoreductase activity|protein binding|transmembrane transporter activity|transport|cytoplasm|substrate-specific transmembrane transporter activity|transmembrane transport|organel…	K02267	cytochrome c oxidase subunit 6b[-]	mmu01100|mmu05016|mmu05010|mmu04932|mmu05012|mmu00190|mmu04260	Metabolic pathways - Mus musculus (mouse)|Huntington,s disease - Mus musculus (mouse)|Alzheimer,s disease - Mus musculus (mouse)|Non-alcoholic fatty liver disease (NAFLD) - Mus musculus (mouse)|Parkinson,s disease - Mus musculus (mouse)|Oxidative phosphorylation - Mus musculus (mouse)|Cardiac muscle contraction - Mus musculus (mouse)	7:4751792-4753094	293	301	311	86	104	97	8.56985	8.99187	8.15767	2.40799	2.55501	2.47195	8.57313	2.47832	1.79046	1.21e-18	1.27e-16	UP
ENSMUSG00000042622	Maff	v_maf_musculoaponeurotic_fibrosarcoma_oncogene_family_protein_F_avian_	GO:0001071|GO:0005623|GO:0009987|GO:0005488|GO:0032502|GO:0008152|GO:0003700|GO:0043227|GO:0019222|GO:0071704|GO:0043229|GO:0009893|GO:0050794|GO:0006807|GO:0009058|GO:0005622|GO:0048856|GO:0044237|GO:0050793|GO:0097159|GO:0045595|GO:0046483|GO:0009888|GO:0000981|GO:1901360|GO:0044249|GO:0048869|GO:0003676|GO:0006725|GO:0031325|GO:0006139|GO:0061061|GO:0051171|GO:0043231|GO:0031323|GO:0007275|GO:…	nucleic acid binding transcription factor activity|cell|cellular process|binding|developmental process|metabolic process|transcription factor activity, sequence-specific DNA binding|membrane-bounded organelle|regulation of metabolic process|organic substance metabolic process|intracellular organelle|positive regulation of metabolic process|regulation of cellular process|nitrogen compound metaboli…	-	-	-	-	15:79347541-79359072	203	255	275	48	60	72	7.86526	10.091	9.55544	1.78036	1.95264	2.43059	9.17057	2.05453	2.1582	1.33e-18	1.39e-16	UP
ENSMUSG00000042599	Kdm7a	lysine_K_specific_demethylase_7A	GO:0005623|GO:0009987|GO:0005488|GO:0003824|GO:0032502|GO:0008152|GO:0043227|GO:0019222|GO:0071704|GO:0043229|GO:0009893|GO:0050794|GO:0006807|GO:0009058|GO:0005622|GO:0043167|GO:0016043|GO:0016491|GO:0048856|GO:0005515|GO:0044237|GO:0032451|GO:0051213|GO:0016705|GO:0046483|GO:1901360|GO:0044249|GO:0019538|GO:0016570|GO:0070988|GO:0043169|GO:0055114|GO:0042393|GO:0006482|GO:0006725|GO:0031325|GO:…	cell|cellular process|binding|catalytic activity|developmental process|metabolic process|membrane-bounded organelle|regulation of metabolic process|organic substance metabolic process|intracellular organelle|positive regulation of metabolic process|regulation of cellular process|nitrogen compound metabolic process|biosynthetic process|intracellular|ion binding|cellular component organization|oxid…	-	-	-	-	6:39136623-39206789	2199	2671	2963	1035	1363	1237	16.0437	19.9036	19.387	7.22886	8.35278	7.86344	18.4448	7.81502	1.23889	1.67e-18	1.73e-16	UP
ENSMUSG00000002985	Apoe	apolipoprotein_E	GO:0016209|GO:0050896|GO:0005215|GO:0005623|GO:0009987|GO:0005576|GO:0023052|GO:0005488|GO:0031012|GO:0032991|GO:0016020|GO:0032502|GO:0008152|GO:0040007|GO:0040011|GO:0044089|GO:0043227|GO:0032994|GO:0019222|GO:0023051|GO:0009653|GO:0071704|GO:0048523|GO:0043229|GO:0051050|GO:0048870|GO:0009893|GO:0009605|GO:0050794|GO:0006807|GO:0009058|GO:0005622|GO:0043167|GO:0097367|GO:0051641|GO:0012505|GO:…	antioxidant activity|response to stimulus|transporter activity|cell|cellular process|extracellular region|signaling|binding|extracellular matrix|macromolecular complex|membrane|developmental process|metabolic process|growth|locomotion|positive regulation of cellular component biogenesis|membrane-bounded organelle|protein-lipid complex|regulation of metabolic process|regulation of signaling|anatom…	K04524	apolipoprotein E[-]	mmu05010	Alzheimer,s disease - Mus musculus (mouse)	7:19696109-19699166	1162	944	1150	447	586	493	17.0603	14.1557	15.1419	6.28258	7.2266	6.30655	15.4526	6.60524	1.22617	1.8e-18	1.86e-16	UP
ENSMUSG00000005667	Mthfd2	methylenetetrahydrofolate_dehydrogenase_NAD+_dependent_methenyltetrahydrofolate_cyclohydrolase	GO:0005623|GO:0009987|GO:0005576|GO:0005488|GO:0003824|GO:0008152|GO:0043227|GO:0016787|GO:0071704|GO:0043229|GO:0006807|GO:0009058|GO:0005622|GO:0043167|GO:0016491|GO:0005615|GO:0044237|GO:0046483|GO:0005737|GO:1901360|GO:0044249|GO:0043169|GO:0055114|GO:0006730|GO:0006725|GO:0006082|GO:0006520|GO:0043168|GO:0043231|GO:0051186|GO:0016810|GO:0016814|GO:0042301|GO:0046872|GO:0006760|GO:0042558|GO:…	cell|cellular process|extracellular region|binding|catalytic activity|metabolic process|membrane-bounded organelle|hydrolase activity|organic substance metabolic process|intracellular organelle|nitrogen compound metabolic process|biosynthetic process|intracellular|ion binding|oxidoreductase activity|extracellular space|cellular metabolic process|heterocycle metabolic process|cytoplasm|organic cyc…	K13403	methylenetetrahydrofolate dehydrogenase(NAD+) / 5,10-methenyltetrahydrofolate cyclohydrolase[3.5.4.9]	mmu01100|mmu00670	Metabolic pathways - Mus musculus (mouse)|One carbon pool by folate - Mus musculus (mouse)	6:83305691-83325908	1731	2166	2150	827	829	977	28.6526	36.6186	31.9158	13.1045	11.5259	14.0904	32.3957	12.907	1.32765	1.84e-18	1.88e-16	UP
ENSMUSG00000032118	Fez1	fasciculation_and_elongation_protein_zeta_1_zygin_I_	GO:0050896|GO:0005623|GO:0009987|GO:0005488|GO:0016020|GO:0032502|GO:0008152|GO:0043227|GO:0019222|GO:0005886|GO:0048523|GO:0043229|GO:0009605|GO:0050794|GO:0005622|GO:0051641|GO:0071944|GO:0012505|GO:0016043|GO:0042995|GO:0009892|GO:0006950|GO:0051716|GO:0006914|GO:0048856|GO:0005515|GO:0044237|GO:0050793|GO:0009056|GO:0045595|GO:0006810|GO:0033554|GO:0051640|GO:0009991|GO:0005737|GO:0005874|GO:…	response to stimulus|cell|cellular process|binding|membrane|developmental process|metabolic process|membrane-bounded organelle|regulation of metabolic process|plasma membrane|negative regulation of cellular process|intracellular organelle|response to external stimulus|regulation of cellular process|intracellular|cellular localization|cell periphery|endomembrane system|cellular component organizat…	-	-	-	-	9:36821939-36878924	315	290	320	846	888	807	4.60339	4.32855	4.19389	11.8355	10.9002	10.2755	4.37527	11.0037	-1.33055	1.83e-18	1.88e-16	DOWN
ENSMUSG00000063229	Ldha	lactate_dehydrogenase_A	GO:0050896|GO:0005623|GO:0009987|GO:0005576|GO:0005488|GO:0003824|GO:0016020|GO:0032502|GO:0008152|GO:0043227|GO:0071704|GO:0043229|GO:0009605|GO:0050794|GO:0006807|GO:0009058|GO:0005929|GO:0005622|GO:0042995|GO:0006950|GO:0016491|GO:0051716|GO:0048037|GO:0048856|GO:0005515|GO:1903561|GO:0044237|GO:0036094|GO:0009056|GO:0097159|GO:0070062|GO:0006793|GO:0006979|GO:0006091|GO:0048569|GO:0046483|GO:…	response to stimulus|cell|cellular process|extracellular region|binding|catalytic activity|membrane|developmental process|metabolic process|membrane-bounded organelle|organic substance metabolic process|intracellular organelle|response to external stimulus|regulation of cellular process|nitrogen compound metabolic process|biosynthetic process|cilium|intracellular|cell projection|response to stres…	K00016	L-lactate dehydrogenase[1.1.1.27]	mmu01100|mmu04066|mmu04922|mmu00010|mmu05230|mmu00270|mmu00620|mmu00640	Metabolic pathways - Mus musculus (mouse)|HIF-1 signaling pathway - Mus musculus (mouse)|Glucagon signaling pathway - Mus musculus (mouse)|Glycolysis / Gluconeogenesis - Mus musculus (mouse)|Central carbon metabolism in cancer - Mus musculus (mouse)|Cysteine and methionine metabolism - Mus musculus (mouse)|Pyruvate metabolism - Mus musculus (mouse)|Propanoate metabolism - Mus musculus (mouse)	7:46841475-46855627	31121	32127	39608	14441	12622	16885	556.78	587.053	635.497	247.33	189.676	263.205	593.11	233.404	1.34547	2.08e-18	2.12e-16	UP
ENSMUSG00000020766	Galk1	galactokinase_1	GO:0005623|GO:0009987|GO:0005576|GO:0005488|GO:0003824|GO:0016020|GO:0008152|GO:0043227|GO:0071704|GO:0016740|GO:0006807|GO:0005622|GO:0043167|GO:0097367|GO:0030246|GO:0005515|GO:1903561|GO:0044237|GO:0036094|GO:0009056|GO:0097159|GO:0070062|GO:0006793|GO:0006091|GO:0046483|GO:0005737|GO:1901360|GO:0044262|GO:0001882|GO:0005975|GO:0000166|GO:0006725|GO:0006139|GO:0019637|GO:0031982|GO:0006082|GO:…	cell|cellular process|extracellular region|binding|catalytic activity|membrane|metabolic process|membrane-bounded organelle|organic substance metabolic process|transferase activity|nitrogen compound metabolic process|intracellular|ion binding|carbohydrate derivative binding|carbohydrate binding|protein binding|extracellular vesicle|cellular metabolic process|small molecule binding|catabolic proce…	K00849	galactokinase[2.7.1.6]	mmu01100|mmu00520|mmu00052	Metabolic pathways - Mus musculus (mouse)|Amino sugar and nucleotide sugar metabolism - Mus musculus (mouse)|Galactose metabolism - Mus musculus (mouse)	11:116008457-116012719	1658	1647	1915	778	865	919	96.8161	98.2276	100.284	43.4902	42.4262	46.7564	98.4426	44.2243	1.15444	2.24e-18	2.27e-16	UP
ENSMUSG00000004558	Ndrg2	N_myc_downstream_regulated_gene_2	GO:0050896|GO:0005623|GO:0009987|GO:0005576|GO:0023052|GO:0005488|GO:0032502|GO:0008152|GO:0030427|GO:0043227|GO:0019222|GO:0023051|GO:0071704|GO:0048523|GO:0043229|GO:0050794|GO:0005622|GO:0012505|GO:0042995|GO:0009892|GO:0051716|GO:0048856|GO:0005515|GO:1903561|GO:0044237|GO:0008283|GO:0023057|GO:0070062|GO:0006793|GO:0008285|GO:0005737|GO:0031324|GO:0005794|GO:0007154|GO:0019538|GO:0009966|GO:…	response to stimulus|cell|cellular process|extracellular region|signaling|binding|developmental process|metabolic process|site of polarized growth|membrane-bounded organelle|regulation of metabolic process|regulation of signaling|organic substance metabolic process|negative regulation of cellular process|intracellular organelle|regulation of cellular process|intracellular|endomembrane system|cell…	-	-	-	-	14:51905271-51913488	563	503	392	132	169	117	21.4292	19.5543	13.3809	4.80972	5.40306	3.88014	18.1215	4.69764	1.94769	2.44e-18	2.46e-16	UP
ENSMUSG00000048747	E130114P18Rik	RIKEN_cDNA_E130114P18_gene	-	-	-	-	-	-	4:97568133-97778078	2	2	0	36	63	46	0.0603247	0.0616153	0	1.03946	1.59609	1.20888	0.0406467	1.28148	-4.97853	2.55e-18	2.56e-16	DOWN
ENSMUSG00000036198	Arhgap36	Rho_GTPase_activating_protein_36	GO:0050896|GO:0009987|GO:0023052|GO:0008152|GO:0019222|GO:0009893|GO:0050794|GO:0030234|GO:0051716|GO:0050790|GO:0007154|GO:0043085|GO:0008047|GO:0007165|GO:0030695|GO:0051345|GO:0005096|GO:0043547|GO:0043087	response to stimulus|cellular process|signaling|metabolic process|regulation of metabolic process|positive regulation of metabolic process|regulation of cellular process|enzyme regulator activity|cellular response to stimulus|regulation of catalytic activity|cell communication|positive regulation of catalytic activity|enzyme activator activity|signal transduction|GTPase regulator activity|positiv…	-	-	-	-	X:49463945-49500244	37	27	28	156	179	190	0.598332	0.445943	0.406075	2.41499	2.43136	2.67705	0.48345	2.5078	-2.37498	3.18e-18	3.17e-16	DOWN
ENSMUSG00000021700	Rab3c	RAB3C_member_RAS_oncogene_family	GO:0050896|GO:0005623|GO:0009987|GO:0023052|GO:0045202|GO:0005488|GO:0003824|GO:0002376|GO:0016020|GO:0043227|GO:0031090|GO:0016787|GO:0005886|GO:0043229|GO:0008021|GO:0050794|GO:0005622|GO:0043167|GO:0097367|GO:0051641|GO:0071944|GO:0012505|GO:0051716|GO:0016079|GO:0005515|GO:0036094|GO:0007269|GO:0019882|GO:0097159|GO:0030667|GO:0006810|GO:0051640|GO:0005737|GO:0098588|GO:0012506|GO:0007154|GO:…	response to stimulus|cell|cellular process|signaling|synapse|binding|catalytic activity|immune system process|membrane|membrane-bounded organelle|organelle membrane|hydrolase activity|plasma membrane|intracellular organelle|synaptic vesicle|regulation of cellular process|intracellular|ion binding|carbohydrate derivative binding|cellular localization|cell periphery|endomembrane system|cellular res…	-	-	-	-	13:110054187-110280206	24	26	10	149	256	169	0.231817	0.256498	0.0866249	1.37773	2.07694	1.42226	0.191647	1.62564	-3.08449	3.23e-18	3.21e-16	DOWN
ENSMUSG00000028681	Ptch2	patched_homolog_2	GO:0050896|GO:0009987|GO:0023052|GO:0005488|GO:0004871|GO:0016020|GO:0032502|GO:0031224|GO:0050794|GO:0038023|GO:0051716|GO:0004872|GO:0048856|GO:0005515|GO:0050793|GO:0045595|GO:0009888|GO:0045597|GO:0007154|GO:0097108|GO:0007165|GO:0005102|GO:0048869|GO:0045684|GO:0004888|GO:0007275|GO:0048513|GO:0016021|GO:0045682|GO:0043588|GO:0005119|GO:0042633|GO:0030858|GO:0001708|GO:0045606|GO:0030154|GO:…	response to stimulus|cellular process|signaling|binding|signal transducer activity|membrane|developmental process|intrinsic component of membrane|regulation of cellular process|signaling receptor activity|cellular response to stimulus|receptor activity|anatomical structure development|protein binding|regulation of developmental process|regulation of cell differentiation|tissue development|positiv…	K11101	patched 2[-]	mmu05200|mmu05217|mmu04340	Pathways in cancer - Mus musculus (mouse)|Basal cell carcinoma - Mus musculus (mouse)|Hedgehog signaling pathway - Mus musculus (mouse)	4:117096075-117116101	46	24	47	189	277	222	0.465616	0.248122	0.426654	1.83141	2.3551	1.9579	0.38013	2.04814	-2.42975	3.41e-18	3.37e-16	DOWN
ENSMUSG00000034958	Atcay	ataxia_cerebellar_Cayman_type_homolog_human_	GO:0030054|GO:0005623|GO:0009987|GO:0045202|GO:0005488|GO:0016020|GO:0032502|GO:0008152|GO:0043227|GO:0031090|GO:0019222|GO:0071704|GO:0048523|GO:0043229|GO:0050794|GO:0006807|GO:0005622|GO:0051641|GO:0016043|GO:0042995|GO:0009892|GO:0048856|GO:0005515|GO:0044237|GO:0006810|GO:0051640|GO:0005737|GO:0031324|GO:0036477|GO:0008219|GO:0032880|GO:0031966|GO:0008092|GO:0048869|GO:0008104|GO:0048468|GO:…	cell junction|cell|cellular process|synapse|binding|membrane|developmental process|metabolic process|membrane-bounded organelle|organelle membrane|regulation of metabolic process|organic substance metabolic process|negative regulation of cellular process|intracellular organelle|regulation of cellular process|nitrogen compound metabolic process|intracellular|cellular localization|cellular componen…	-	-	-	-	10:81204508-81230833	39	16	28	199	259	168	0.721319	0.302242	0.464439	3.52343	4.02363	2.70729	0.496	3.41812	-2.78479	3.75e-18	3.69e-16	DOWN
ENSMUSG00000045179	Sox3	SRY_sex_determining_region_Y_box_3	GO:0022414|GO:0001071|GO:0009987|GO:0005488|GO:0000003|GO:0032502|GO:0008152|GO:0003700|GO:0019222|GO:0009653|GO:0071704|GO:0050794|GO:0006807|GO:0009058|GO:0048609|GO:0003006|GO:0044702|GO:0048856|GO:0044237|GO:0019953|GO:0097159|GO:0046483|GO:1901360|GO:0044249|GO:0048869|GO:0048515|GO:0003676|GO:0030900|GO:0006725|GO:0006139|GO:0048468|GO:0060322|GO:0051171|GO:0007276|GO:0007530|GO:0007420|GO:…	reproductive process|nucleic acid binding transcription factor activity|cellular process|binding|reproduction|developmental process|metabolic process|transcription factor activity, sequence-specific DNA binding|regulation of metabolic process|anatomical structure morphogenesis|organic substance metabolic process|regulation of cellular process|nitrogen compound metabolic process|biosynthetic proce…	-	-	-	-	X:60891366-60893430	199	197	281	714	706	700	7.9119	7.99967	10.0192	27.1754	23.577	24.2488	8.6436	25.0004	-1.53225	3.92e-18	3.84e-16	DOWN
ENSMUSG00000056854	Pou3f4	POU_domain_class_3_transcription_factor_4	GO:0001071|GO:0005623|GO:0009987|GO:0005488|GO:0032502|GO:0008152|GO:0003700|GO:0043227|GO:0019222|GO:0009653|GO:0071704|GO:0048523|GO:0043229|GO:0050794|GO:0006807|GO:0009058|GO:0005622|GO:0048856|GO:0044237|GO:0097159|GO:0048839|GO:0048598|GO:0046483|GO:1901360|GO:0044249|GO:0008219|GO:0007423|GO:0048869|GO:0050877|GO:0003676|GO:0030900|GO:0090102|GO:0010941|GO:0006725|GO:0006139|GO:0060322|GO:…	nucleic acid binding transcription factor activity|cell|cellular process|binding|developmental process|metabolic process|transcription factor activity, sequence-specific DNA binding|membrane-bounded organelle|regulation of metabolic process|anatomical structure morphogenesis|organic substance metabolic process|negative regulation of cellular process|intracellular organelle|regulation of cellular …	-	-	-	-	X:110814280-110817207	158	92	119	451	536	491	4.43031	2.63478	2.99243	12.1061	12.624	11.9956	3.35251	12.2419	-1.86851	3.99e-18	3.89e-16	DOWN
ENSMUSG00000054423	Cadps	Ca2+_dependent_secretion_activator	GO:0030054|GO:0005623|GO:0009987|GO:0023052|GO:0045202|GO:0005488|GO:0016020|GO:0043227|GO:0031090|GO:0043229|GO:0005622|GO:0043167|GO:0051641|GO:0016043|GO:0016079|GO:0008289|GO:0016082|GO:0005515|GO:0007269|GO:0006810|GO:0051640|GO:0005737|GO:0012506|GO:0007154|GO:0043169|GO:0032940|GO:0051656|GO:0019899|GO:0051649|GO:0008104|GO:0045184|GO:0001505|GO:0031982|GO:0043231|GO:0006996|GO:0022607|GO:…	cell junction|cell|cellular process|signaling|synapse|binding|membrane|membrane-bounded organelle|organelle membrane|intracellular organelle|intracellular|ion binding|cellular localization|cellular component organization|synaptic vesicle exocytosis|lipid binding|synaptic vesicle priming|protein binding|neurotransmitter secretion|transport|organelle localization|cytoplasm|vesicle membrane|cell com…	-	-	-	-	14:12372563-12823079	40	50	75	232	334	274	0.464246	0.592699	0.780628	2.57763	3.256	2.77075	0.612524	2.86813	-2.22727	4.2e-18	4.08e-16	DOWN
ENSMUSG00000030406	Gipr	gastric_inhibitory_polypeptide_receptor	GO:0050896|GO:0005623|GO:0009987|GO:0023052|GO:0005488|GO:0004871|GO:0016020|GO:0032502|GO:0008152|GO:0031224|GO:0019222|GO:0005886|GO:0023051|GO:0071704|GO:0048523|GO:0051050|GO:0009893|GO:0050794|GO:0006807|GO:0009058|GO:0038023|GO:0005622|GO:0051641|GO:0071944|GO:0042562|GO:0006950|GO:0051716|GO:0033218|GO:0004872|GO:0048856|GO:0044237|GO:0023057|GO:0019725|GO:0006793|GO:0006810|GO:0051222|GO:…	response to stimulus|cell|cellular process|signaling|binding|signal transducer activity|membrane|developmental process|metabolic process|intrinsic component of membrane|regulation of metabolic process|plasma membrane|regulation of signaling|organic substance metabolic process|negative regulation of cellular process|positive regulation of transport|positive regulation of metabolic process|regulati…	K04580	gastric inhibitory polypeptide receptor[-]	mmu04080|mmu04024	Neuroactive ligand-receptor interaction - Mus musculus (mouse)|cAMP signaling pathway - Mus musculus (mouse)	7:19156061-19166127	124	134	135	17	32	11	1.70272	1.87932	1.66247	0.22347	0.369079	0.131611	1.74817	0.241387	2.85642	5.58e-18	5.39e-16	UP
ENSMUSG00000063524	Eno1	enolase_1_alpha_non_neuron	GO:0005623|GO:0009987|GO:0005488|GO:0003824|GO:0032991|GO:0016020|GO:0008152|GO:0016829|GO:0005886|GO:0071704|GO:0006807|GO:0005622|GO:0043167|GO:0071944|GO:0043234|GO:0044237|GO:0009056|GO:0043209|GO:0006793|GO:0006091|GO:0046483|GO:0005737|GO:1901360|GO:0005975|GO:0043169|GO:0006725|GO:0006139|GO:0019637|GO:0006082|GO:0051186|GO:0016052|GO:0006796|GO:0046872|GO:0000015|GO:0016836|GO:0005829|GO:…	cell|cellular process|binding|catalytic activity|macromolecular complex|membrane|metabolic process|lyase activity|plasma membrane|organic substance metabolic process|nitrogen compound metabolic process|intracellular|ion binding|cell periphery|protein complex|cellular metabolic process|catabolic process|myelin sheath|phosphorus metabolic process|generation of precursor metabolites and energy|heter…	K01689	enolase[4.2.1.11]	mmu01100|mmu01200|mmu04066|mmu03018|mmu01230|mmu00010	Metabolic pathways - Mus musculus (mouse)|Carbon metabolism - Mus musculus (mouse)|HIF-1 signaling pathway - Mus musculus (mouse)|RNA degradation - Mus musculus (mouse)|Biosynthesis of amino acids - Mus musculus (mouse)|Glycolysis / Gluconeogenesis - Mus musculus (mouse)	4:150236721-150248879	11934	11932	13767	5808	5758	6809	124.608	127.248	128.914	58.0545	50.4995	61.945	126.923	56.833	1.15916	5.63e-18	5.42e-16	UP
ENSMUSG00000067786	Nnat	neuronatin	GO:0050896|GO:0005623|GO:0009987|GO:0023052|GO:0016020|GO:0032502|GO:0031224|GO:0023051|GO:0051050|GO:0050794|GO:0005622|GO:0051641|GO:0048856|GO:0006810|GO:0051222|GO:0005737|GO:0007154|GO:0046887|GO:0060341|GO:0010646|GO:0032880|GO:0032940|GO:0008104|GO:0045184|GO:0051047|GO:0010817|GO:0046883|GO:0060322|GO:0007420|GO:0010033|GO:0007275|GO:0048513|GO:0016021|GO:0007267|GO:0051223|GO:0070201|GO:…	response to stimulus|cell|cellular process|signaling|membrane|developmental process|intrinsic component of membrane|regulation of signaling|positive regulation of transport|regulation of cellular process|intracellular|cellular localization|anatomical structure development|transport|positive regulation of protein transport|cytoplasm|cell communication|positive regulation of hormone secretion|regul…	-	-	-	-	2:157560078-157562522	1001	799	851	2159	2769	2202	11.4461	9.33142	8.72677	23.6334	26.5951	21.9384	9.83477	24.0556	-1.29041	6.31e-18	6.04e-16	DOWN
ENSMUSG00000025232	Hexa	hexosaminidase_A	GO:0022414|GO:0050896|GO:0005623|GO:0009987|GO:0005576|GO:0023052|GO:0005488|GO:0000003|GO:0003824|GO:0016020|GO:0007610|GO:0032502|GO:0008152|GO:0043227|GO:0016787|GO:0009653|GO:0071704|GO:0043229|GO:0016740|GO:0050794|GO:0007626|GO:0006807|GO:0009058|GO:0005622|GO:0044708|GO:0012505|GO:0016043|GO:0051716|GO:0048856|GO:0005515|GO:1903561|GO:0044237|GO:0019953|GO:0009056|GO:0070062|GO:0030534|GO:…	reproductive process|response to stimulus|cell|cellular process|extracellular region|signaling|binding|reproduction|catalytic activity|membrane|behavior|developmental process|metabolic process|membrane-bounded organelle|hydrolase activity|anatomical structure morphogenesis|organic substance metabolic process|intracellular organelle|transferase activity|regulation of cellular process|locomotory be…	K12373	hexosaminidase[3.2.1.52]	mmu01100|mmu04142|mmu00520|mmu00531|mmu00511|mmu00603|mmu00604	Metabolic pathways - Mus musculus (mouse)|Lysosome - Mus musculus (mouse)|Amino sugar and nucleotide sugar metabolism - Mus musculus (mouse)|Glycosaminoglycan degradation - Mus musculus (mouse)|Other glycan degradation - Mus musculus (mouse)|Glycosphingolipid biosynthesis - globo series - Mus musculus (mouse)|Glycosphingolipid biosynthesis - ganglio series - Mus musculus (mouse)	9:59539667-59565105	1148	1148	1043	509	507	506	50.5372	51.6165	41.1769	21.4504	18.747	19.4081	47.7769	19.8685	1.26583	6.44e-18	6.13e-16	UP
ENSMUSG00000039831	Arhgap29	Rho_GTPase_activating_protein_29	GO:0050896|GO:0005623|GO:0009987|GO:0023052|GO:0005488|GO:0008152|GO:0019222|GO:0009893|GO:0050794|GO:0005622|GO:0043167|GO:0030234|GO:0051716|GO:0005515|GO:0050790|GO:0007154|GO:0043085|GO:0008047|GO:0043169|GO:0007165|GO:0019904|GO:0046872|GO:0030165|GO:0030695|GO:0051345|GO:0005096|GO:0035556|GO:0043547|GO:0043087	response to stimulus|cell|cellular process|signaling|binding|metabolic process|regulation of metabolic process|positive regulation of metabolic process|regulation of cellular process|intracellular|ion binding|enzyme regulator activity|cellular response to stimulus|protein binding|regulation of catalytic activity|cell communication|positive regulation of catalytic activity|enzyme activator activit…	-	-	-	-	3:121952541-122016753	4855	4153	3843	1928	1707	1572	32.0444	27.9964	22.7475	12.182	9.46349	9.04021	27.5961	10.2286	1.43186	6.78e-18	6.43e-16	UP
ENSMUSG00000106847	Peg13	paternally_expressed_13	-	-	-	-	-	-	15:72805600-72810324	346	311	340	799	1055	854	6.01205	5.5193	5.29816	13.2905	15.3976	12.9291	5.60984	13.8724	-1.30619	7.19e-18	6.79e-16	DOWN
ENSMUSG00000068739	Sars	seryl_aminoacyl_tRNA_synthetase	GO:0005623|GO:0009987|GO:0005576|GO:0005488|GO:0003824|GO:0008152|GO:0043227|GO:0071704|GO:0043229|GO:0016874|GO:0006807|GO:0009058|GO:0005622|GO:0043167|GO:0097367|GO:1903561|GO:0044237|GO:0036094|GO:0097159|GO:0070062|GO:0046483|GO:0005737|GO:1901360|GO:0044249|GO:0019538|GO:0001882|GO:0000166|GO:0006725|GO:0006139|GO:0031982|GO:0006082|GO:0006520|GO:0043168|GO:0043231|GO:0016876|GO:0017076|GO:…	cell|cellular process|extracellular region|binding|catalytic activity|metabolic process|membrane-bounded organelle|organic substance metabolic process|intracellular organelle|ligase activity|nitrogen compound metabolic process|biosynthetic process|intracellular|ion binding|carbohydrate derivative binding|extracellular vesicle|cellular metabolic process|small molecule binding|organic cyclic compou…	K01875	seryl-tRNA synthetase[6.1.1.11]	mmu00970	Aminoacyl-tRNA biosynthesis - Mus musculus (mouse)	3:108424865-108445209	3635	3851	4295	1890	2170	2048	45.9912	49.7647	48.7342	22.8919	23.0614	22.5769	48.1634	22.8434	1.07616	8.53e-18	8.02e-16	UP
ENSMUSG00000078302	Foxd1	forkhead_box_D1	GO:0050896|GO:0001071|GO:0005623|GO:0009987|GO:0023052|GO:0005488|GO:0032502|GO:0008152|GO:0040011|GO:0003700|GO:0048646|GO:0043227|GO:0019222|GO:0023051|GO:0009653|GO:0071704|GO:0048523|GO:0043229|GO:0009893|GO:0009605|GO:0050794|GO:0006807|GO:0009058|GO:0005622|GO:0016043|GO:0009892|GO:0051716|GO:0048856|GO:0044237|GO:0050793|GO:0097159|GO:0035295|GO:0006810|GO:0046483|GO:0009888|GO:0000981|GO:…	response to stimulus|nucleic acid binding transcription factor activity|cell|cellular process|signaling|binding|developmental process|metabolic process|locomotion|transcription factor activity, sequence-specific DNA binding|anatomical structure formation involved in morphogenesis|membrane-bounded organelle|regulation of metabolic process|regulation of signaling|anatomical structure morphogenesis|…	-	-	-	-	13:98354242-98356703	157	166	241	525	704	633	5.23553	5.65387	7.20739	16.7598	19.7191	18.3919	6.03226	18.2903	-1.60031	1.36e-17	1.27e-15	DOWN
ENSMUSG00000034271	Jdp2	Jun_dimerization_protein_2	GO:0001071|GO:0005623|GO:0009987|GO:0005488|GO:0032502|GO:0008152|GO:0003700|GO:0043227|GO:0019222|GO:0071704|GO:0048523|GO:0043229|GO:0009893|GO:0050794|GO:0006807|GO:0009058|GO:0005622|GO:0016043|GO:0009892|GO:0005515|GO:0044237|GO:0050793|GO:0097159|GO:0045595|GO:0046483|GO:0000981|GO:1901360|GO:0031324|GO:0009890|GO:0044249|GO:0019538|GO:0016570|GO:0051130|GO:0048869|GO:0045596|GO:0003676|GO:…	nucleic acid binding transcription factor activity|cell|cellular process|binding|developmental process|metabolic process|transcription factor activity, sequence-specific DNA binding|membrane-bounded organelle|regulation of metabolic process|organic substance metabolic process|negative regulation of cellular process|intracellular organelle|positive regulation of metabolic process|regulation of cel…	-	-	-	-	12:85599105-85639878	357	332	308	109	101	83	9.81582	9.32339	7.59469	2.86902	2.33258	1.98838	8.9113	2.39666	1.89461	1.48e-17	1.38e-15	UP
ENSMUSG00000028776	Tinagl1	tubulointerstitial_nephritis_antigen_like_1	GO:0050896|GO:0005623|GO:0005576|GO:0005488|GO:0031012|GO:0003824|GO:0002376|GO:0008152|GO:0043227|GO:0006955|GO:0016787|GO:0007155|GO:0071704|GO:0005622|GO:0030246|GO:0050840|GO:0005615|GO:0004872|GO:0005515|GO:1903561|GO:0070062|GO:0006810|GO:0005737|GO:0008233|GO:0019538|GO:0043236|GO:0031982|GO:0030247|GO:0038024|GO:0016192|GO:0005044|GO:0006508|GO:0006897|GO:0008234|GO:0006898	response to stimulus|cell|extracellular region|binding|extracellular matrix|catalytic activity|immune system process|metabolic process|membrane-bounded organelle|immune response|hydrolase activity|cell adhesion|organic substance metabolic process|intracellular|carbohydrate binding|extracellular matrix binding|extracellular space|receptor activity|protein binding|extracellular vesicle|extracellula…	-	-	-	-	4:130164454-130175122	800	697	412	160	148	118	9.85014	8.76521	4.54935	1.88592	1.53062	1.26589	7.72157	1.56081	2.3066	1.95e-17	1.81e-15	UP
ENSMUSG00000042379	Esm1	endothelial_cell_specific_molecule_1	GO:0050896|GO:0009987|GO:0005576|GO:0023052|GO:0005488|GO:0032502|GO:0040007|GO:0048646|GO:0023051|GO:0009653|GO:0050794|GO:0016043|GO:0051716|GO:0016049|GO:0048856|GO:0005515|GO:0040008|GO:0008283|GO:0007154|GO:0050839|GO:0009967|GO:0009966|GO:0019838|GO:0010646|GO:0008284|GO:0007165|GO:0005102|GO:0001568|GO:0001558|GO:0001525|GO:0007275|GO:0032403|GO:0042127|GO:0051128|GO:0048514|GO:0005520|GO:…	response to stimulus|cellular process|extracellular region|signaling|binding|developmental process|growth|anatomical structure formation involved in morphogenesis|regulation of signaling|anatomical structure morphogenesis|regulation of cellular process|cellular component organization|cellular response to stimulus|cell growth|anatomical structure development|protein binding|regulation of growth|ce…	-	-	-	-	13:113209659-113218098	178	311	205	35	53	30	6.96899	12.4362	7.19787	1.3118	1.74293	1.02338	8.86768	1.35937	2.70562	1.98e-17	1.83e-15	UP
ENSMUSG00000021806	Nid2	nidogen_2	GO:0005576|GO:0005488|GO:0031012|GO:0043227|GO:0007155|GO:0005578|GO:0043167|GO:0005604|GO:0005515|GO:1903561|GO:0070062|GO:0043169|GO:0031982|GO:0031589|GO:0007160|GO:0046872|GO:0005509	extracellular region|binding|extracellular matrix|membrane-bounded organelle|cell adhesion|proteinaceous extracellular matrix|ion binding|basement membrane|protein binding|extracellular vesicle|extracellular exosome|cation binding|vesicle|cell-substrate adhesion|cell-matrix adhesion|metal ion binding|calcium ion binding	-	-	-	-	14:19751257-19811787	4179	4352	3967	1916	2159	1615	70.2498	74.7203	59.8046	30.8331	30.4846	23.6542	68.2582	28.324	1.26898	2.14e-17	1.97e-15	UP
ENSMUSG00000066357	Wdr6	WD_repeat_domain_6	GO:0005623|GO:0009987|GO:0005488|GO:0032991|GO:0016020|GO:0008152|GO:0043227|GO:0019222|GO:0005886|GO:0048523|GO:0043229|GO:0050794|GO:0005622|GO:0071944|GO:0009892|GO:0043234|GO:0006914|GO:0005515|GO:0044237|GO:0008283|GO:0009056|GO:0097159|GO:0008285|GO:0005737|GO:0043560|GO:0031324|GO:0010506|GO:0045786|GO:0003676|GO:0051726|GO:0008180|GO:0007049|GO:0010507|GO:0043231|GO:0031323|GO:0042127|GO:…	cell|cellular process|binding|macromolecular complex|membrane|metabolic process|membrane-bounded organelle|regulation of metabolic process|plasma membrane|negative regulation of cellular process|intracellular organelle|regulation of cellular process|intracellular|cell periphery|negative regulation of metabolic process|protein complex|autophagy|protein binding|cellular metabolic process|cell proli…	-	-	-	-	9:108572311-108578739	1828	1529	1809	3731	4821	3973	36.0511	30.7983	31.9949	70.4395	79.8609	68.269	32.9481	72.8565	-1.14486	2.24e-17	2.04e-15	DOWN
ENSMUSG00000023043	Krt18	keratin_18	GO:0050896|GO:0005623|GO:0009987|GO:0005576|GO:0005198|GO:0023052|GO:0005488|GO:0043227|GO:0048523|GO:0043229|GO:0050794|GO:0005622|GO:0051641|GO:0071944|GO:0016043|GO:0051716|GO:0005515|GO:1903561|GO:0097159|GO:0070062|GO:0006810|GO:0005737|GO:0007154|GO:0061024|GO:0008219|GO:0010256|GO:0007165|GO:0003676|GO:0051649|GO:0008104|GO:0010941|GO:0045184|GO:0031982|GO:0005882|GO:0097110|GO:0043231|GO:…	response to stimulus|cell|cellular process|extracellular region|structural molecule activity|signaling|binding|membrane-bounded organelle|negative regulation of cellular process|intracellular organelle|regulation of cellular process|intracellular|cellular localization|cell periphery|cellular component organization|cellular response to stimulus|protein binding|extracellular vesicle|organic cyclic …	-	-	-	-	15:102028216-102032026	2359	2870	1513	662	531	630	138.34	171.901	79.5718	37.1644	26.1559	32.1902	129.938	31.8368	2.02905	2.26e-17	2.06e-15	UP
ENSMUSG00000041141	Pnmal1	PNMA_like_1	-	-	-	-	-	-	7:16959679-16964607	16	14	8	87	151	107	0.321181	0.287026	0.144015	1.67183	2.54599	1.87143	0.250741	2.02975	-3.01704	2.28e-17	2.07e-15	DOWN
ENSMUSG00000004267	Eno2	enolase_2_gamma_neuronal	GO:0005623|GO:0009987|GO:0005576|GO:0005488|GO:0003824|GO:0032991|GO:0016020|GO:0008152|GO:0043227|GO:0016829|GO:0005886|GO:0071704|GO:0044297|GO:0006807|GO:0005622|GO:0043167|GO:0071944|GO:0005615|GO:0043234|GO:1903561|GO:0044237|GO:0009056|GO:0043209|GO:0070062|GO:0006793|GO:0006091|GO:0046483|GO:0005737|GO:1901360|GO:0036477|GO:0043204|GO:0005975|GO:0043169|GO:0006725|GO:0006139|GO:0019637|GO:…	cell|cellular process|extracellular region|binding|catalytic activity|macromolecular complex|membrane|metabolic process|membrane-bounded organelle|lyase activity|plasma membrane|organic substance metabolic process|cell body|nitrogen compound metabolic process|intracellular|ion binding|cell periphery|extracellular space|protein complex|extracellular vesicle|cellular metabolic process|catabolic pro…	K01689	enolase[4.2.1.11]	mmu01100|mmu01200|mmu04066|mmu03018|mmu01230|mmu00010	Metabolic pathways - Mus musculus (mouse)|Carbon metabolism - Mus musculus (mouse)|HIF-1 signaling pathway - Mus musculus (mouse)|RNA degradation - Mus musculus (mouse)|Biosynthesis of amino acids - Mus musculus (mouse)|Glycolysis / Gluconeogenesis - Mus musculus (mouse)	6:124760053-124769673	150	139	146	29	41	32	0.956886	0.905655	0.835261	0.177101	0.219687	0.17786	0.899267	0.191549	2.23103	3.14e-17	2.83e-15	UP
ENSMUSG00000031770	Herpud1	homocysteine_inducible_endoplasmic_reticulum_stress_inducible_ubiquitin_like_domain_member_1	GO:0050896|GO:0005623|GO:0009987|GO:0023052|GO:0005488|GO:0032991|GO:0016020|GO:0008152|GO:0031224|GO:0043227|GO:0005789|GO:0031090|GO:0019222|GO:0023051|GO:0071704|GO:0048523|GO:0043229|GO:0009893|GO:0050794|GO:0005622|GO:0051641|GO:0012505|GO:0009892|GO:0006950|GO:0051716|GO:0043234|GO:0005515|GO:0044237|GO:0042175|GO:0023057|GO:0009056|GO:0019725|GO:0051098|GO:0043086|GO:0006810|GO:0033554|GO:…	response to stimulus|cell|cellular process|signaling|binding|macromolecular complex|membrane|metabolic process|intrinsic component of membrane|membrane-bounded organelle|endoplasmic reticulum membrane|organelle membrane|regulation of metabolic process|regulation of signaling|organic substance metabolic process|negative regulation of cellular process|intracellular organelle|positive regulation of …	K14027	homocysteine-responsive endoplasmic reticulum-resident ubiquitin-like domain member 1 protein[-]	mmu04141	Protein processing in endoplasmic reticulum - Mus musculus (mouse)	8:94386438-94395377	831	884	772	340	382	380	15.963	17.3438	13.2994	6.25233	6.16357	6.36005	15.5354	6.25865	1.31163	3.34e-17	3e-15	UP
ENSMUSG00000034683	Ppp1r1c	protein_phosphatase_1_regulatory_inhibitor_subunit_1C	GO:0050896|GO:0005623|GO:0009987|GO:0023052|GO:0008152|GO:0040007|GO:0019222|GO:0071704|GO:0048523|GO:0045927|GO:0050794|GO:0005622|GO:0016043|GO:0030234|GO:0009892|GO:0051716|GO:0016049|GO:0044237|GO:0040008|GO:0006793|GO:0043086|GO:0005737|GO:0050790|GO:0031324|GO:0007154|GO:0019538|GO:0019208|GO:0007165|GO:0051301|GO:0051726|GO:0030307|GO:0007049|GO:0001558|GO:0004857|GO:0031323|GO:0051128|GO:…	response to stimulus|cell|cellular process|signaling|metabolic process|growth|regulation of metabolic process|organic substance metabolic process|negative regulation of cellular process|positive regulation of growth|regulation of cellular process|intracellular|cellular component organization|enzyme regulator activity|negative regulation of metabolic process|cellular response to stimulus|cell grow…	-	-	-	-	2:79707780-79818496	3	0	0	44	46	35	0.0300873	0	0	0.422504	0.387565	0.305884	0.0100291	0.371984	-5.21297	3.48e-17	3.12e-15	DOWN
ENSMUSG00000030672	Mylpf	myosin_light_chain_phosphorylatable_fast_skeletal_muscle	GO:0050896|GO:0005623|GO:0005198|GO:0005488|GO:0002376|GO:0032991|GO:0016020|GO:0032502|GO:0043227|GO:0006955|GO:0031090|GO:0043229|GO:0005622|GO:0043167|GO:0008307|GO:0043234|GO:0048856|GO:0009888|GO:0005737|GO:0098588|GO:0016459|GO:0005774|GO:0043169|GO:0061061|GO:0043231|GO:0007275|GO:0048513|GO:0007517|GO:0046872|GO:0060537|GO:0005856|GO:0005773|GO:0005765|GO:0005509|GO:0015629|GO:0000323|GO:…	response to stimulus|cell|structural molecule activity|binding|immune system process|macromolecular complex|membrane|developmental process|membrane-bounded organelle|immune response|organelle membrane|intracellular organelle|intracellular|ion binding|structural constituent of muscle|protein complex|anatomical structure development|tissue development|cytoplasm|bounding membrane of organelle|myosin…	K12758	fast skeletal myosin light chain 2[-]	mmu04810|mmu04510|mmu04530|mmu04670	Regulation of actin cytoskeleton - Mus musculus (mouse)|Focal adhesion - Mus musculus (mouse)|Tight junction - Mus musculus (mouse)|Leukocyte transendothelial migration - Mus musculus (mouse)	7:127208890-127214298	31	42	46	169	208	239	1.44774	2.00335	1.92657	7.55554	8.15922	9.725	1.79255	8.47992	-2.24204	3.55e-17	3.17e-15	DOWN
ENSMUSG00000022456	2022-09-03	septin_3	GO:0030054|GO:0005623|GO:0009987|GO:0045202|GO:0005488|GO:0043229|GO:0005622|GO:0043167|GO:0097367|GO:0005515|GO:0036094|GO:0097159|GO:0005737|GO:0001882|GO:0051301|GO:0000166|GO:0043168|GO:0007049|GO:0017076|GO:0001883|GO:0005856|GO:0032549|GO:0032561|GO:0005525|GO:0019001	cell junction|cell|cellular process|synapse|binding|intracellular organelle|intracellular|ion binding|carbohydrate derivative binding|protein binding|small molecule binding|organic cyclic compound binding|cytoplasm|nucleoside binding|cell division|nucleotide binding|anion binding|cell cycle|purine nucleotide binding|purine nucleoside binding|cytoskeleton|ribonucleoside binding|guanyl ribonucleoti…	K16938	septin 3/9/12[-]	mmu05100	Bacterial invasion of epithelial cells - Mus musculus (mouse)	15:82274935-82294442	825	753	1076	1982	2865	2206	10.7667	10.0369	12.5933	24.7618	31.4057	25.084	11.1323	27.0838	-1.28268	3.79e-17	3.36e-15	DOWN
ENSMUSG00000000183	Fgf6	fibroblast_growth_factor_6	GO:0050896|GO:0005623|GO:0009987|GO:0005576|GO:0023052|GO:0005488|GO:0016020|GO:0032502|GO:0048646|GO:0005886|GO:0009653|GO:0050794|GO:0071944|GO:0001502|GO:0051716|GO:0005615|GO:0048856|GO:0005515|GO:0008283|GO:0009888|GO:0007154|GO:0051302|GO:0008284|GO:0007165|GO:0005102|GO:0051301|GO:0048869|GO:0042383|GO:0071774|GO:0051781|GO:0061061|GO:0001568|GO:0009887|GO:0001525|GO:0010033|GO:0007275|GO:…	response to stimulus|cell|cellular process|extracellular region|signaling|binding|membrane|developmental process|anatomical structure formation involved in morphogenesis|plasma membrane|anatomical structure morphogenesis|regulation of cellular process|cell periphery|cartilage condensation|cellular response to stimulus|extracellular space|anatomical structure development|protein binding|cell proli…	K04358	fibroblast growth factor[-]	mmu05200|mmu04151|mmu04010|mmu04014|mmu04810|mmu04015|mmu05218	Pathways in cancer - Mus musculus (mouse)|PI3K-Akt signaling pathway - Mus musculus (mouse)|MAPK signaling pathway - Mus musculus (mouse)|Ras signaling pathway - Mus musculus (mouse)|Regulation of actin cytoskeleton - Mus musculus (mouse)|Rap1 signaling pathway - Mus musculus (mouse)|Melanoma - Mus musculus (mouse)	6:127015586-127028187	1	0	0	23	50	39	0.017621	0	0	0.388163	0.740396	0.599065	0.00587367	0.575874	-6.61535	4.07e-17	3.59e-15	DOWN
ENSMUSG00000024014	Pim1	proviral_integration_site_1	GO:0050896|GO:0005623|GO:0009987|GO:0023052|GO:0005488|GO:0003824|GO:0008152|GO:0019222|GO:0071704|GO:0048523|GO:0016740|GO:0009893|GO:0009605|GO:0050794|GO:0006807|GO:0009058|GO:0005622|GO:0043167|GO:0097367|GO:0009892|GO:0051716|GO:0005515|GO:0044237|GO:0036094|GO:0008283|GO:0097159|GO:0006793|GO:0046483|GO:0009991|GO:0005737|GO:0050790|GO:1901360|GO:0031324|GO:0009890|GO:0007154|GO:0044249|GO:…	response to stimulus|cell|cellular process|signaling|binding|catalytic activity|metabolic process|regulation of metabolic process|organic substance metabolic process|negative regulation of cellular process|transferase activity|positive regulation of metabolic process|response to external stimulus|regulation of cellular process|nitrogen compound metabolic process|biosynthetic process|intracellular…	K04702	proto-oncogene serine/threonine-protein kinase Pim-1[2.7.11.1]	mmu04630|mmu05206|mmu04933|mmu05221	Jak-STAT signaling pathway - Mus musculus (mouse)|MicroRNAs in cancer - Mus musculus (mouse)|AGE-RAGE signaling pathway in diabetic complications - Mus musculus (mouse)|Acute myeloid leukemia - Mus musculus (mouse)	17:29490812-29496111	2060	1777	2537	862	1149	1052	64.1122	56.4857	70.8099	25.6821	30.0364	28.5267	63.8026	28.0817	1.18398	4.84e-17	4.26e-15	UP
ENSMUSG00000097439	Gm16754	predicted_gene_16754	-	-	-	-	-	-	9:21225371-21233046	66	45	96	6	0	7	1.81834	1.26625	2.37194	0.158236	0	0.168026	1.81884	0.108754	4.06388	5.63e-17	4.93e-15	UP
ENSMUSG00000044645	Gm7334	predicted_gene_7334	GO:0005623|GO:0009987|GO:0005488|GO:0048523|GO:0050794|GO:0005622|GO:0005515|GO:0005737|GO:0045786|GO:0051726|GO:0007049|GO:0007346|GO:0045930|GO:0000278	cell|cellular process|binding|negative regulation of cellular process|regulation of cellular process|intracellular|protein binding|cytoplasm|negative regulation of cell cycle|regulation of cell cycle|cell cycle|regulation of mitotic cell cycle|negative regulation of mitotic cell cycle|mitotic cell cycle	-	-	-	-	17:50698525-50699880	703	743	713	290	280	337	42.5641	45.9467	38.7149	16.8088	14.2397	17.7779	42.4086	16.2755	1.38166	6.24e-17	5.45e-15	UP
ENSMUSG00000031303	Map3k15	mitogen_activated_protein_kinase_kinase_kinase_15	GO:0050896|GO:0005623|GO:0009987|GO:0023052|GO:0005488|GO:0004871|GO:0003824|GO:0008152|GO:0019222|GO:0023051|GO:0071704|GO:0016740|GO:0005057|GO:0009893|GO:0050794|GO:0005622|GO:0043167|GO:0097367|GO:0051716|GO:0044237|GO:0036094|GO:0097159|GO:0006793|GO:0050790|GO:0007154|GO:0019538|GO:0001882|GO:0043085|GO:0009967|GO:0009966|GO:0043169|GO:0010646|GO:0004702|GO:0007165|GO:0000166|GO:0023014|GO:…	response to stimulus|cell|cellular process|signaling|binding|signal transducer activity|catalytic activity|metabolic process|regulation of metabolic process|regulation of signaling|organic substance metabolic process|transferase activity|receptor signaling protein activity|positive regulation of metabolic process|regulation of cellular process|intracellular|ion binding|carbohydrate derivative bin…	-	-	-	-	X:159988433-160123351	185	187	234	58	48	50	3.49325	3.60642	3.96255	1.04842	0.761305	0.822603	3.68741	0.877441	2.07123	6.4e-17	5.56e-15	UP
ENSMUSG00000079033	Mef2b	myocyte_enhancer_factor_2B	GO:0005623|GO:0009987|GO:0005488|GO:0008152|GO:0043227|GO:0019222|GO:0071704|GO:0043229|GO:0050794|GO:0006807|GO:0009058|GO:0005622|GO:0005515|GO:0044237|GO:0097159|GO:0046483|GO:1901360|GO:0044249|GO:0003676|GO:0006725|GO:0006139|GO:0051171|GO:0043231|GO:0031323|GO:0046983|GO:0005634|GO:0010468|GO:0016070|GO:0034645|GO:0009059|GO:0003677|GO:0010467|GO:0051252|GO:0006351|GO:0032774|GO:0006355|GO:…	cell|cellular process|binding|metabolic process|membrane-bounded organelle|regulation of metabolic process|organic substance metabolic process|intracellular organelle|regulation of cellular process|nitrogen compound metabolic process|biosynthetic process|intracellular|protein binding|cellular metabolic process|organic cyclic compound binding|heterocycle metabolic process|organic cyclic compound m…	K09261	MADS-box transcription enhancer factor 2B[-]	mmu04022	cGMP-PKG signaling pathway - Mus musculus (mouse)	8:70152778-70167488	32	45	33	2	1	0	1.35987	1.95312	1.25764	0.0813433	0.0356981	0	1.52354	0.0390138	5.2873	6.65e-17	5.76e-15	UP
ENSMUSG00000041309	Nkx6-2	NK6_homeobox_2	GO:0001071|GO:0005623|GO:0009987|GO:0005488|GO:0032502|GO:0008152|GO:0003700|GO:0043227|GO:0019222|GO:0071704|GO:0048523|GO:0043229|GO:0050794|GO:0006807|GO:0009058|GO:0005622|GO:0009892|GO:0048856|GO:0044237|GO:0050793|GO:0097159|GO:0045595|GO:0046483|GO:0000981|GO:0045597|GO:1901360|GO:0031324|GO:0009890|GO:0044249|GO:0031018|GO:0048869|GO:0045596|GO:0050877|GO:0003676|GO:0006725|GO:0006139|GO:…	nucleic acid binding transcription factor activity|cell|cellular process|binding|developmental process|metabolic process|transcription factor activity, sequence-specific DNA binding|membrane-bounded organelle|regulation of metabolic process|organic substance metabolic process|negative regulation of cellular process|intracellular organelle|regulation of cellular process|nitrogen compound metabolic…	-	-	-	-	7:139579376-139582797	14	13	11	77	107	92	0.378974	0.359419	0.267037	1.99534	2.43285	2.16984	0.335143	2.19934	-2.71422	7.5e-17	6.46e-15	DOWN
ENSMUSG00000090061	Nwd2	NACHT_and_WD_repeat_domain_containing_2	GO:0005488|GO:0005515	binding|protein binding	-	-	-	-	5:63649102-63810546	5	6	3	62	71	49	0.0280126	0.0343377	0.0150755	0.332553	0.334145	0.239212	0.0258086	0.30197	-3.54848	8.17e-17	7.01e-15	DOWN
ENSMUSG00000001507	Itga3	integrin_alpha_3	GO:0022414|GO:0050896|GO:0030054|GO:0005623|GO:0009987|GO:0005576|GO:0023052|GO:0045202|GO:0005488|GO:0000003|GO:0032991|GO:0016020|GO:0007610|GO:0032502|GO:0008152|GO:0040011|GO:0030427|GO:0031224|GO:0048646|GO:0043227|GO:0007155|GO:0019222|GO:0005886|GO:0023051|GO:0009653|GO:0071704|GO:0048523|GO:0097060|GO:0048870|GO:0009893|GO:0050794|GO:0006807|GO:0009058|GO:0005622|GO:0044708|GO:0009986|GO:…	reproductive process|response to stimulus|cell junction|cell|cellular process|extracellular region|signaling|synapse|binding|reproduction|macromolecular complex|membrane|behavior|developmental process|metabolic process|locomotion|site of polarized growth|intrinsic component of membrane|anatomical structure formation involved in morphogenesis|membrane-bounded organelle|cell adhesion|regulation of …	K06482	integrin alpha 3[-]	mmu05200|mmu04151|mmu04810|mmu04510|mmu05414|mmu04640|mmu05410|mmu05222|mmu04512|mmu05412	Pathways in cancer - Mus musculus (mouse)|PI3K-Akt signaling pathway - Mus musculus (mouse)|Regulation of actin cytoskeleton - Mus musculus (mouse)|Focal adhesion - Mus musculus (mouse)|Dilated cardiomyopathy - Mus musculus (mouse)|Hematopoietic cell lineage - Mus musculus (mouse)|Hypertrophic cardiomyopathy (HCM) - Mus musculus (mouse)|Small cell lung cancer - Mus musculus (mouse)|ECM-receptor i…	11:95044474-95076801	1155	1257	1243	594	508	581	14.0505	15.6179	13.5606	6.91743	5.19072	6.15812	14.4097	6.08876	1.24282	8.25e-17	7.05e-15	UP
ENSMUSG00000097727	F630040K05Rik	RIKEN_cDNA_F630040K05_gene	-	-	-	-	-	-	17:45734506-45788594	44	34	37	0	4	2	0.692961	0.546906	0.522593	0	0.0529206	0.0274492	0.587486	0.0267899	4.45479	1.08e-16	9.15e-15	UP
ENSMUSG00000025608	Podxl	podocalyxin_like	GO:0030054|GO:0005623|GO:0009987|GO:0005576|GO:0005488|GO:0002376|GO:0016020|GO:0032502|GO:0040011|GO:0031224|GO:0048646|GO:0043227|GO:0005911|GO:0007155|GO:0005886|GO:0009653|GO:0048523|GO:0044297|GO:0050900|GO:0048870|GO:0045177|GO:0050794|GO:0005622|GO:0031252|GO:0071944|GO:0016043|GO:0042995|GO:0005615|GO:0040017|GO:0048856|GO:0005515|GO:1903561|GO:0040012|GO:0070062|GO:0001726|GO:0035295|GO:…	cell junction|cell|cellular process|extracellular region|binding|immune system process|membrane|developmental process|locomotion|intrinsic component of membrane|anatomical structure formation involved in morphogenesis|membrane-bounded organelle|cell-cell junction|cell adhesion|plasma membrane|anatomical structure morphogenesis|negative regulation of cellular process|cell body|leukocyte migration|…	-	-	-	-	6:31519488-31563981	7240	6649	5129	2659	2175	2410	103.864	97.4222	65.9868	36.5168	26.2083	30.1234	89.0909	30.9495	1.52536	1.1e-16	9.28e-15	UP
ENSMUSG00000002900	Lamb1	laminin_B1	GO:0022414|GO:0005623|GO:0009987|GO:0005576|GO:0005198|GO:0005488|GO:0000003|GO:0031012|GO:0032991|GO:0007610|GO:0032502|GO:0040011|GO:0048646|GO:0043227|GO:0007155|GO:0009653|GO:0005578|GO:0048523|GO:0005605|GO:0048870|GO:0050794|GO:0005201|GO:0005622|GO:0044708|GO:0097367|GO:0043256|GO:0016043|GO:0044702|GO:0005615|GO:0008289|GO:0005604|GO:0043234|GO:0040017|GO:0048856|GO:0005515|GO:1903561|GO:…	reproductive process|cell|cellular process|extracellular region|structural molecule activity|binding|reproduction|extracellular matrix|macromolecular complex|behavior|developmental process|locomotion|anatomical structure formation involved in morphogenesis|membrane-bounded organelle|cell adhesion|anatomical structure morphogenesis|proteinaceous extracellular matrix|negative regulation of cellular…	K05636	laminin, beta 1[-]	mmu05200|mmu04151|mmu04510|mmu05145|mmu05146|mmu05222|mmu04512	Pathways in cancer - Mus musculus (mouse)|PI3K-Akt signaling pathway - Mus musculus (mouse)|Focal adhesion - Mus musculus (mouse)|Toxoplasmosis - Mus musculus (mouse)|Amoebiasis - Mus musculus (mouse)|Small cell lung cancer - Mus musculus (mouse)|ECM-receptor interaction - Mus musculus (mouse)	12:31265234-31329644	3983	4412	4204	2015	2250	1697	25.6256	28.9919	24.2564	12.4105	12.1591	9.5128	26.2913	11.3608	1.21052	1.18e-16	9.98e-15	UP
ENSMUSG00000039103	Nexn	nexilin	GO:0030054|GO:0005623|GO:0009987|GO:0005198|GO:0005488|GO:0003824|GO:0032502|GO:0008152|GO:0040011|GO:0071704|GO:0043229|GO:0016740|GO:0048870|GO:0050794|GO:0005622|GO:0016043|GO:0008307|GO:0030055|GO:0048856|GO:0005515|GO:0044237|GO:0040012|GO:0031674|GO:0006793|GO:0009888|GO:0005737|GO:0005912|GO:0019538|GO:0030018|GO:0008092|GO:0048869|GO:0051270|GO:2000145|GO:0016477|GO:0007507|GO:0048468|GO:…	cell junction|cell|cellular process|structural molecule activity|binding|catalytic activity|developmental process|metabolic process|locomotion|organic substance metabolic process|intracellular organelle|transferase activity|cell motility|regulation of cellular process|intracellular|cellular component organization|structural constituent of muscle|cell-substrate junction|anatomical structure develo…	-	-	-	-	3:152236982-152266350	812	706	797	351	369	288	8.81009	7.8236	7.75502	3.6457	3.36283	2.72257	8.12957	3.2437	1.32554	1.4e-16	1.18e-14	UP
ENSMUSG00000041920	Slc16a6	solute_carrier_family_16_monocarboxylic_acid_transporters_member_6	GO:0005215|GO:0005623|GO:0009987|GO:0016020|GO:0031224|GO:0005886|GO:0071944|GO:0022857|GO:0006810|GO:0022891|GO:0055085|GO:0016021|GO:0034220|GO:0015291|GO:0006811|GO:0015075|GO:0015711|GO:0006820|GO:0015293|GO:0008509|GO:0015718|GO:0008514|GO:0008028	transporter activity|cell|cellular process|membrane|intrinsic component of membrane|plasma membrane|cell periphery|transmembrane transporter activity|transport|substrate-specific transmembrane transporter activity|transmembrane transport|integral component of membrane|ion transmembrane transport|secondary active transmembrane transporter activity|ion transport|ion transmembrane transporter activi…	-	-	-	-	11:109450855-109473598	386	519	543	158	197	179	5.30925	7.29107	6.69802	2.08043	2.27598	2.14518	6.43278	2.16719	1.56961	1.56e-16	1.3e-14	UP
ENSMUSG00000060424	Pantr1	POU_domain_class_3_transcription_factor_3_adjacent_noncoding_transcript_1	-	-	-	-	-	-	1:42590782-42694842	67	73	81	269	282	297	0.854956	0.95141	0.926945	3.28601	3.02253	3.30207	0.911104	3.20354	-1.81398	2.12e-16	1.77e-14	DOWN
ENSMUSG00000024921	Smarca2	SWI_SNF_related_matrix_associated_actin_dependent_regulator_of_chromatin_subfamily_a_member_2	GO:0022414|GO:0000988|GO:0005623|GO:0009987|GO:0005488|GO:0000003|GO:0003824|GO:0032991|GO:0032502|GO:0008152|GO:0040007|GO:0043227|GO:0016787|GO:0019222|GO:0071704|GO:0048523|GO:0043229|GO:0009893|GO:0050794|GO:0000785|GO:0006807|GO:0009058|GO:0005622|GO:0043167|GO:0097367|GO:0048609|GO:0016043|GO:0003006|GO:0009892|GO:0044702|GO:0016049|GO:0043234|GO:0045926|GO:0048856|GO:0005515|GO:0044237|GO:…	reproductive process|transcription factor activity, protein binding|cell|cellular process|binding|reproduction|catalytic activity|macromolecular complex|developmental process|metabolic process|growth|membrane-bounded organelle|hydrolase activity|regulation of metabolic process|organic substance metabolic process|negative regulation of cellular process|intracellular organelle|positive regulation o…	-	-	-	-	19:26605115-26778321	1077	1059	958	443	561	445	7.19821	7.22906	5.74215	2.8344	3.14939	2.59138	6.72314	2.85839	1.23393	2.18e-16	1.81e-14	UP
ENSMUSG00000097156	Gm3764	predicted_gene_3764	-	-	-	-	-	-	3:88206813-88229959	0	0	0	120	300	23	0	0	0	1.15102	2.52481	0.200787	0	1.29221	#NAME?	2.26e-16	1.87e-14	DOWN
ENSMUSG00000037108	Zcwpw1	zinc_finger_CW_type_with_PWWP_domain_1	GO:0005488|GO:0043167|GO:0043169|GO:0046872|GO:0046914|GO:0008270	binding|ion binding|cation binding|metal ion binding|transition metal ion binding|zinc ion binding	-	-	-	-	5:137787798-137822621	438	499	459	169	207	169	5.59344	6.50852	5.25675	2.06605	2.2204	1.88042	5.78624	2.05562	1.49305	2.33e-16	1.92e-14	UP
ENSMUSG00000032815	Fanca	Fanconi_anemia_complementation_group_A	GO:0022414|GO:0050896|GO:0005623|GO:0009987|GO:0005488|GO:0000003|GO:0032991|GO:0032502|GO:0008152|GO:0043227|GO:0071704|GO:0043229|GO:0051321|GO:0050794|GO:0006807|GO:0005622|GO:0016043|GO:0003006|GO:0006950|GO:0044702|GO:0051716|GO:0043234|GO:0048856|GO:0005515|GO:0044237|GO:0008283|GO:0007548|GO:0033554|GO:0046483|GO:0005737|GO:0008406|GO:1901360|GO:0006725|GO:0006139|GO:0006281|GO:0045137|GO:…	reproductive process|response to stimulus|cell|cellular process|binding|reproduction|macromolecular complex|developmental process|metabolic process|membrane-bounded organelle|organic substance metabolic process|intracellular organelle|meiotic cell cycle|regulation of cellular process|nitrogen compound metabolic process|intracellular|cellular component organization|developmental process involved i…	K10888	fanconi anemia group A protein[-]	mmu03460	Fanconi anemia pathway - Mus musculus (mouse)	8:123268300-123318576	295	262	317	659	845	809	2.3935	2.17115	2.30659	5.11853	5.75868	5.71903	2.29041	5.53208	-1.27222	2.47e-16	2.03e-14	DOWN
ENSMUSG00000062444	Ap3b2	adaptor_related_protein_complex_3_beta_2_subunit	GO:0005623|GO:0009987|GO:0005488|GO:0032991|GO:0016020|GO:0043227|GO:0031090|GO:0043229|GO:0005622|GO:0051641|GO:0012505|GO:0043234|GO:0006810|GO:0051640|GO:0005737|GO:0098588|GO:0005794|GO:0012506|GO:0030117|GO:0051656|GO:0030119|GO:0051649|GO:0008104|GO:0045184|GO:0031982|GO:0006928|GO:0043231|GO:0007017|GO:0005634|GO:0016192|GO:0030123|GO:0005654|GO:0034613|GO:0005802|GO:0051650|GO:0015031|GO:…	cell|cellular process|binding|macromolecular complex|membrane|membrane-bounded organelle|organelle membrane|intracellular organelle|intracellular|cellular localization|endomembrane system|protein complex|transport|organelle localization|cytoplasm|bounding membrane of organelle|Golgi apparatus|vesicle membrane|membrane coat|establishment of organelle localization|AP-type membrane coat adaptor comp…	K12397	AP-3 complex subunit beta[-]	mmu04142	Lysosome - Mus musculus (mouse)	7:81460399-81493925	62	58	67	231	327	232	0.681789	0.651425	0.660747	2.43176	3.02039	2.22286	0.664654	2.55834	-1.94453	2.71e-16	2.22e-14	DOWN
ENSMUSG00000051251	Nhlh1	nescient_helix_loop_helix_1	GO:0001071|GO:0005623|GO:0009987|GO:0005488|GO:0032502|GO:0008152|GO:0003700|GO:0043227|GO:0019222|GO:0071704|GO:0043229|GO:0009893|GO:0050794|GO:0006807|GO:0009058|GO:0005622|GO:0048856|GO:0005515|GO:0044237|GO:0097159|GO:0046483|GO:0000981|GO:1901360|GO:0044249|GO:0048869|GO:0003676|GO:0006725|GO:0031325|GO:0006139|GO:0051171|GO:0043231|GO:0031323|GO:0046983|GO:0007275|GO:0005634|GO:0010468|GO:…	nucleic acid binding transcription factor activity|cell|cellular process|binding|developmental process|metabolic process|transcription factor activity, sequence-specific DNA binding|membrane-bounded organelle|regulation of metabolic process|organic substance metabolic process|intracellular organelle|positive regulation of metabolic process|regulation of cellular process|nitrogen compound metaboli…	-	-	-	-	1:172052292-172057573	117	114	97	397	508	344	3.89846	3.87961	2.89854	12.6633	14.2176	9.98685	3.55887	12.2893	-1.78791	3.02e-16	2.46e-14	DOWN
ENSMUSG00000004319	Clcn3	chloride_channel_voltage_sensitive_3	GO:0005215|GO:0005623|GO:0009987|GO:0023052|GO:0045202|GO:0005488|GO:0016020|GO:0007610|GO:0032502|GO:0008152|GO:0031224|GO:0043227|GO:0031090|GO:0019222|GO:0005886|GO:0043229|GO:0008021|GO:0009893|GO:0045177|GO:0050794|GO:0007626|GO:0009058|GO:0005622|GO:0043167|GO:0044708|GO:0009986|GO:0097367|GO:0051641|GO:0071944|GO:0012505|GO:0016043|GO:0042995|GO:0060077|GO:0005515|GO:0044237|GO:0036094|GO:…	transporter activity|cell|cellular process|signaling|synapse|binding|membrane|behavior|developmental process|metabolic process|intrinsic component of membrane|membrane-bounded organelle|organelle membrane|regulation of metabolic process|plasma membrane|intracellular organelle|synaptic vesicle|positive regulation of metabolic process|apical part of cell|regulation of cellular process|locomotory be…	-	-	-	-	8:60910389-60983300	1676	1725	2155	864	1054	921	5.37085	5.64593	6.19322	2.65053	2.83704	2.57153	5.73667	2.68636	1.09456	3.3e-16	2.68e-14	UP
ENSMUSG00000015599	Ttbk1	tau_tubulin_kinase_1	GO:0005623|GO:0009987|GO:0005488|GO:0003824|GO:0032502|GO:0008152|GO:0009653|GO:0071704|GO:0016740|GO:0050794|GO:0005622|GO:0043167|GO:0097367|GO:0016043|GO:0048856|GO:0044237|GO:0036094|GO:0050793|GO:0097159|GO:0006793|GO:0005737|GO:0008360|GO:0019538|GO:0001882|GO:0048857|GO:0048869|GO:0000166|GO:0060322|GO:0030901|GO:0043168|GO:0007420|GO:0007275|GO:0048513|GO:0051128|GO:0016772|GO:0017076|GO:…	cell|cellular process|binding|catalytic activity|developmental process|metabolic process|anatomical structure morphogenesis|organic substance metabolic process|transferase activity|regulation of cellular process|intracellular|ion binding|carbohydrate derivative binding|cellular component organization|anatomical structure development|cellular metabolic process|small molecule binding|regulation of …	-	-	-	-	17:46442448-46487675	18	24	11	126	186	113	0.212363	0.289196	0.116385	1.42305	1.84319	1.16157	0.205981	1.47594	-2.84104	3.85e-16	3.11e-14	DOWN
ENSMUSG00000027270	Lamp5	lysosomal_associated_membrane_protein_family_member_5	GO:0005623|GO:0016020|GO:0030427|GO:0031224|GO:0043227|GO:0031090|GO:0005886|GO:0043229|GO:0005622|GO:0031252|GO:0071944|GO:0012505|GO:0042995|GO:0005737|GO:0098588|GO:0012506|GO:0036477|GO:0031253|GO:0030426|GO:0031256|GO:0043005|GO:0031982|GO:0032589|GO:0032584|GO:0043231|GO:0010008|GO:0005768|GO:0016021|GO:0030425|GO:0032590|GO:0005769|GO:0005793|GO:0031901|GO:0055037|GO:0031988|GO:0031410|GO:…	cell|membrane|site of polarized growth|intrinsic component of membrane|membrane-bounded organelle|organelle membrane|plasma membrane|intracellular organelle|intracellular|cell leading edge|cell periphery|endomembrane system|cell projection|cytoplasm|bounding membrane of organelle|vesicle membrane|somatodendritic compartment|cell projection membrane|growth cone|leading edge membrane|neuron project…	-	-	-	-	2:136052239-136069917	2	5	4	38	71	60	0.0314326	0.0802547	0.0563764	0.571717	0.937257	0.821593	0.0560212	0.776855	-3.7936	4.06e-16	3.27e-14	DOWN
ENSMUSG00000027273	Snap25	synaptosomal_associated_protein_25	GO:0030054|GO:0005623|GO:0009987|GO:0023052|GO:0045202|GO:0005488|GO:0032991|GO:0016020|GO:0007610|GO:0032502|GO:0030427|GO:0031224|GO:0043227|GO:0005886|GO:0023051|GO:0043229|GO:0050794|GO:0007626|GO:0005622|GO:0044708|GO:0051641|GO:0071944|GO:0031629|GO:0012505|GO:0016043|GO:0042995|GO:0016079|GO:0043234|GO:0016082|GO:0048856|GO:0005515|GO:0050793|GO:0007269|GO:0043209|GO:0045595|GO:0007611|GO:…	cell junction|cell|cellular process|signaling|synapse|binding|macromolecular complex|membrane|behavior|developmental process|site of polarized growth|intrinsic component of membrane|membrane-bounded organelle|plasma membrane|regulation of signaling|intracellular organelle|regulation of cellular process|locomotory behavior|intracellular|single-organism behavior|cellular localization|cell periphery…	K18211	synaptosomal-associated protein 25[-]	mmu04911|mmu04721	Insulin secretion - Mus musculus (mouse)|Synaptic vesicle cycle - Mus musculus (mouse)	2:136713453-136782428	35	47	34	177	241	179	0.389367	0.534029	0.339211	1.88502	2.25198	1.73503	0.420869	1.95734	-2.21745	4.27e-16	3.42e-14	DOWN
ENSMUSG00000026142	Rhbdd1	rhomboid_domain_containing_1	GO:0022414|GO:0050896|GO:0005623|GO:0009987|GO:0005488|GO:0000003|GO:0003824|GO:0016020|GO:0032502|GO:0008152|GO:0031224|GO:0043227|GO:0005789|GO:0031090|GO:0016787|GO:0019222|GO:0071704|GO:0048523|GO:0043229|GO:0051050|GO:0009893|GO:0050794|GO:0005622|GO:0048609|GO:0051641|GO:0012505|GO:0003006|GO:0006950|GO:0044702|GO:0051716|GO:0005515|GO:0044237|GO:0019953|GO:0042175|GO:0009056|GO:0031301|GO:…	reproductive process|response to stimulus|cell|cellular process|binding|reproduction|catalytic activity|membrane|developmental process|metabolic process|intrinsic component of membrane|membrane-bounded organelle|endoplasmic reticulum membrane|organelle membrane|hydrolase activity|regulation of metabolic process|organic substance metabolic process|negative regulation of cellular process|intracellu…	-	-	-	-	1:82316452-82445366	468	519	541	206	224	214	5.51028	6.24127	5.7125	2.3219	2.2153	2.19536	5.82135	2.24419	1.37516	4.46e-16	3.56e-14	UP
ENSMUSG00000026773	Pfkfb3	6_phosphofructo_2_kinase_fructose_2_6_biphosphatase_3	GO:0005623|GO:0009987|GO:0005488|GO:0003824|GO:0032502|GO:0008152|GO:0043227|GO:0016787|GO:0071704|GO:0043229|GO:0016740|GO:0005622|GO:0043167|GO:0097367|GO:0048856|GO:0044237|GO:0036094|GO:0097159|GO:0016788|GO:0006793|GO:0044262|GO:0001882|GO:0005975|GO:0000166|GO:0019637|GO:0060322|GO:0043168|GO:0043231|GO:0007420|GO:0007275|GO:0048513|GO:0016772|GO:0005634|GO:0017076|GO:0005654|GO:0007399|GO:…	cell|cellular process|binding|catalytic activity|developmental process|metabolic process|membrane-bounded organelle|hydrolase activity|organic substance metabolic process|intracellular organelle|transferase activity|intracellular|ion binding|carbohydrate derivative binding|anatomical structure development|cellular metabolic process|small molecule binding|organic cyclic compound binding|hydrolase …	K01103	6-phosphofructo-2-kinase / fructose-2,6-biphosphatase 3&#160;[3.1.3.46]	mmu04152|mmu04066|mmu00051	AMPK signaling pathway - Mus musculus (mouse)|HIF-1 signaling pathway - Mus musculus (mouse)|Fructose and mannose metabolism - Mus musculus (mouse)	2:11471433-11554077	2465	1598	1353	403	724	430	10.7135	7.09366	5.27369	1.67676	2.64308	1.62835	7.69363	1.98273	1.95618	4.66e-16	3.71e-14	UP
ENSMUSG00000039982	Dtx4	deltex_4_homolog_Drosophila_	GO:0050896|GO:0005623|GO:0009987|GO:0023052|GO:0005488|GO:0003824|GO:0008152|GO:0071704|GO:0016874|GO:0050794|GO:0005622|GO:0043167|GO:0051716|GO:0005515|GO:0044237|GO:0005737|GO:0007154|GO:0019538|GO:0043169|GO:0007165|GO:0043412|GO:0044267|GO:0046872|GO:0007166|GO:0036211|GO:0006464|GO:0046914|GO:0007219|GO:0008270|GO:0032446|GO:0016567	response to stimulus|cell|cellular process|signaling|binding|catalytic activity|metabolic process|organic substance metabolic process|ligase activity|regulation of cellular process|intracellular|ion binding|cellular response to stimulus|protein binding|cellular metabolic process|cytoplasm|cell communication|protein metabolic process|cation binding|signal transduction|macromolecule modification|ce…	K06058	deltex[2.3.2.27]	mmu04330	Notch signaling pathway - Mus musculus (mouse)	19:12466341-12501996	1180	1127	1448	2931	2915	2996	16.8047	16.3927	18.4934	39.959	34.8692	37.1753	17.2303	37.3345	-1.11556	5.69e-16	4.51e-14	DOWN
ENSMUSG00000021047	Nova1	neuro_oncological_ventral_antigen_1	GO:0005623|GO:0009987|GO:0005488|GO:0032502|GO:0008152|GO:0043227|GO:0019222|GO:0071704|GO:0043229|GO:0050794|GO:0006807|GO:0005622|GO:0048856|GO:0044237|GO:0097159|GO:0046483|GO:1901360|GO:0003676|GO:0006725|GO:0006139|GO:0051171|GO:0043231|GO:0031323|GO:0007275|GO:0048513|GO:0005634|GO:0003723|GO:0007399|GO:0010468|GO:0016070|GO:0005730|GO:0007417|GO:0010467|GO:0021510|GO:0051252|GO:0031981|GO:…	cell|cellular process|binding|developmental process|metabolic process|membrane-bounded organelle|regulation of metabolic process|organic substance metabolic process|intracellular organelle|regulation of cellular process|nitrogen compound metabolic process|intracellular|anatomical structure development|cellular metabolic process|organic cyclic compound binding|heterocycle metabolic process|organic…	-	-	-	-	12:46694517-46818775	150	158	220	474	654	531	1.7593	1.89271	2.31405	5.32204	6.44292	5.42635	1.98869	5.73044	-1.52683	6.23e-16	4.9e-14	DOWN
ENSMUSG00000038225	Primpol	primase_and_polymerase_DNA_directed_	GO:0050896|GO:0005623|GO:0009987|GO:0005488|GO:0003824|GO:0008152|GO:0043227|GO:0071704|GO:0043229|GO:0016740|GO:0006807|GO:0009058|GO:0005622|GO:0016043|GO:0006950|GO:0051716|GO:0005515|GO:0044237|GO:0033554|GO:0046483|GO:0005737|GO:1901360|GO:0044249|GO:0031297|GO:0006725|GO:0006139|GO:0009314|GO:0006281|GO:0043231|GO:0006996|GO:0003682|GO:0016772|GO:0005634|GO:0006974|GO:0009416|GO:0016070|GO:…	response to stimulus|cell|cellular process|binding|catalytic activity|metabolic process|membrane-bounded organelle|organic substance metabolic process|intracellular organelle|transferase activity|nitrogen compound metabolic process|biosynthetic process|intracellular|cellular component organization|response to stress|cellular response to stimulus|protein binding|cellular metabolic process|cellular…	-	-	-	-	8:46575579-46617212	532	565	649	203	274	272	5.79204	6.28268	6.33672	2.11575	2.50568	2.58019	6.13714	2.40054	1.35421	6.22e-16	4.9e-14	UP
ENSMUSG00000049939	Lrrc4	leucine_rich_repeat_containing_4	GO:0030054|GO:0005623|GO:0009987|GO:0045202|GO:0005488|GO:0016020|GO:0031224|GO:0005886|GO:0097060|GO:0050794|GO:0051641|GO:0071944|GO:0016043|GO:0042995|GO:0060076|GO:0005515|GO:0036477|GO:0061024|GO:0050808|GO:0043197|GO:0008104|GO:0050803|GO:0043005|GO:0051128|GO:0016021|GO:0045211|GO:0034613|GO:0030425|GO:0044309|GO:0072657|GO:0001941|GO:0050807|GO:0097119	cell junction|cell|cellular process|synapse|binding|membrane|intrinsic component of membrane|plasma membrane|synaptic membrane|regulation of cellular process|cellular localization|cell periphery|cellular component organization|cell projection|excitatory synapse|protein binding|somatodendritic compartment|membrane organization|synapse organization|dendritic spine|protein localization|regulation of…	K16351	netrin-G2 ligand[-]	mmu04360|mmu04514	Axon guidance - Mus musculus (mouse)|Cell adhesion molecules (CAMs) - Mus musculus (mouse)	6:28661831-28831747	20	31	52	190	200	292	0.36506	0.57792	0.851202	3.31996	3.06629	4.64382	0.598061	3.67669	-2.62004	6.26e-16	4.9e-14	DOWN
ENSMUSG00000030523	Trpm1	transient_receptor_potential_cation_channel_subfamily_M_member_1	GO:0050896|GO:0005215|GO:0005623|GO:0009987|GO:0023052|GO:0016020|GO:0032502|GO:0030427|GO:0031224|GO:0005886|GO:0009653|GO:0050794|GO:0005622|GO:0051641|GO:0071944|GO:0051286|GO:0051716|GO:0048856|GO:0022857|GO:0019725|GO:0006810|GO:0022891|GO:0007154|GO:0042592|GO:0055085|GO:0007423|GO:0007165|GO:0048869|GO:0050877|GO:0051649|GO:0035838|GO:0009314|GO:0048468|GO:0009887|GO:0007275|GO:0048513|GO:…	response to stimulus|transporter activity|cell|cellular process|signaling|membrane|developmental process|site of polarized growth|intrinsic component of membrane|plasma membrane|anatomical structure morphogenesis|regulation of cellular process|intracellular|cellular localization|cell periphery|cell tip|cellular response to stimulus|anatomical structure development|transmembrane transporter activi…	-	-	-	-	7:64153835-64269775	8	9	8	112	106	59	0.029368	0.033744	0.0263367	0.393593	0.326844	0.18871	0.0298162	0.303049	-3.34538	6.61e-16	5.16e-14	DOWN
ENSMUSG00000024038	Ndufv3	NADH_dehydrogenase_ubiquinone_flavoprotein_3	GO:0005623|GO:0005488|GO:0032991|GO:0016020|GO:0008152|GO:0043227|GO:0031090|GO:0043229|GO:0070469|GO:0005622|GO:0043234|GO:0097159|GO:0005737|GO:0019866|GO:0005746|GO:0055114|GO:0031966|GO:0003676|GO:0045271|GO:0043231|GO:0005634|GO:0003723|GO:0005654|GO:0005747|GO:0005739|GO:0005740|GO:0005743|GO:0031981|GO:0044822	cell|binding|macromolecular complex|membrane|metabolic process|membrane-bounded organelle|organelle membrane|intracellular organelle|respiratory chain|intracellular|protein complex|organic cyclic compound binding|cytoplasm|organelle inner membrane|mitochondrial respiratory chain|oxidation-reduction process|mitochondrial membrane|nucleic acid binding|respiratory chain complex I|intracellular membr…	K03944	NADH dehydrogenase (ubiquinone) flavoprotein 3[-]	mmu01100|mmu05016|mmu05010|mmu04932|mmu05012|mmu00190	Metabolic pathways - Mus musculus (mouse)|Huntington,s disease - Mus musculus (mouse)|Alzheimer,s disease - Mus musculus (mouse)|Non-alcoholic fatty liver disease (NAFLD) - Mus musculus (mouse)|Parkinson,s disease - Mus musculus (mouse)|Oxidative phosphorylation - Mus musculus (mouse)	17:31520115-31531326	976	938	1125	353	551	524	24.8621	24.4044	25.7004	8.60819	11.7895	11.6301	24.989	10.6759	1.22693	6.88e-16	5.35e-14	UP
ENSMUSG00000030022	Adamts9	a_disintegrin_like_and_metallopeptidase_reprolysin_type_with_thrombospondin_type_1_motif_9	GO:0009987|GO:0005576|GO:0005488|GO:0031012|GO:0003824|GO:0032502|GO:0008152|GO:0016787|GO:0005578|GO:0071704|GO:0050794|GO:0043167|GO:0005615|GO:0043473|GO:0048856|GO:0050793|GO:0045595|GO:0009888|GO:0045597|GO:0008233|GO:0019538|GO:0043169|GO:0048066|GO:0048070|GO:0048869|GO:0007275|GO:0048087|GO:0030858|GO:0046872|GO:0030154|GO:0060429|GO:0006508|GO:0050931|GO:0050942|GO:0030856|GO:0030855|GO:…	cellular process|extracellular region|binding|extracellular matrix|catalytic activity|developmental process|metabolic process|hydrolase activity|proteinaceous extracellular matrix|organic substance metabolic process|regulation of cellular process|ion binding|extracellular space|pigmentation|anatomical structure development|regulation of developmental process|regulation of cell differentiation|tis…	-	-	-	-	6:92772699-92943492	2028	2193	1669	840	793	894	9.50184	10.4944	7.01288	3.76763	3.12081	3.64956	9.00302	3.51267	1.35784	7.39e-16	5.72e-14	UP
ENSMUSG00000021379	Id4	inhibitor_of_DNA_binding_4	GO:0005623|GO:0009987|GO:0048511|GO:0005488|GO:0032502|GO:0008152|GO:0043227|GO:0019222|GO:0071704|GO:0048523|GO:0043229|GO:0009893|GO:0050794|GO:0006807|GO:0009058|GO:0005622|GO:0051641|GO:0009892|GO:0007623|GO:0048856|GO:0005515|GO:0044237|GO:0050793|GO:0008283|GO:0045595|GO:0061351|GO:0030278|GO:0046483|GO:0001503|GO:0005737|GO:0045597|GO:1901360|GO:0031324|GO:0009890|GO:0044249|GO:0021537|GO:…	cell|cellular process|rhythmic process|binding|developmental process|metabolic process|membrane-bounded organelle|regulation of metabolic process|organic substance metabolic process|negative regulation of cellular process|intracellular organelle|positive regulation of metabolic process|regulation of cellular process|nitrogen compound metabolic process|biosynthetic process|intracellular|cellular l…	K17695	DNA-binding protein inhibitor ID4[-]	mmu04550|mmu04350	Signaling pathways regulating pluripotency of stem cells - Mus musculus (mouse)|TGF-beta signaling pathway - Mus musculus (mouse)	13:48261427-48264036	100	123	116	502	710	339	4.94585	6.21328	5.14515	23.7681	29.4954	14.6084	5.43476	22.6239	-2.05756	7.73e-16	5.94e-14	DOWN
ENSMUSG00000061186	Sfmbt2	Scm_like_with_four_mbt_domains_2	GO:0005623|GO:0009987|GO:0005488|GO:0008152|GO:0043227|GO:0019222|GO:0071704|GO:0043229|GO:0050794|GO:0006807|GO:0009058|GO:0005622|GO:0009892|GO:0005515|GO:0044237|GO:0046483|GO:1901360|GO:0044249|GO:0042393|GO:0016234|GO:0006725|GO:0006139|GO:0051171|GO:0043231|GO:0031323|GO:0005634|GO:0005654|GO:0010468|GO:0016070|GO:0010629|GO:0034645|GO:0009059|GO:0016235|GO:0010467|GO:0051252|GO:0031981|GO:…	cell|cellular process|binding|metabolic process|membrane-bounded organelle|regulation of metabolic process|organic substance metabolic process|intracellular organelle|regulation of cellular process|nitrogen compound metabolic process|biosynthetic process|intracellular|negative regulation of metabolic process|protein binding|cellular metabolic process|heterocycle metabolic process|organic cyclic c…	-	-	-	-	2:10370510-10595253	235	197	285	71	75	70	1.32649	1.13574	1.44271	0.383654	0.355593	0.344269	1.30164	0.361172	1.84958	7.7e-16	5.94e-14	UP
ENSMUSG00000067736	Gm10222	predicted_gene_10222	-	-	-	-	-	-	1:24612407-24612700	504	499	466	1281	1229	1191	140.745	142.324	116.704	342.452	288.276	289.785	133.258	306.837	-1.20326	8.81e-16	6.75e-14	DOWN
ENSMUSG00000048895	Cdk5r1	cyclin_dependent_kinase_5_regulatory_subunit_1_p35_	GO:0050896|GO:0005623|GO:0009987|GO:0048511|GO:0023052|GO:0045202|GO:0005488|GO:0003824|GO:0032991|GO:0016020|GO:0032502|GO:0008152|GO:0040007|GO:0040011|GO:0030427|GO:0048646|GO:0043227|GO:0031594|GO:0007155|GO:0019222|GO:0005886|GO:0023051|GO:0009653|GO:0071704|GO:0048523|GO:0043229|GO:0016740|GO:0044297|GO:0051050|GO:0048870|GO:0009893|GO:0009605|GO:0050794|GO:0006807|GO:0009058|GO:0005622|GO:…	response to stimulus|cell|cellular process|rhythmic process|signaling|synapse|binding|catalytic activity|macromolecular complex|membrane|developmental process|metabolic process|growth|locomotion|site of polarized growth|anatomical structure formation involved in morphogenesis|membrane-bounded organelle|neuromuscular junction|cell adhesion|regulation of metabolic process|plasma membrane|regulation…	K11716	cyclin-dependent kinase 5 activator 1[-]	mmu05010|mmu05030	Alzheimer,s disease - Mus musculus (mouse)|Cocaine addiction - Mus musculus (mouse)	11:80477023-80481184	91	72	96	297	374	285	1.54971	1.25233	1.46617	4.84191	5.34981	4.22882	1.42274	4.80684	-1.75642	8.94e-16	6.83e-14	DOWN
ENSMUSG00000017314	Mpp2	membrane_protein_palmitoylated_2_MAGUK_p55_subfamily_member_2_	GO:0005488|GO:0005515|GO:0019904|GO:0030165	binding|protein binding|protein domain specific binding|PDZ domain binding	-	-	-	-	11:102057015-102088515	879	951	1091	428	566	422	9.67772	10.694	10.7723	4.51105	5.23426	4.04818	10.3814	4.59783	1.17497	9.73e-16	7.4e-14	UP
ENSMUSG00000035551	Igfbpl1	insulin_like_growth_factor_binding_protein_like_1	GO:0009987|GO:0005576|GO:0005488|GO:0040007|GO:0050794|GO:0016043|GO:0016049|GO:0005515|GO:0040008|GO:0019838|GO:0001558|GO:0051128|GO:0005520	cellular process|extracellular region|binding|growth|regulation of cellular process|cellular component organization|cell growth|protein binding|regulation of growth|growth factor binding|regulation of cell growth|regulation of cellular component organization|insulin-like growth factor binding	-	-	-	-	4:45809468-45826923	159	150	174	535	648	421	3.73614	3.59994	3.6667	12.0345	12.7896	8.61927	3.66759	11.1478	-1.60385	1.04e-15	7.91e-14	DOWN
ENSMUSG00000033740	St18	suppression_of_tumorigenicity_18	GO:0001071|GO:0005623|GO:0009987|GO:0005488|GO:0008152|GO:0003700|GO:0043227|GO:0019222|GO:0071704|GO:0048523|GO:0043229|GO:0050794|GO:0006807|GO:0009058|GO:0005622|GO:0043167|GO:0009892|GO:0044237|GO:0097159|GO:0046483|GO:1901360|GO:0031324|GO:0009890|GO:0044249|GO:0043169|GO:0003676|GO:0006725|GO:0006139|GO:0051171|GO:0043231|GO:0031323|GO:0005634|GO:0010468|GO:0016070|GO:0010629|GO:0034645|GO:…	nucleic acid binding transcription factor activity|cell|cellular process|binding|metabolic process|transcription factor activity, sequence-specific DNA binding|membrane-bounded organelle|regulation of metabolic process|organic substance metabolic process|negative regulation of cellular process|intracellular organelle|regulation of cellular process|nitrogen compound metabolic process|biosynthetic …	-	-	-	-	1:6487231-6860940	28	52	47	183	244	210	0.173813	0.329683	0.26165	1.08748	1.27222	1.1358	0.255049	1.16517	-2.19169	1.2e-15	9.07e-14	DOWN
ENSMUSG00000018983	E2f2	E2F_transcription_factor_2	GO:0050896|GO:0001071|GO:0005623|GO:0009987|GO:0023052|GO:0005488|GO:0032991|GO:0008152|GO:0003700|GO:0043227|GO:0019222|GO:0071704|GO:0043229|GO:0050794|GO:0006807|GO:0009058|GO:0005622|GO:0051716|GO:0043234|GO:0005515|GO:0044237|GO:0097159|GO:0046483|GO:1901360|GO:0005667|GO:0007154|GO:0044249|GO:0008219|GO:0008134|GO:0007165|GO:0003676|GO:0051726|GO:0006725|GO:0006139|GO:0051171|GO:0007049|GO:…	response to stimulus|nucleic acid binding transcription factor activity|cell|cellular process|signaling|binding|macromolecular complex|metabolic process|transcription factor activity, sequence-specific DNA binding|membrane-bounded organelle|regulation of metabolic process|organic substance metabolic process|intracellular organelle|regulation of cellular process|nitrogen compound metabolic process…	K09389	transcription factor E2F2[-]	mmu05200|mmu05166|mmu05161|mmu05206|mmu04110|mmu05215|mmu05222|mmu05220|mmu05218|mmu05212|mmu05214|mmu05223|mmu05219	Pathways in cancer - Mus musculus (mouse)|HTLV-I infection - Mus musculus (mouse)|Hepatitis B - Mus musculus (mouse)|MicroRNAs in cancer - Mus musculus (mouse)|Cell cycle - Mus musculus (mouse)|Prostate cancer - Mus musculus (mouse)|Small cell lung cancer - Mus musculus (mouse)|Chronic myeloid leukemia - Mus musculus (mouse)|Melanoma - Mus musculus (mouse)|Pancreatic cancer - Mus musculus (mouse)…	4:136172394-136196057	161	141	199	475	529	484	2.70257	2.4174	2.99573	7.63296	7.45867	7.0788	2.70523	7.39014	-1.44985	1.28e-15	9.62e-14	DOWN
ENSMUSG00000029438	Bcl7a	B_cell_CLL_lymphoma_7A	GO:0005488|GO:0005515	binding|protein binding	-	-	-	-	5:123343834-123374992	836	993	906	1904	2661	2297	5.29194	6.42	5.14324	11.5378	14.1484	12.6687	5.61839	12.785	-1.18622	1.28e-15	9.63e-14	DOWN
ENSMUSG00000102813	Gm37795	predicted_gene_37795	-	-	-	-	-	-	4:150068539-150070997	78	112	131	14	23	21	2.60426	3.81933	3.92248	0.447466	0.645008	0.610909	3.44869	0.567794	2.60261	1.37e-15	1.02e-13	UP
ENSMUSG00000086296	D030055H07Rik	RIKEN_cDNA_D030055H07_gene	-	-	-	-	-	-	9:106148687-106160201	9	6	12	73	158	74	0.0967623	0.0658919	0.115706	0.751373	1.4269	0.69323	0.0927867	0.957168	-3.36678	1.39e-15	1.03e-13	DOWN
ENSMUSG00000028965	Tnfrsf9	tumor_necrosis_factor_receptor_superfamily_member_9	GO:0050896|GO:0005623|GO:0009987|GO:0005576|GO:0023052|GO:0005488|GO:0004871|GO:0002376|GO:0016020|GO:0032502|GO:0051707|GO:0009607|GO:0031224|GO:0006955|GO:0005886|GO:0048523|GO:0009605|GO:0050794|GO:0038023|GO:0009986|GO:0051641|GO:0071944|GO:0016043|GO:0006950|GO:0051716|GO:0005615|GO:0004872|GO:0051051|GO:0048856|GO:0005515|GO:0008283|GO:0006810|GO:0006952|GO:0007154|GO:0008219|GO:0060341|GO:…	response to stimulus|cell|cellular process|extracellular region|signaling|binding|signal transducer activity|immune system process|membrane|developmental process|response to other organism|response to biotic stimulus|intrinsic component of membrane|immune response|plasma membrane|negative regulation of cellular process|response to external stimulus|regulation of cellular process|signaling recepto…	K05146	tumor necrosis factor receptor superfamily member 9[-]	mmu04060	Cytokine-cytokine receptor interaction - Mus musculus (mouse)	4:150914562-150946102	46	67	32	3	3	1	0.88321	1.3139	0.551019	0.0551475	0.0483878	0.0167238	0.916042	0.0400864	4.51423	1.46e-15	1.09e-13	UP
ENSMUSG00000015709	Arnt2	aryl_hydrocarbon_receptor_nuclear_translocator_2	GO:0050896|GO:0001071|GO:0005623|GO:0009987|GO:0023052|GO:0005488|GO:0032991|GO:0032502|GO:0008152|GO:0003700|GO:0043227|GO:0019222|GO:0071704|GO:0048523|GO:0043229|GO:0009893|GO:0050794|GO:0006807|GO:0009058|GO:0005622|GO:0006950|GO:0051716|GO:0043234|GO:0048856|GO:0005515|GO:0044237|GO:0008283|GO:0097159|GO:0009410|GO:0046483|GO:0009725|GO:0005737|GO:0000981|GO:1901360|GO:0005667|GO:0007154|GO:…	response to stimulus|nucleic acid binding transcription factor activity|cell|cellular process|signaling|binding|macromolecular complex|developmental process|metabolic process|transcription factor activity, sequence-specific DNA binding|membrane-bounded organelle|regulation of metabolic process|organic substance metabolic process|negative regulation of cellular process|intracellular organelle|posi…	K15589	aryl hydrocarbon receptor nuclear translocator 2[-]	mmu05200|mmu05202|mmu05211	Pathways in cancer - Mus musculus (mouse)|Transcriptional misregulation in cancer - Mus musculus (mouse)|Renal cell carcinoma - Mus musculus (mouse)	7:84246281-84409959	795	694	967	1798	2134	1861	10.9002	9.71859	11.8903	23.5996	24.5763	22.2319	10.8364	23.4693	-1.11489	1.65e-15	1.22e-13	DOWN
ENSMUSG00000035783	Acta2	actin_alpha_2_smooth_muscle_aorta	GO:0050896|GO:0005623|GO:0009987|GO:0005576|GO:0005488|GO:0032991|GO:0032502|GO:0008152|GO:0051707|GO:0009607|GO:0043227|GO:0019222|GO:0009653|GO:0071704|GO:0043229|GO:0044297|GO:0009893|GO:0009605|GO:0005622|GO:0031252|GO:0043167|GO:0097367|GO:0042995|GO:0005615|GO:0043234|GO:0048856|GO:0005515|GO:1903561|GO:0036094|GO:0097159|GO:0070062|GO:0009888|GO:0005737|GO:0072006|GO:0008217|GO:0001822|GO:…	response to stimulus|cell|cellular process|extracellular region|binding|macromolecular complex|developmental process|metabolic process|response to other organism|response to biotic stimulus|membrane-bounded organelle|regulation of metabolic process|anatomical structure morphogenesis|organic substance metabolic process|intracellular organelle|cell body|positive regulation of metabolic process|resp…	K12313	actin, aortic smooth muscle[-]	mmu04270	Vascular smooth muscle contraction - Mus musculus (mouse)	19:34241090-34255336	4015	4726	3552	1829	1817	1376	185.084	222.513	146.844	80.7137	70.3549	55.267	184.814	68.7785	1.42604	1.67e-15	1.23e-13	UP
ENSMUSG00000028838	Extl1	exostoses_multiple_like_1	GO:0005623|GO:0009987|GO:0003824|GO:0016020|GO:0008152|GO:0031224|GO:0043227|GO:0005789|GO:0031090|GO:0071704|GO:0043229|GO:0016740|GO:0006807|GO:0009058|GO:0005622|GO:0012505|GO:0044237|GO:0042175|GO:0005783|GO:0005737|GO:0098588|GO:0044249|GO:0019538|GO:0005975|GO:0016757|GO:0006486|GO:0006790|GO:0006082|GO:0043231|GO:0016021|GO:0016758|GO:0009100|GO:0043412|GO:0044267|GO:0070085|GO:0034645|GO:…	cell|cellular process|catalytic activity|membrane|metabolic process|intrinsic component of membrane|membrane-bounded organelle|endoplasmic reticulum membrane|organelle membrane|organic substance metabolic process|intracellular organelle|transferase activity|nitrogen compound metabolic process|biosynthetic process|intracellular|endomembrane system|cellular metabolic process|nuclear outer membrane-…	K02368	alpha-1,4-N-acetylglucosaminyltransferase EXTL1[2.4.1.224]	mmu01100|mmu00534	Metabolic pathways - Mus musculus (mouse)|Glycosaminoglycan biosynthesis - heparan sulfate / heparin - Mus musculus (mouse)	4:134356372-134383850	148	108	68	15	8	9	2.75032	2.04986	1.13326	0.26684	0.124871	0.145724	1.97782	0.179145	3.46471	1.78e-15	1.3e-13	UP
ENSMUSG00000037012	Hk1	hexokinase_1	GO:0050896|GO:0005623|GO:0009987|GO:0005488|GO:0003824|GO:0016020|GO:0008152|GO:0019867|GO:0043227|GO:0031090|GO:0019222|GO:0071704|GO:0043229|GO:0016740|GO:0009893|GO:0009605|GO:0050794|GO:0006807|GO:0005929|GO:0005622|GO:0043167|GO:0097367|GO:0051641|GO:0016043|GO:0042995|GO:0030246|GO:0006950|GO:0051716|GO:0006914|GO:0005515|GO:0044237|GO:0036094|GO:0009056|GO:0097159|GO:0019725|GO:0006793|GO:…	response to stimulus|cell|cellular process|binding|catalytic activity|membrane|metabolic process|outer membrane|membrane-bounded organelle|organelle membrane|regulation of metabolic process|organic substance metabolic process|intracellular organelle|transferase activity|positive regulation of metabolic process|response to external stimulus|regulation of cellular process|nitrogen compound metaboli…	K00844	hexokinase[2.7.1.1]	mmu01100|mmu04910|mmu01200|mmu04066|mmu00010|mmu05230|mmu00500|mmu04930|mmu00520|mmu04973|mmu00051|mmu00052|mmu00524	Metabolic pathways - Mus musculus (mouse)|Insulin signaling pathway - Mus musculus (mouse)|Carbon metabolism - Mus musculus (mouse)|HIF-1 signaling pathway - Mus musculus (mouse)|Glycolysis / Gluconeogenesis - Mus musculus (mouse)|Central carbon metabolism in cancer - Mus musculus (mouse)|Starch and sucrose metabolism - Mus musculus (mouse)|Type II diabetes mellitus - Mus musculus (mouse)|Amino s…	10:62268855-62379908	1755	1902	1927	897	1104	881	11.6368	12.8809	11.4588	5.69376	6.14867	5.08975	11.9922	5.64406	1.08729	1.87e-15	1.37e-13	UP
ENSMUSG00000020689	Itgb3	integrin_beta_3	GO:0050896|GO:0030054|GO:0005623|GO:0009987|GO:0005576|GO:0023052|GO:0005488|GO:0003824|GO:0002376|GO:0032991|GO:0016020|GO:0032502|GO:0008152|GO:0040007|GO:0040011|GO:0016853|GO:0031224|GO:0048646|GO:0043227|GO:0007155|GO:0019222|GO:0005886|GO:0009653|GO:0071704|GO:0002684|GO:0048523|GO:0043229|GO:0050900|GO:0048870|GO:0009893|GO:0045177|GO:0009605|GO:0050794|GO:0009058|GO:0005622|GO:0031252|GO:…	response to stimulus|cell junction|cell|cellular process|extracellular region|signaling|binding|catalytic activity|immune system process|macromolecular complex|membrane|developmental process|metabolic process|growth|locomotion|isomerase activity|intrinsic component of membrane|anatomical structure formation involved in morphogenesis|membrane-bounded organelle|cell adhesion|regulation of metabolic…	K06493	integrin beta 3[-]	mmu04151|mmu04810|mmu04015|mmu04510|mmu05205|mmu04145|mmu05206|mmu04380|mmu04611|mmu04919|mmu05414|mmu04640|mmu05410|mmu04512|mmu05412	PI3K-Akt signaling pathway - Mus musculus (mouse)|Regulation of actin cytoskeleton - Mus musculus (mouse)|Rap1 signaling pathway - Mus musculus (mouse)|Focal adhesion - Mus musculus (mouse)|Proteoglycans in cancer - Mus musculus (mouse)|Phagosome - Mus musculus (mouse)|MicroRNAs in cancer - Mus musculus (mouse)|Osteoclast differentiation - Mus musculus (mouse)|Platelet activation - Mus musculus (…	11:104608000-104670476	888	1405	698	229	306	152	8.44304	13.6439	5.95171	2.08435	2.44378	1.25919	9.34622	1.92911	2.27645	1.92e-15	1.4e-13	UP
ENSMUSG00000027329	Spef1	sperm_flagellar_1	GO:0005623|GO:0005488|GO:0043229|GO:0005929|GO:0005622|GO:0042995|GO:0005515|GO:0005737|GO:0005930|GO:0031514|GO:0005856	cell|binding|intracellular organelle|cilium|intracellular|cell projection|protein binding|cytoplasm|axoneme|motile cilium|cytoskeleton	-	-	-	-	2:131170261-131187282	30	19	28	136	138	131	0.517776	0.334931	0.433392	2.247	2.00054	1.96992	0.4287	2.07249	-2.27332	1.94e-15	1.41e-13	DOWN
ENSMUSG00000059824	Dbp	D_site_albumin_promoter_binding_protein	GO:0001071|GO:0005623|GO:0009987|GO:0048511|GO:0005488|GO:0032502|GO:0008152|GO:0003700|GO:0043227|GO:0019222|GO:0071704|GO:0043229|GO:0009893|GO:0050794|GO:0006807|GO:0009058|GO:0005622|GO:0007623|GO:0048856|GO:0044237|GO:0097159|GO:0046483|GO:0000981|GO:1901360|GO:0044249|GO:0048732|GO:0003676|GO:0006725|GO:0031325|GO:0006139|GO:0051171|GO:0043231|GO:0031323|GO:0007275|GO:0048513|GO:0005634|GO:…	nucleic acid binding transcription factor activity|cell|cellular process|rhythmic process|binding|developmental process|metabolic process|transcription factor activity, sequence-specific DNA binding|membrane-bounded organelle|regulation of metabolic process|organic substance metabolic process|intracellular organelle|positive regulation of metabolic process|regulation of cellular process|nitrogen …	-	-	-	-	7:45705088-45710155	226	241	296	85	64	68	3.68443	4.01289	4.32767	1.32658	0.876393	0.965905	4.00833	1.05629	1.92399	2e-15	1.45e-13	UP
ENSMUSG00000063146	Clip2	CAP_GLY_domain_containing_linker_protein_2	GO:0005623|GO:0005488|GO:0043227|GO:0043229|GO:0005622|GO:0012505|GO:0042995|GO:0005515|GO:0005737|GO:0005874|GO:1901588|GO:0036477|GO:0030141|GO:0008092|GO:0043005|GO:0031982|GO:0043231|GO:0032403|GO:0008017|GO:0030425|GO:0035371|GO:0005881|GO:0031988|GO:0005856|GO:0031410|GO:0042599|GO:0016023|GO:0015631|GO:0015630|GO:0051010	cell|binding|membrane-bounded organelle|intracellular organelle|intracellular|endomembrane system|cell projection|protein binding|cytoplasm|microtubule|dendritic microtubule|somatodendritic compartment|secretory granule|cytoskeletal protein binding|neuron projection|vesicle|intracellular membrane-bounded organelle|protein complex binding|microtubule binding|dendrite|microtubule plus-end|cytoplasm…	-	-	-	-	5:134489383-134552434	589	462	578	1172	1325	1338	7.22076	5.78478	6.35471	13.7545	13.6439	14.2918	6.45342	13.8967	-1.10661	2.01e-15	1.45e-13	DOWN
ENSMUSG00000028480	Glipr2	GLI_pathogenesis_related_2	GO:0050896|GO:0005623|GO:0009987|GO:0005576|GO:0023052|GO:0005488|GO:0016020|GO:0032502|GO:0008152|GO:0040011|GO:0043227|GO:0031090|GO:0019222|GO:0023051|GO:0009653|GO:0071704|GO:0043229|GO:0048870|GO:0009893|GO:0050794|GO:0005622|GO:0012505|GO:0016043|GO:0051716|GO:0040017|GO:0048856|GO:0005515|GO:1903561|GO:0044237|GO:0040012|GO:0050793|GO:0070062|GO:0045595|GO:0051272|GO:0006793|GO:0010718|GO:…	response to stimulus|cell|cellular process|extracellular region|signaling|binding|membrane|developmental process|metabolic process|locomotion|membrane-bounded organelle|organelle membrane|regulation of metabolic process|regulation of signaling|anatomical structure morphogenesis|organic substance metabolic process|intracellular organelle|cell motility|positive regulation of metabolic process|regul…	-	-	-	-	4:43957401-43979118	1316	1302	1241	616	746	670	44.9812	45.4531	38.0406	20.1561	21.4175	19.9532	42.8249	20.5089	1.0622	2.17e-15	1.56e-13	UP
ENSMUSG00000090877	Hspa1b	heat_shock_protein_1B	GO:0005623|GO:0005488|GO:0005622|GO:0043167|GO:0097367|GO:0005515|GO:0036094|GO:0097159|GO:0005737|GO:0001882|GO:0000166|GO:0043168|GO:0017076|GO:0001883|GO:0032549|GO:0005524	cell|binding|intracellular|ion binding|carbohydrate derivative binding|protein binding|small molecule binding|organic cyclic compound binding|cytoplasm|nucleoside binding|nucleotide binding|anion binding|purine nucleotide binding|purine nucleoside binding|ribonucleoside binding|ATP binding	K03283	heat shock 70kDa protein 1/8[-]	mmu04144|mmu04010|mmu05169|mmu05164|mmu04141|mmu05162|mmu03040|mmu05145|mmu04915|mmu04612|mmu04213|mmu05134	Endocytosis - Mus musculus (mouse)|MAPK signaling pathway - Mus musculus (mouse)|Epstein-Barr virus infection - Mus musculus (mouse)|Influenza A - Mus musculus (mouse)|Protein processing in endoplasmic reticulum - Mus musculus (mouse)|Measles - Mus musculus (mouse)|Spliceosome - Mus musculus (mouse)|Toxoplasmosis - Mus musculus (mouse)|Estrogen signaling pathway - Mus musculus (mouse)|Antigen pro…	17:34956436-34959238	112	267	172	29	23	26	3.28053	7.98754	4.51808	0.813162	0.565849	0.663521	5.26205	0.680844	2.95023	2.23e-15	1.59e-13	UP
ENSMUSG00000019528	Gyg	glycogenin	GO:0009987|GO:0005576|GO:0005488|GO:0003824|GO:0016020|GO:0008152|GO:0043227|GO:0071704|GO:0016740|GO:0009058|GO:0043167|GO:0005515|GO:1903561|GO:0044237|GO:0070062|GO:0006091|GO:0044262|GO:0044249|GO:0005975|GO:0016757|GO:0043169|GO:0055114|GO:0031982|GO:0016758|GO:0016051|GO:0006112|GO:0034645|GO:0046872|GO:0005977|GO:0009059|GO:0008194|GO:0033692|GO:0000271|GO:0035251|GO:0005978|GO:0046527|GO:…	cellular process|extracellular region|binding|catalytic activity|membrane|metabolic process|membrane-bounded organelle|organic substance metabolic process|transferase activity|biosynthetic process|ion binding|protein binding|extracellular vesicle|cellular metabolic process|extracellular exosome|generation of precursor metabolites and energy|cellular carbohydrate metabolic process|cellular biosynt…	-	-	-	-	3:20122084-20155317	1578	1512	1558	799	732	602	29.6397	29.0066	26.2443	14.3669	11.5487	9.85206	28.2969	11.9226	1.24695	2.31e-15	1.65e-13	UP
ENSMUSG00000008658	Rbfox1	RNA_binding_protein_fox_1_homolog_C._elegans_1	GO:0005623|GO:0009987|GO:0005488|GO:0032502|GO:0008152|GO:0043227|GO:0019222|GO:0071704|GO:0043229|GO:0050794|GO:0006807|GO:0005622|GO:0012505|GO:0048856|GO:0005515|GO:0044237|GO:0036094|GO:0097159|GO:0046483|GO:0005737|GO:1901360|GO:0005794|GO:0050877|GO:0003676|GO:0000166|GO:0008022|GO:0006725|GO:0006139|GO:0051171|GO:0043231|GO:0031323|GO:0007275|GO:0005634|GO:0003723|GO:0007399|GO:0010468|GO:…	cell|cellular process|binding|developmental process|metabolic process|membrane-bounded organelle|regulation of metabolic process|organic substance metabolic process|intracellular organelle|regulation of cellular process|nitrogen compound metabolic process|intracellular|endomembrane system|anatomical structure development|protein binding|cellular metabolic process|small molecule binding|organic cy…	-	-	-	-	16:6809222-7412479	10	15	10	85	82	83	0.192096	0.294299	0.172277	1.56309	1.32307	1.38917	0.219557	1.42511	-2.6984	2.32e-15	1.65e-13	DOWN
ENSMUSG00000017300	Tnnc2	troponin_C2_fast	GO:0005623|GO:0005488|GO:0032991|GO:0043229|GO:0005622|GO:0043167|GO:0043234|GO:0005515|GO:0005737|GO:0005861|GO:0043169|GO:0003012|GO:0008092|GO:0030017|GO:0050881|GO:0046872|GO:0003779|GO:0005856|GO:0006936|GO:0043292|GO:0005865|GO:0005509|GO:0015629|GO:0030016|GO:0003009|GO:0006941	cell|binding|macromolecular complex|intracellular organelle|intracellular|ion binding|protein complex|protein binding|cytoplasm|troponin complex|cation binding|muscle system process|cytoskeletal protein binding|sarcomere|musculoskeletal movement|metal ion binding|actin binding|cytoskeleton|muscle contraction|contractile fiber|striated muscle thin filament|calcium ion binding|actin cytoskeleton|my…	K12042	troponin C, skeletal muscle[-]	mmu04020	Calcium signaling pathway - Mus musculus (mouse)	2:164777161-164779967	3	10	6	53	74	91	0.307831	1.04823	0.552252	5.20693	6.37892	8.13693	0.636104	6.57426	-3.36949	2.41e-15	1.7e-13	DOWN
ENSMUSG00000054976	Nyap2	neuronal_tyrosine_phophorylated_phosphoinositide_3_kinase_adaptor_2	GO:0050896|GO:0005623|GO:0009987|GO:0023052|GO:0005488|GO:0032502|GO:0009653|GO:0050794|GO:0005622|GO:0016043|GO:0051716|GO:0048856|GO:0005515|GO:0007154|GO:0007165|GO:0048869|GO:0048468|GO:0007275|GO:0030030|GO:0007399|GO:0032990|GO:0000902|GO:0030154|GO:0031175|GO:0035556|GO:0048666|GO:0048858|GO:0048017|GO:0048812|GO:0022008|GO:0030182|GO:0048699|GO:0048015|GO:0014065	response to stimulus|cell|cellular process|signaling|binding|developmental process|anatomical structure morphogenesis|regulation of cellular process|intracellular|cellular component organization|cellular response to stimulus|anatomical structure development|protein binding|cell communication|signal transduction|cellular developmental process|cell development|multicellular organism development|cel…	-	-	-	-	1:81076950-81341764	1	3	4	39	42	52	0.00499976	0.0153253	0.0179437	0.186756	0.176466	0.226636	0.0127563	0.196619	-3.94613	2.42e-15	1.71e-13	DOWN
ENSMUSG00000019850	Tnfaip3	tumor_necrosis_factor_alpha_induced_protein_3	GO:0050896|GO:0005623|GO:0009987|GO:0005576|GO:0023052|GO:0005488|GO:0003824|GO:0002376|GO:0032502|GO:0008152|GO:0051707|GO:0009607|GO:0048646|GO:0043227|GO:0006955|GO:0016787|GO:0007155|GO:0019222|GO:0023051|GO:0009653|GO:0001776|GO:0071704|GO:0002684|GO:0048523|GO:0043229|GO:0016740|GO:0016874|GO:0009893|GO:0009605|GO:0050794|GO:0006807|GO:0009058|GO:0005622|GO:0043167|GO:0002507|GO:0051641|GO:…	response to stimulus|cell|cellular process|extracellular region|signaling|binding|catalytic activity|immune system process|developmental process|metabolic process|response to other organism|response to biotic stimulus|anatomical structure formation involved in morphogenesis|membrane-bounded organelle|immune response|hydrolase activity|cell adhesion|regulation of metabolic process|regulation of si…	K11859	tumor necrosis factor, alpha-induced protein 3[3.4.19.12]	mmu05169|mmu05162|mmu04668|mmu04064|mmu04621	Epstein-Barr virus infection - Mus musculus (mouse)|Measles - Mus musculus (mouse)|TNF signaling pathway - Mus musculus (mouse)|NF-kappa B signaling pathway - Mus musculus (mouse)|NOD-like receptor signaling pathway - Mus musculus (mouse)	10:19000910-19015657	185	178	187	40	64	55	1.08817	1.06935	0.986431	0.225233	0.3162	0.281872	1.04798	0.274435	1.93308	2.54e-15	1.79e-13	UP
ENSMUSG00000068154	Insm1	insulinoma_associated_1	GO:0001071|GO:0005623|GO:0009987|GO:0005488|GO:0032991|GO:0032502|GO:0008152|GO:0040011|GO:0003700|GO:0043227|GO:0019222|GO:0071704|GO:0048523|GO:0043229|GO:0048870|GO:0050794|GO:0006807|GO:0009058|GO:0005622|GO:0043167|GO:0016043|GO:0009892|GO:0043234|GO:0040017|GO:0048856|GO:0005515|GO:0044237|GO:0040012|GO:0050793|GO:0008283|GO:0097159|GO:0045595|GO:0030332|GO:0061351|GO:0051272|GO:0006793|GO:…	nucleic acid binding transcription factor activity|cell|cellular process|binding|macromolecular complex|developmental process|metabolic process|locomotion|transcription factor activity, sequence-specific DNA binding|membrane-bounded organelle|regulation of metabolic process|organic substance metabolic process|negative regulation of cellular process|intracellular organelle|cell motility|regulation…	-	-	-	-	2:146221921-146225020	71	79	102	348	427	263	1.88039	2.13694	2.42262	8.82297	9.49882	6.06883	2.14665	8.13021	-1.92121	2.57e-15	1.8e-13	DOWN
ENSMUSG00000031727	Pmfbp1	polyamine_modulated_factor_1_binding_protein_1	GO:0005623|GO:0005622|GO:0005737	cell|intracellular|cytoplasm	-	-	-	-	8:109494027-109542642	2	0	2	31	40	32	0.0483237	0	0.0433464	0.717025	0.811773	0.673648	0.0305567	0.734149	-4.58651	2.65e-15	1.85e-13	DOWN
ENSMUSG00000030350	Prmt8	protein_arginine_N_methyltransferase_8	GO:0005623|GO:0009987|GO:0005488|GO:0003824|GO:0016020|GO:0008152|GO:0019222|GO:0005886|GO:0071704|GO:0016740|GO:0050794|GO:0006807|GO:0009058|GO:0005622|GO:0071944|GO:0016043|GO:0005515|GO:0044237|GO:0032259|GO:0046483|GO:0005737|GO:1901360|GO:0044249|GO:0019538|GO:0016570|GO:0042802|GO:0006725|GO:0006139|GO:0051171|GO:0006996|GO:0031323|GO:0046983|GO:0006479|GO:0010468|GO:0016070|GO:0043412|GO:…	cell|cellular process|binding|catalytic activity|membrane|metabolic process|regulation of metabolic process|plasma membrane|organic substance metabolic process|transferase activity|regulation of cellular process|nitrogen compound metabolic process|biosynthetic process|intracellular|cell periphery|cellular component organization|protein binding|cellular metabolic process|methylation|heterocycle me…	-	-	-	-	6:127689011-127769472	118	115	128	407	390	366	3.55652	3.54011	3.45979	11.7432	9.87327	9.61136	3.51881	10.4093	-1.56471	3.64e-15	2.54e-13	DOWN
ENSMUSG00000039715	Wdr34	WD_repeat_domain_34	GO:0005623|GO:0005488|GO:0032991|GO:0043229|GO:0005622|GO:0043234|GO:0005515|GO:0005737|GO:0005875|GO:0005856|GO:0030286|GO:0015630|GO:0005868	cell|binding|macromolecular complex|intracellular organelle|intracellular|protein complex|protein binding|cytoplasm|microtubule associated complex|cytoskeleton|dynein complex|microtubule cytoskeleton|cytoplasmic dynein complex	-	-	-	-	2:30031546-30048881	31	24	32	194	223	121	0.813657	0.643388	0.753247	4.87454	4.91634	2.76713	0.736764	4.186	-2.5063	4.13e-15	2.86e-13	DOWN
ENSMUSG00000042826	Fgf11	fibroblast_growth_factor_11	GO:0005623|GO:0005576|GO:0005488|GO:0043227|GO:0043229|GO:0005622|GO:0005515|GO:0005102|GO:0043231|GO:0005634|GO:0008083	cell|extracellular region|binding|membrane-bounded organelle|intracellular organelle|intracellular|protein binding|receptor binding|intracellular membrane-bounded organelle|nucleus|growth factor activity	K04358	fibroblast growth factor[-]	mmu05200|mmu04151|mmu04010|mmu04014|mmu04810|mmu04015|mmu05218	Pathways in cancer - Mus musculus (mouse)|PI3K-Akt signaling pathway - Mus musculus (mouse)|MAPK signaling pathway - Mus musculus (mouse)|Ras signaling pathway - Mus musculus (mouse)|Regulation of actin cytoskeleton - Mus musculus (mouse)|Rap1 signaling pathway - Mus musculus (mouse)|Melanoma - Mus musculus (mouse)	11:69796068-69801857	269	292	189	28	74	43	4.1219	4.56989	2.59722	0.41072	0.952433	0.574087	3.763	0.645747	2.54284	4.13e-15	2.86e-13	UP
ENSMUSG00000000805	Car4	carbonic_anhydrase_4	GO:0005623|GO:0009987|GO:0005576|GO:0005488|GO:0003824|GO:0016020|GO:0008152|GO:0031224|GO:0043227|GO:0016829|GO:0031090|GO:0005886|GO:0043229|GO:0045177|GO:0005622|GO:0043167|GO:0009986|GO:0071944|GO:0012505|GO:0042995|GO:0005515|GO:1903561|GO:0044237|GO:0070062|GO:0030658|GO:0030667|GO:0006810|GO:0005783|GO:0005737|GO:0098588|GO:0005794|GO:0012506|GO:0042592|GO:0043169|GO:0005903|GO:0030141|GO:…	cell|cellular process|extracellular region|binding|catalytic activity|membrane|metabolic process|intrinsic component of membrane|membrane-bounded organelle|lyase activity|organelle membrane|plasma membrane|intracellular organelle|apical part of cell|intracellular|ion binding|cell surface|cell periphery|endomembrane system|cell projection|protein binding|extracellular vesicle|cellular metabolic pr…	K18246	carbonic anhydrase 4[4.2.1.1]	mmu04964|mmu00910	Proximal tubule bicarbonate reclamation - Mus musculus (mouse)|Nitrogen metabolism - Mus musculus (mouse)	11:84957786-84966044	259	266	324	73	57	103	7.2673	7.62312	8.15303	1.96086	1.34341	2.5181	7.68115	1.94079	1.98468	4.17e-15	2.87e-13	UP
ENSMUSG00000004044	Ptrf	polymerase_I_and_transcript_release_factor	GO:0005623|GO:0009987|GO:0005488|GO:0032991|GO:0016020|GO:0008152|GO:0043227|GO:0019222|GO:0005886|GO:0071704|GO:0043229|GO:0050794|GO:0006807|GO:0009058|GO:0005622|GO:0071944|GO:0012505|GO:0043234|GO:0005515|GO:0044237|GO:0097159|GO:0044853|GO:0005783|GO:0046483|GO:0005737|GO:1901360|GO:0044249|GO:0003676|GO:0006725|GO:0006139|GO:0051171|GO:0043231|GO:0031323|GO:0005634|GO:0003723|GO:0010468|GO:…	cell|cellular process|binding|macromolecular complex|membrane|metabolic process|membrane-bounded organelle|regulation of metabolic process|plasma membrane|organic substance metabolic process|intracellular organelle|regulation of cellular process|nitrogen compound metabolic process|biosynthetic process|intracellular|cell periphery|endomembrane system|protein complex|protein binding|cellular metabo…	-	-	-	-	11:100956733-100970887	1065	1052	768	404	402	359	21.0744	21.2617	13.6291	7.65307	6.68169	6.18959	18.655	6.84145	1.44719	4.2e-15	2.89e-13	UP
ENSMUSG00000040811	Eml2	echinoderm_microtubule_associated_protein_like_2	GO:0005623|GO:0009987|GO:0005488|GO:0048523|GO:0043229|GO:0050794|GO:0005622|GO:0016043|GO:0005515|GO:0043254|GO:0005737|GO:0005874|GO:0032886|GO:0008092|GO:0005102|GO:0008022|GO:0006996|GO:0032403|GO:0022607|GO:0007017|GO:0051128|GO:0033043|GO:0008017|GO:0070507|GO:0000226|GO:0007010|GO:0006461|GO:0005856|GO:0031333|GO:0015631|GO:0005819|GO:0072686|GO:0015630|GO:0034622|GO:0051494|GO:0031109|GO:…	cell|cellular process|binding|negative regulation of cellular process|intracellular organelle|regulation of cellular process|intracellular|cellular component organization|protein binding|regulation of protein complex assembly|cytoplasm|microtubule|regulation of microtubule-based process|cytoskeletal protein binding|receptor binding|protein C-terminus binding|organelle organization|protein complex…	-	-	-	-	7:19176421-19206482	624	569	629	272	265	284	9.72126	9.05373	8.78797	4.05655	3.46768	3.85495	9.18765	3.79306	1.27633	4.85e-15	3.32e-13	UP
ENSMUSG00000031028	Tub	tubby_candidate_gene	GO:0050896|GO:0005623|GO:0009987|GO:0005576|GO:0005488|GO:0016020|GO:0032502|GO:0043227|GO:0005886|GO:0043229|GO:0051050|GO:0050794|GO:0005929|GO:0005622|GO:0043167|GO:0051641|GO:0071944|GO:0016043|GO:0042995|GO:0008289|GO:0048856|GO:0005515|GO:0006810|GO:0009725|GO:0005737|GO:0048871|GO:0042592|GO:0061024|GO:0010256|GO:0007423|GO:0060041|GO:0051130|GO:0050877|GO:0008104|GO:0005543|GO:0043168|GO:…	response to stimulus|cell|cellular process|extracellular region|binding|membrane|developmental process|membrane-bounded organelle|plasma membrane|intracellular organelle|positive regulation of transport|regulation of cellular process|cilium|intracellular|ion binding|cellular localization|cell periphery|cellular component organization|cell projection|lipid binding|anatomical structure development|…	-	-	-	-	7:109010825-109034460	162	146	135	412	564	442	1.79832	1.65532	1.34395	4.37822	5.25878	4.27501	1.5992	4.63734	-1.53595	5.38e-15	3.68e-13	DOWN
ENSMUSG00000069793	Slfn9	schlafen_9	GO:0005623|GO:0005488|GO:0043227|GO:0043229|GO:0005622|GO:0043167|GO:0097367|GO:0036094|GO:0097159|GO:0001882|GO:0000166|GO:0043168|GO:0043231|GO:0005634|GO:0017076|GO:0001883|GO:0032549|GO:0005524	cell|binding|membrane-bounded organelle|intracellular organelle|intracellular|ion binding|carbohydrate derivative binding|small molecule binding|organic cyclic compound binding|nucleoside binding|nucleotide binding|anion binding|intracellular membrane-bounded organelle|nucleus|purine nucleotide binding|purine nucleoside binding|ribonucleoside binding|ATP binding	-	-	-	-	11:82979629-82991830	144	139	110	383	587	435	1.77462	1.74959	1.21572	4.51847	6.07627	4.67085	1.57998	5.08853	-1.68734	5.72e-15	3.9e-13	DOWN
ENSMUSG00000026199	Ankzf1	ankyrin_repeat_and_zinc_finger_domain_containing_1	GO:0050896|GO:0005623|GO:0009987|GO:0005488|GO:0003824|GO:0032991|GO:0016020|GO:0008152|GO:0019867|GO:0043227|GO:0031090|GO:0016787|GO:0071704|GO:0043229|GO:0005622|GO:0043167|GO:0006950|GO:0051716|GO:0043234|GO:0005515|GO:0044237|GO:0009056|GO:0033554|GO:0005737|GO:0098588|GO:0031968|GO:0008233|GO:0019538|GO:0043169|GO:0031966|GO:0036503|GO:0071630|GO:0043231|GO:0010033|GO:0071310|GO:0035967|GO:…	response to stimulus|cell|cellular process|binding|catalytic activity|macromolecular complex|membrane|metabolic process|outer membrane|membrane-bounded organelle|organelle membrane|hydrolase activity|organic substance metabolic process|intracellular organelle|intracellular|ion binding|response to stress|cellular response to stimulus|protein complex|protein binding|cellular metabolic process|catab…	-	-	-	-	1:75192151-75199387	649	737	868	340	371	369	5.25686	6.09714	6.30524	2.63639	2.52412	2.60418	5.88641	2.58823	1.18542	6.1e-15	4.14e-13	UP
ENSMUSG00000002043	Trappc6a	trafficking_protein_particle_complex_6A	GO:0005623|GO:0009987|GO:0005488|GO:0043227|GO:0043229|GO:0005622|GO:0012505|GO:0016043|GO:0043473|GO:0005515|GO:0033059|GO:0006810|GO:0005783|GO:0005737|GO:0005794|GO:0043231|GO:0006996|GO:0022607|GO:0048753|GO:0016192|GO:0016050|GO:0070925|GO:1903232|GO:0032438	cell|cellular process|binding|membrane-bounded organelle|intracellular organelle|intracellular|endomembrane system|cellular component organization|pigmentation|protein binding|cellular pigmentation|transport|endoplasmic reticulum|cytoplasm|Golgi apparatus|intracellular membrane-bounded organelle|organelle organization|cellular component assembly|pigment granule organization|vesicle-mediated trans…	-	-	-	-	7:19508670-19516145	274	271	339	88	111	118	7.46126	7.53715	8.27868	2.29399	2.53885	2.79966	7.75903	2.54417	1.60868	6.49e-15	4.39e-13	UP
ENSMUSG00000040511	Pvr	poliovirus_receptor	GO:0050896|GO:0030054|GO:0005623|GO:0009987|GO:0005488|GO:0002376|GO:0016020|GO:0040011|GO:0009607|GO:0031224|GO:0006955|GO:0005911|GO:0007155|GO:0005886|GO:0002684|GO:0001909|GO:0048870|GO:0071944|GO:0042267|GO:0006950|GO:0004872|GO:0001913|GO:0005515|GO:0002682|GO:0050776|GO:0005912|GO:0006952|GO:0050839|GO:0042269|GO:0001914|GO:0001618|GO:0002443|GO:0005887|GO:0042802|GO:0050778|GO:0005102|GO:…	response to stimulus|cell junction|cell|cellular process|binding|immune system process|membrane|locomotion|response to biotic stimulus|intrinsic component of membrane|immune response|cell-cell junction|cell adhesion|plasma membrane|positive regulation of immune system process|leukocyte mediated cytotoxicity|cell motility|cell periphery|natural killer cell mediated cytotoxicity|response to stress|…	K06539	poliovirus receptor[-]	mmu04514	Cell adhesion molecules (CAMs) - Mus musculus (mouse)	7:19903578-19921160	317	347	406	129	152	142	4.01141	4.48482	4.60748	1.56271	1.61561	1.56563	4.3679	1.58132	1.46582	6.63e-15	4.47e-13	UP
ENSMUSG00000032238	Rora	RAR_related_orphan_receptor_alpha	GO:0050896|GO:0001071|GO:0005623|GO:0009987|GO:0048511|GO:0023052|GO:0005488|GO:0004871|GO:0002376|GO:0032502|GO:0008152|GO:0042752|GO:0003700|GO:0004879|GO:0048646|GO:0043227|GO:0006955|GO:0007155|GO:0019222|GO:0023051|GO:0009653|GO:0071704|GO:0048523|GO:0043229|GO:0009893|GO:0009605|GO:0050794|GO:0006807|GO:0009058|GO:0038023|GO:0005622|GO:0043167|GO:0006950|GO:0007623|GO:0051716|GO:0032844|GO:…	response to stimulus|nucleic acid binding transcription factor activity|cell|cellular process|rhythmic process|signaling|binding|signal transducer activity|immune system process|developmental process|metabolic process|regulation of circadian rhythm|transcription factor activity, sequence-specific DNA binding|RNA polymerase II transcription factor activity, ligand-activated sequence-specific DNA b…	K08532	RAR-related orphan receptor alpha[-]	mmu05321|mmu04710	Inflammatory bowel disease (IBD) - Mus musculus (mouse)|Circadian rhythm - Mus musculus (mouse)	9:68653786-69388246	383	383	498	24	121	56	2.11393	2.15907	2.46502	0.126812	0.560958	0.269303	2.24601	0.319024	2.81562	6.67e-15	4.48e-13	UP
ENSMUSG00000036030	Prtg	protogenin_homolog_Gallus_gallus_	GO:0005576|GO:0005488|GO:0016020|GO:0032502|GO:0031224|GO:0005615|GO:0048856|GO:0005515|GO:0007275|GO:0016021	extracellular region|binding|membrane|developmental process|intrinsic component of membrane|extracellular space|anatomical structure development|protein binding|multicellular organism development|integral component of membrane	-	-	-	-	9:72806874-72917291	3661	4184	7557	1624	1554	2065	31.099	36.3007	57.57	13.2063	11.088	15.2837	41.6566	13.1927	1.65881	7.84e-15	5.25e-13	UP
ENSMUSG00000053137	Mapk11	mitogen_activated_protein_kinase_11	GO:0050896|GO:0005623|GO:0009987|GO:0023052|GO:0005488|GO:0004871|GO:0003824|GO:0032502|GO:0008152|GO:0040007|GO:0051707|GO:0009607|GO:0043227|GO:0019222|GO:0071704|GO:0048523|GO:0043229|GO:0016740|GO:0005057|GO:0051050|GO:0009893|GO:0009605|GO:0050794|GO:0006807|GO:0009058|GO:0005622|GO:0043167|GO:0097367|GO:0051641|GO:0006950|GO:0051716|GO:0045926|GO:0048856|GO:0005515|GO:0048589|GO:0044237|GO:…	response to stimulus|cell|cellular process|signaling|binding|signal transducer activity|catalytic activity|developmental process|metabolic process|growth|response to other organism|response to biotic stimulus|membrane-bounded organelle|regulation of metabolic process|organic substance metabolic process|negative regulation of cellular process|intracellular organelle|transferase activity|receptor s…	K04441	p38 MAP kinase[2.7.11.24]	mmu04010|mmu05169|mmu04015|mmu05205|mmu05152|mmu05164|mmu04261|mmu04550|mmu05160|mmu04068|mmu04728|mmu04380|mmu04750|mmu04071|mmu04722|mmu04611|mmu04670|mmu05145|mmu04668|mmu04660|mmu05142|mmu04933|mmu04723|mmu04620|mmu04914|mmu04912|mmu05132|mmu04917|mmu05133|mmu04622|mmu04664|mmu05140|mmu04370|mmu04621|mmu05014	MAPK signaling pathway - Mus musculus (mouse)|Epstein-Barr virus infection - Mus musculus (mouse)|Rap1 signaling pathway - Mus musculus (mouse)|Proteoglycans in cancer - Mus musculus (mouse)|Tuberculosis - Mus musculus (mouse)|Influenza A - Mus musculus (mouse)|Adrenergic signaling in cardiomyocytes - Mus musculus (mouse)|Signaling pathways regulating pluripotency of stem cells - Mus musculus (mo…	15:89142486-89149606	145	131	177	407	470	446	4.87896	4.50201	5.3411	13.11	13.2835	13.0754	4.90736	13.1563	-1.42274	8.78e-15	5.86e-13	DOWN
ENSMUSG00000056612	Ppp1r14b	protein_phosphatase_1_regulatory_inhibitor_subunit_14B	GO:0005623|GO:0009987|GO:0008152|GO:0019222|GO:0050794|GO:0005622|GO:0030234|GO:0009892|GO:0044237|GO:0006793|GO:0043086|GO:0005737|GO:0050790|GO:0019208|GO:0004857|GO:0031323|GO:0044092|GO:0006796|GO:0019888|GO:0019212|GO:0051174|GO:0016310|GO:0004864|GO:0008599|GO:0042325	cell|cellular process|metabolic process|regulation of metabolic process|regulation of cellular process|intracellular|enzyme regulator activity|negative regulation of metabolic process|cellular metabolic process|phosphorus metabolic process|negative regulation of catalytic activity|cytoplasm|regulation of catalytic activity|phosphatase regulator activity|enzyme inhibitor activity|regulation of cel…	-	-	-	-	19:6975048-6977324	613	464	568	1260	1277	1425	54.7637	42.3377	45.5073	107.759	95.825	110.92	47.5363	104.835	-1.14102	1.02e-14	6.81e-13	DOWN
ENSMUSG00000028573	Fggy	FGGY_carbohydrate_kinase_domain_containing	GO:0005623|GO:0009987|GO:0003824|GO:0008152|GO:0071704|GO:0016740|GO:0005622|GO:0044237|GO:0019725|GO:0006793|GO:0005737|GO:0044262|GO:0042592|GO:0005975|GO:0016772|GO:0006796|GO:0016773|GO:0016301|GO:0046835|GO:0070050|GO:0016310	cell|cellular process|catalytic activity|metabolic process|organic substance metabolic process|transferase activity|intracellular|cellular metabolic process|cellular homeostasis|phosphorus metabolic process|cytoplasm|cellular carbohydrate metabolic process|homeostatic process|carbohydrate metabolic process|transferase activity, transferring phosphorus-containing groups|phosphate-containing compou…	-	-	-	-	4:95557507-95926939	217	194	231	67	74	71	2.06729	1.88765	1.97358	0.611031	0.592149	0.589337	1.97617	0.597505	1.72569	1.06e-14	7.03e-13	UP
ENSMUSG00000041592	Sdk2	sidekick_homolog_2_chicken_	GO:0030054|GO:0005623|GO:0009987|GO:0045202|GO:0005488|GO:0016020|GO:0032502|GO:0031224|GO:0048646|GO:0007155|GO:0005886|GO:0009653|GO:0071944|GO:0016043|GO:0048856|GO:0005515|GO:0009888|GO:0003407|GO:0007423|GO:0050808|GO:0060041|GO:0048869|GO:0098609|GO:0010842|GO:0009887|GO:0048729|GO:0007275|GO:0048513|GO:0022607|GO:0016021|GO:0007399|GO:0060219|GO:0030154|GO:0098742|GO:0001654|GO:0060042|GO:…	cell junction|cell|cellular process|synapse|binding|membrane|developmental process|intrinsic component of membrane|anatomical structure formation involved in morphogenesis|cell adhesion|plasma membrane|anatomical structure morphogenesis|cell periphery|cellular component organization|anatomical structure development|protein binding|tissue development|neural retina development|sensory organ develop…	-	-	-	-	11:113776374-114067046	793	824	983	344	498	450	3.67167	3.89668	4.08173	1.52475	1.93676	1.81538	3.88336	1.75896	1.14258	1.12e-14	7.38e-13	UP
ENSMUSG00000053062	Jam2	junction_adhesion_molecule_2	GO:0030054|GO:0005623|GO:0009987|GO:0005488|GO:0016020|GO:0031224|GO:0005911|GO:0007155|GO:0005886|GO:0048523|GO:0050794|GO:0071944|GO:0005515|GO:0043296|GO:0030155|GO:0007162|GO:0046983|GO:0016021|GO:0005923|GO:0046982	cell junction|cell|cellular process|binding|membrane|intrinsic component of membrane|cell-cell junction|cell adhesion|plasma membrane|negative regulation of cellular process|regulation of cellular process|cell periphery|protein binding|apical junction complex|regulation of cell adhesion|negative regulation of cell adhesion|protein dimerization activity|integral component of membrane|bicellular ti…	K06735	junctional adhesion molecule 2[-]	mmu04514|mmu04530|mmu04670	Cell adhesion molecules (CAMs) - Mus musculus (mouse)|Tight junction - Mus musculus (mouse)|Leukocyte transendothelial migration - Mus musculus (mouse)	16:84774123-84825928	349	273	284	762	900	754	4.47776	3.57747	3.26779	9.35923	9.69915	8.42889	3.77434	9.16242	-1.2795	1.31e-14	8.63e-13	DOWN
ENSMUSG00000032231	Anxa2	annexin_A2	GO:0050896|GO:0005623|GO:0009987|GO:0005576|GO:0023052|GO:0005488|GO:0031012|GO:0002376|GO:0032991|GO:0016020|GO:0032502|GO:0008152|GO:0043220|GO:0048646|GO:0043227|GO:0031090|GO:0019222|GO:0035749|GO:0005886|GO:0023051|GO:0009653|GO:0005578|GO:0071704|GO:0048523|GO:0043229|GO:0043218|GO:0051050|GO:0009893|GO:0009605|GO:0050794|GO:0005622|GO:0031252|GO:0043167|GO:0009986|GO:0051641|GO:0071944|GO:…	response to stimulus|cell|cellular process|extracellular region|signaling|binding|extracellular matrix|immune system process|macromolecular complex|membrane|developmental process|metabolic process|Schmidt-Lanterman incisure|anatomical structure formation involved in morphogenesis|membrane-bounded organelle|organelle membrane|regulation of metabolic process|myelin sheath adaxonal region|plasma mem…	-	-	-	-	9:69453620-69491795	4239	4196	2599	1384	1424	1087	85.1544	86.0907	46.822	26.6152	24.0275	19.0255	72.689	23.2227	1.6462	1.32e-14	8.66e-13	UP
ENSMUSG00000031284	Pak3	p21_protein_Cdc42_Rac_activated_kinase_3	GO:0050896|GO:0005623|GO:0009987|GO:0023052|GO:0005488|GO:0004871|GO:0003824|GO:0032502|GO:0008152|GO:0040011|GO:0043227|GO:0019222|GO:0023051|GO:0009653|GO:0071704|GO:0043229|GO:0016740|GO:0005057|GO:0048870|GO:0009893|GO:0050794|GO:0006807|GO:0009058|GO:0005622|GO:0043167|GO:0097367|GO:0012505|GO:0016043|GO:0006950|GO:0051716|GO:0048856|GO:0005515|GO:0044237|GO:0036094|GO:0050793|GO:0097159|GO:…	response to stimulus|cell|cellular process|signaling|binding|signal transducer activity|catalytic activity|developmental process|metabolic process|locomotion|membrane-bounded organelle|regulation of metabolic process|regulation of signaling|anatomical structure morphogenesis|organic substance metabolic process|intracellular organelle|transferase activity|receptor signaling protein activity|cell m…	K05733	p21-activated kinase 3[2.7.11.1]	mmu04014|mmu04810|mmu04510|mmu04360|mmu04660|mmu04012|mmu05211	Ras signaling pathway - Mus musculus (mouse)|Regulation of actin cytoskeleton - Mus musculus (mouse)|Focal adhesion - Mus musculus (mouse)|Axon guidance - Mus musculus (mouse)|T cell receptor signaling pathway - Mus musculus (mouse)|ErbB signaling pathway - Mus musculus (mouse)|Renal cell carcinoma - Mus musculus (mouse)	X:143518591-143797796	54	45	74	311	466	201	0.258629	0.220127	0.317848	1.42593	1.87468	0.838776	0.265535	1.37979	-2.37748	1.35e-14	8.83e-13	DOWN
ENSMUSG00000033227	Wnt6	wingless_type_MMTV_integration_site_family_member_6	GO:0050896|GO:0005623|GO:0009987|GO:0005576|GO:0023052|GO:0005488|GO:0031012|GO:0032502|GO:0008152|GO:0048646|GO:0043227|GO:0019222|GO:0009653|GO:0005578|GO:0071704|GO:0043229|GO:0009893|GO:0050794|GO:0006807|GO:0009058|GO:0005622|GO:0009986|GO:0012505|GO:0051716|GO:0005615|GO:0048856|GO:0005515|GO:0044237|GO:0050793|GO:0035295|GO:0005783|GO:0048598|GO:0046483|GO:0009888|GO:0005737|GO:1901360|GO:…	response to stimulus|cell|cellular process|extracellular region|signaling|binding|extracellular matrix|developmental process|metabolic process|anatomical structure formation involved in morphogenesis|membrane-bounded organelle|regulation of metabolic process|anatomical structure morphogenesis|proteinaceous extracellular matrix|organic substance metabolic process|intracellular organelle|positive r…	K00445	wingless-type MMTV integration site family, member 6[-]	mmu05200|mmu05166|mmu05205|mmu04390|mmu04310|mmu04550|mmu04916|mmu05217|mmu04340	Pathways in cancer - Mus musculus (mouse)|HTLV-I infection - Mus musculus (mouse)|Proteoglycans in cancer - Mus musculus (mouse)|Hippo signaling pathway - Mus musculus (mouse)|Wnt signaling pathway - Mus musculus (mouse)|Signaling pathways regulating pluripotency of stem cells - Mus musculus (mouse)|Melanogenesis - Mus musculus (mouse)|Basal cell carcinoma - Mus musculus (mouse)|Hedgehog signalin…	1:74771892-74785322	457	460	440	183	196	200	12.5443	12.8964	10.8314	4.80875	4.51901	4.78328	12.0907	4.70368	1.36204	1.35e-14	8.83e-13	UP
ENSMUSG00000044080	S100a1	S100_calcium_binding_protein_A1	GO:0005623|GO:0009987|GO:0005488|GO:0032502|GO:0008152|GO:0043227|GO:0019222|GO:0071704|GO:0048523|GO:0043229|GO:0051050|GO:0050794|GO:0006807|GO:0009058|GO:0005622|GO:0043167|GO:0012505|GO:0042995|GO:0009892|GO:0048856|GO:0005515|GO:0044237|GO:0031674|GO:0031430|GO:0006810|GO:0005783|GO:0046483|GO:0044548|GO:0005737|GO:1901360|GO:0031324|GO:0009890|GO:0044249|GO:0003013|GO:0032411|GO:0055085|GO:…	cell|cellular process|binding|developmental process|metabolic process|membrane-bounded organelle|regulation of metabolic process|organic substance metabolic process|negative regulation of cellular process|intracellular organelle|positive regulation of transport|regulation of cellular process|nitrogen compound metabolic process|biosynthetic process|intracellular|ion binding|endomembrane system|cel…	-	-	-	-	3:90511034-90514392	96	100	119	27	26	21	6.28525	6.68694	6.98712	1.69223	1.42981	1.19795	6.6531	1.44	2.20796	1.36e-14	8.86e-13	UP
ENSMUSG00000031523	Dlc1	deleted_in_liver_cancer_1	GO:0050896|GO:0030054|GO:0005623|GO:0009987|GO:0023052|GO:0005488|GO:0016020|GO:0032502|GO:0008152|GO:0040011|GO:0048646|GO:0043227|GO:0007155|GO:0019222|GO:0005886|GO:0023051|GO:0009653|GO:0071704|GO:0048523|GO:0043229|GO:0048870|GO:0009893|GO:0050794|GO:0005622|GO:0031252|GO:0071944|GO:0016043|GO:0030234|GO:0042995|GO:0040013|GO:0051716|GO:0008289|GO:0030055|GO:0048856|GO:0005515|GO:0044237|GO:…	response to stimulus|cell junction|cell|cellular process|signaling|binding|membrane|developmental process|metabolic process|locomotion|anatomical structure formation involved in morphogenesis|membrane-bounded organelle|cell adhesion|regulation of metabolic process|plasma membrane|regulation of signaling|anatomical structure morphogenesis|organic substance metabolic process|negative regulation of …	-	-	-	-	8:36567751-36953143	2415	2963	2768	1307	1474	1460	10.8145	13.5519	11.1162	5.60294	5.54426	5.69649	11.8276	5.61456	1.07491	1.39e-14	9.03e-13	UP
ENSMUSG00000032303	Chrna3	cholinergic_receptor_nicotinic_alpha_polypeptide_3	GO:0050896|GO:0005215|GO:0030054|GO:0005623|GO:0009987|GO:0023052|GO:0045202|GO:0005488|GO:0004871|GO:0032991|GO:0016020|GO:0007610|GO:0032502|GO:0008144|GO:0031224|GO:0005886|GO:0043229|GO:0044297|GO:0097060|GO:0050794|GO:0038023|GO:0005622|GO:0043167|GO:0044708|GO:0071944|GO:0016043|GO:0042995|GO:0051716|GO:0004872|GO:0043234|GO:0042165|GO:0048856|GO:0060076|GO:0005515|GO:0022857|GO:0030534|GO:…	response to stimulus|transporter activity|cell junction|cell|cellular process|signaling|synapse|binding|signal transducer activity|macromolecular complex|membrane|behavior|developmental process|drug binding|intrinsic component of membrane|plasma membrane|intracellular organelle|cell body|synaptic membrane|regulation of cellular process|signaling receptor activity|intracellular|ion binding|single-…	K04805	nicotinic acetylcholine receptor alpha-3[-]	mmu04080|mmu04725	Neuroactive ligand-receptor interaction - Mus musculus (mouse)|Cholinergic synapse - Mus musculus (mouse)	9:55011343-55026559	50	34	57	162	255	219	1.31445	0.91291	1.34385	4.07699	5.63081	5.0163	1.1904	4.90804	-2.0437	1.44e-14	9.31e-13	DOWN
ENSMUSG00000019906	Lin7a	lin_7_homolog_A_C._elegans_	GO:0030054|GO:0005623|GO:0009987|GO:0005576|GO:0023052|GO:0045202|GO:0005488|GO:0032991|GO:0016020|GO:0032502|GO:0043227|GO:0005911|GO:0005886|GO:0043229|GO:0097060|GO:0005622|GO:0051641|GO:0071944|GO:0016043|GO:0042995|GO:0043234|GO:0048856|GO:0060076|GO:0005515|GO:1903561|GO:0007269|GO:0070062|GO:0043296|GO:0006810|GO:0051640|GO:0048839|GO:0005912|GO:0007154|GO:0061024|GO:0010256|GO:0007423|GO:…	cell junction|cell|cellular process|extracellular region|signaling|synapse|binding|macromolecular complex|membrane|developmental process|membrane-bounded organelle|cell-cell junction|plasma membrane|intracellular organelle|synaptic membrane|intracellular|cellular localization|cell periphery|cellular component organization|cell projection|protein complex|anatomical structure development|excitatory…	-	-	-	-	10:107271843-107425143	29	23	24	101	165	141	0.400019	0.324029	0.296886	1.33369	1.91172	1.69461	0.340311	1.64667	-2.27463	1.52e-14	9.8e-13	DOWN
ENSMUSG00000023883	Phf10	PHD_finger_protein_10	GO:0005488|GO:0043167|GO:0005515|GO:0043169|GO:0046872|GO:0046914|GO:0008270	binding|ion binding|protein binding|cation binding|metal ion binding|transition metal ion binding|zinc ion binding	-	-	-	-	17:14945009-14961273	3294	3416	3602	1722	1958	2063	47.1397	49.9296	46.2282	23.591	23.5359	25.7232	47.7659	24.2834	0.97601	1.56e-14	1e-12	-
ENSMUSG00000031924	Cyb5b	cytochrome_b5_type_B	GO:0005623|GO:0005488|GO:0016020|GO:0008152|GO:0019867|GO:0031224|GO:0043227|GO:0031090|GO:0019222|GO:0043229|GO:0009893|GO:0005622|GO:0043167|GO:0030234|GO:0097159|GO:0005737|GO:0098588|GO:0050790|GO:0031968|GO:0019866|GO:0043085|GO:0008047|GO:0043169|GO:0055114|GO:0031966|GO:0046906|GO:0043231|GO:0016021|GO:0020037|GO:0046872|GO:0005739|GO:0005741|GO:0005740|GO:0005743	cell|binding|membrane|metabolic process|outer membrane|intrinsic component of membrane|membrane-bounded organelle|organelle membrane|regulation of metabolic process|intracellular organelle|positive regulation of metabolic process|intracellular|ion binding|enzyme regulator activity|organic cyclic compound binding|cytoplasm|bounding membrane of organelle|regulation of catalytic activity|organelle o…	-	-	-	-	8:107150661-107187470	2193	2278	2537	4743	5208	5130	41.93	44.4854	43.5018	86.8138	83.6397	85.4607	43.3057	85.3047	-0.978069	1.58e-14	1.01e-12	-
ENSMUSG00000025515	Muc2	mucin_2	GO:0009987|GO:0005576|GO:0005488|GO:0031012|GO:0032502|GO:0040011|GO:0070701|GO:0005578|GO:0048523|GO:0048870|GO:0050794|GO:0040013|GO:0048856|GO:0005515|GO:0040012|GO:0008283|GO:0008285|GO:0009888|GO:0048871|GO:0007586|GO:0042592|GO:0008219|GO:2000146|GO:0048869|GO:0051270|GO:0051271|GO:2000145|GO:0010941|GO:0016477|GO:0048468|GO:0006928|GO:0010942|GO:0042127|GO:0001894|GO:0030336|GO:0030154|GO:…	cellular process|extracellular region|binding|extracellular matrix|developmental process|locomotion|mucus layer|proteinaceous extracellular matrix|negative regulation of cellular process|cell motility|regulation of cellular process|negative regulation of locomotion|anatomical structure development|protein binding|regulation of locomotion|cell proliferation|negative regulation of cell proliferatio…	-	-	-	-	7:141690340-141754693	37	93	71	7	2	5	0.384718	0.987646	0.662063	0.0696807	0.0174693	0.0453009	0.678142	0.0441503	3.94109	1.66e-14	1.06e-12	UP
ENSMUSG00000035456	Prdm8	PR_domain_containing_8	GO:0000988|GO:0005623|GO:0009987|GO:0005488|GO:0003824|GO:0032991|GO:0032502|GO:0008152|GO:0043227|GO:0019222|GO:0009653|GO:0071704|GO:0048523|GO:0043229|GO:0016740|GO:0050794|GO:0006807|GO:0009058|GO:0005622|GO:0043167|GO:0016043|GO:0009892|GO:0043234|GO:0048856|GO:0005515|GO:0044237|GO:0000989|GO:0032259|GO:0046483|GO:1901360|GO:0031324|GO:0009890|GO:0044249|GO:0021537|GO:0022038|GO:0019538|GO:…	transcription factor activity, protein binding|cell|cellular process|binding|catalytic activity|macromolecular complex|developmental process|metabolic process|membrane-bounded organelle|regulation of metabolic process|anatomical structure morphogenesis|organic substance metabolic process|negative regulation of cellular process|intracellular organelle|transferase activity|regulation of cellular pr…	-	-	-	-	5:98180978-98188991	31	29	59	183	192	208	0.558998	0.534102	0.954122	3.15901	2.90808	3.26796	0.682408	3.11168	-2.18899	1.66e-14	1.06e-12	DOWN
ENSMUSG00000034730	Adgrb1	adhesion_G_protein_coupled_receptor_B1	GO:0050896|GO:0005623|GO:0009987|GO:0023052|GO:0045202|GO:0005488|GO:0004871|GO:0016020|GO:0032502|GO:0044089|GO:0031224|GO:0048646|GO:0005886|GO:0009653|GO:0043229|GO:0050794|GO:0038023|GO:0005622|GO:0071944|GO:0016043|GO:0051716|GO:0004872|GO:0048856|GO:0060076|GO:0005515|GO:0050793|GO:0051963|GO:0007154|GO:0051965|GO:0050808|GO:0051130|GO:0007165|GO:0050803|GO:0014069|GO:0001568|GO:0001525|GO:…	response to stimulus|cell|cellular process|signaling|synapse|binding|signal transducer activity|membrane|developmental process|positive regulation of cellular component biogenesis|intrinsic component of membrane|anatomical structure formation involved in morphogenesis|plasma membrane|anatomical structure morphogenesis|intracellular organelle|regulation of cellular process|signaling receptor activ…	K04596	brain-specific angiogenesis inhibitor 1[-]	mmu04115	p53 signaling pathway - Mus musculus (mouse)	15:74516195-74589465	69	61	77	239	273	236	0.562729	0.508111	0.563172	1.86593	1.8701	1.67696	0.544671	1.80433	-1.72801	1.87e-14	1.19e-12	DOWN
ENSMUSG00000038244	Mical2	microtubule_associated_monooxygenase_calponin_and_LIM_domain_containing_2	GO:0005623|GO:0009987|GO:0005488|GO:0003824|GO:0032502|GO:0008152|GO:0043227|GO:0019222|GO:0009653|GO:0071704|GO:0043229|GO:0009893|GO:0050794|GO:0006807|GO:0009058|GO:0005622|GO:0043167|GO:0016043|GO:0016491|GO:0048037|GO:0048856|GO:0005515|GO:0044237|GO:0036094|GO:0097159|GO:0035295|GO:0016705|GO:0048598|GO:0046483|GO:0009888|GO:1901360|GO:0044249|GO:0043169|GO:0055114|GO:0008092|GO:0030029|GO:…	cell|cellular process|binding|catalytic activity|developmental process|metabolic process|membrane-bounded organelle|regulation of metabolic process|anatomical structure morphogenesis|organic substance metabolic process|intracellular organelle|positive regulation of metabolic process|regulation of cellular process|nitrogen compound metabolic process|biosynthetic process|intracellular|ion binding|c…	-	-	-	-	7:112225856-112355194	775	728	680	306	350	221	4.57988	4.39401	3.6038	1.7311	1.7373	1.13791	4.19256	1.53544	1.44918	2.52e-14	1.59e-12	UP
ENSMUSG00000046311	Zfp62	zinc_finger_protein_62	GO:0005623|GO:0009987|GO:0005488|GO:0008152|GO:0043227|GO:0019222|GO:0071704|GO:0043229|GO:0050794|GO:0006807|GO:0009058|GO:0005622|GO:0043167|GO:0044237|GO:0097159|GO:0046483|GO:1901360|GO:0044249|GO:0043169|GO:0003676|GO:0006725|GO:0006139|GO:0051171|GO:0043231|GO:0031323|GO:0005634|GO:0010468|GO:0016070|GO:0034645|GO:0046872|GO:0009059|GO:0010467|GO:0051252|GO:0006351|GO:0032774|GO:0006355|GO:…	cell|cellular process|binding|metabolic process|membrane-bounded organelle|regulation of metabolic process|organic substance metabolic process|intracellular organelle|regulation of cellular process|nitrogen compound metabolic process|biosynthetic process|intracellular|ion binding|cellular metabolic process|organic cyclic compound binding|heterocycle metabolic process|organic cyclic compound metab…	-	-	-	-	11:49203292-49218816	951	1084	1499	298	215	492	4.12587	4.80332	5.83226	1.23766	0.783483	1.85979	4.92049	1.29364	1.92736	2.59e-14	1.63e-12	UP
ENSMUSG00000040035	Disp2	dispatched_homolog_2_Drosophila_	GO:0005623|GO:0016020|GO:0031224|GO:0005886|GO:0071944|GO:0016021	cell|membrane|intrinsic component of membrane|plasma membrane|cell periphery|integral component of membrane	-	-	-	-	2:118779719-118811293	13	15	31	108	188	115	0.086106	0.101479	0.184145	0.684818	1.04596	0.663685	0.12391	0.798154	-2.68738	2.63e-14	1.65e-12	DOWN
ENSMUSG00000064356	mt-Atp8	mitochondrially_encoded_ATP_synthase_8	GO:0050896|GO:0005215|GO:0005623|GO:0009987|GO:0003824|GO:0032991|GO:0016020|GO:0008152|GO:0031224|GO:0043227|GO:0031090|GO:0016787|GO:0071704|GO:0043229|GO:0006807|GO:0009058|GO:0005622|GO:0006950|GO:0016491|GO:0043234|GO:0044237|GO:0022857|GO:0006793|GO:0006810|GO:0045259|GO:0046483|GO:0005737|GO:0033177|GO:0055093|GO:1901360|GO:0022891|GO:0044249|GO:0055085|GO:0019866|GO:0055114|GO:0031966|GO:…	response to stimulus|transporter activity|cell|cellular process|catalytic activity|macromolecular complex|membrane|metabolic process|intrinsic component of membrane|membrane-bounded organelle|organelle membrane|hydrolase activity|organic substance metabolic process|intracellular organelle|nitrogen compound metabolic process|biosynthetic process|intracellular|response to stress|oxidoreductase acti…	K02125	F-type H+-transporting ATPase subunit 8[-]	mmu01100|mmu05016|mmu05010|mmu05012|mmu00190	Metabolic pathways - Mus musculus (mouse)|Huntington,s disease - Mus musculus (mouse)|Alzheimer,s disease - Mus musculus (mouse)|Parkinson,s disease - Mus musculus (mouse)|Oxidative phosphorylation - Mus musculus (mouse)	MT:7766-7969	8082	8929	9506	16948	21390	19103	3252.65	3670.27	3430.96	6529.59	7230.76	6698.58	3451.29	6819.64	-0.982559	2.68e-14	1.68e-12	-
ENSMUSG00000027499	Pkia	protein_kinase_inhibitor_alpha	GO:0005623|GO:0009987|GO:0005488|GO:0008152|GO:0043227|GO:1903828|GO:0019222|GO:0071704|GO:0048523|GO:0043229|GO:0050794|GO:0006807|GO:0009058|GO:0005622|GO:0051641|GO:0030234|GO:0009892|GO:0051051|GO:0005515|GO:0044237|GO:0006793|GO:0043086|GO:0006810|GO:0046483|GO:0051018|GO:0005737|GO:0050790|GO:1901360|GO:0031324|GO:0009890|GO:0044249|GO:0019538|GO:0019207|GO:0090317|GO:0060341|GO:0032880|GO:…	cell|cellular process|binding|metabolic process|membrane-bounded organelle|negative regulation of cellular protein localization|regulation of metabolic process|organic substance metabolic process|negative regulation of cellular process|intracellular organelle|regulation of cellular process|nitrogen compound metabolic process|biosynthetic process|intracellular|cellular localization|enzyme regulato…	K15985	cAMP-dependent protein kinase inhibitor alpha[-]	mmu05034	Alcoholism - Mus musculus (mouse)	3:7366669-7445366	332	291	261	764	911	738	6.47909	5.80023	4.5679	14.2731	14.9331	12.5486	5.61574	13.9183	-1.30943	2.71e-14	1.69e-12	DOWN
ENSMUSG00000043110	Lrrn4	leucine_rich_repeat_neuronal_4	GO:0050896|GO:0005623|GO:0005576|GO:0005488|GO:0016020|GO:0007610|GO:0031224|GO:0043227|GO:0005886|GO:0044708|GO:0071944|GO:0005515|GO:1903561|GO:0070062|GO:0007611|GO:0005887|GO:0050877|GO:0009314|GO:0031982|GO:0007632|GO:0031226|GO:0016021|GO:0008542|GO:0009416|GO:0007612|GO:0050890|GO:0007613|GO:0007616|GO:0008306	response to stimulus|cell|extracellular region|binding|membrane|behavior|intrinsic component of membrane|membrane-bounded organelle|plasma membrane|single-organism behavior|cell periphery|protein binding|extracellular vesicle|extracellular exosome|learning or memory|integral component of plasma membrane|neurological system process|response to radiation|vesicle|visual behavior|intrinsic component …	-	-	-	-	2:132868305-132880891	590	480	348	157	110	118	13.0389	10.8345	6.89713	3.32153	2.04192	2.27213	10.2568	2.54519	2.01074	2.71e-14	1.69e-12	UP
ENSMUSG00000045991	Onecut2	one_cut_domain_family_member_2	GO:0050896|GO:0001071|GO:0005623|GO:0009987|GO:0023052|GO:0005488|GO:0032502|GO:0008152|GO:0040011|GO:0003700|GO:0048646|GO:0043227|GO:0007155|GO:0019222|GO:0023051|GO:0009653|GO:0071704|GO:0048523|GO:0043229|GO:0048870|GO:0009893|GO:0050794|GO:0006807|GO:0009058|GO:0005622|GO:0016043|GO:0051716|GO:0040017|GO:0048856|GO:0044237|GO:0040012|GO:0023057|GO:0097159|GO:0051272|GO:0046483|GO:0009888|GO:…	response to stimulus|nucleic acid binding transcription factor activity|cell|cellular process|signaling|binding|developmental process|metabolic process|locomotion|transcription factor activity, sequence-specific DNA binding|anatomical structure formation involved in morphogenesis|membrane-bounded organelle|cell adhesion|regulation of metabolic process|regulation of signaling|anatomical structure …	-	-	-	-	18:64340364-64398488	257	241	225	586	831	627	0.826378	0.791482	0.648826	1.80382	2.24441	1.75662	0.755562	1.93495	-1.35667	2.9e-14	1.8e-12	DOWN
ENSMUSG00000024186	Rgs11	regulator_of_G_protein_signaling_11	GO:0050896|GO:0005623|GO:0009987|GO:0023052|GO:0005488|GO:0004871|GO:0032991|GO:0016020|GO:0008152|GO:0019222|GO:0005886|GO:0009893|GO:0050794|GO:0005622|GO:0071944|GO:0030234|GO:0042995|GO:0051716|GO:0043234|GO:0005515|GO:0019898|GO:0031234|GO:0005834|GO:0005737|GO:0050790|GO:0007154|GO:0036477|GO:0043085|GO:0008047|GO:0098797|GO:0007165|GO:0044292|GO:0043005|GO:0009898|GO:0031681|GO:0019897|GO:…	response to stimulus|cell|cellular process|signaling|binding|signal transducer activity|macromolecular complex|membrane|metabolic process|regulation of metabolic process|plasma membrane|positive regulation of metabolic process|regulation of cellular process|intracellular|cell periphery|enzyme regulator activity|cell projection|cellular response to stimulus|protein complex|protein binding|extrinsi…	-	-	-	-	17:26202951-26211324	63	76	75	8	19	11	0.555632	0.684596	0.593207	0.067545	0.140753	0.0845314	0.611145	0.0976098	2.64642	2.93e-14	1.82e-12	UP
ENSMUSG00000002341	Ncan	neurocan	GO:0005488|GO:0007155|GO:0043167|GO:0097367|GO:0005515|GO:0005539|GO:0043169|GO:0046872|GO:0005540|GO:0005509	binding|cell adhesion|ion binding|carbohydrate derivative binding|protein binding|glycosaminoglycan binding|cation binding|metal ion binding|hyaluronic acid binding|calcium ion binding	-	-	-	-	8:70093085-70120873	72	45	37	298	557	226	0.821579	0.52445	0.378635	3.25524	5.3386	2.24693	0.574888	3.61359	-2.65208	3e-14	1.85e-12	DOWN
ENSMUSG00000020469	Myl7	myosin_light_polypeptide_7_regulatory	GO:0005623|GO:0045202|GO:0005488|GO:0032991|GO:0043229|GO:0005622|GO:0043167|GO:0042995|GO:0043234|GO:0005515|GO:0005737|GO:0016459|GO:0036477|GO:0043169|GO:0043197|GO:0031672|GO:0043005|GO:0030017|GO:0030425|GO:0044309|GO:0046872|GO:0005856|GO:0043292|GO:0005509|GO:0015629|GO:0030016	cell|synapse|binding|macromolecular complex|intracellular organelle|intracellular|ion binding|cell projection|protein complex|protein binding|cytoplasm|myosin complex|somatodendritic compartment|cation binding|dendritic spine|A band|neuron projection|sarcomere|dendrite|neuron spine|metal ion binding|cytoskeleton|contractile fiber|calcium ion binding|actin cytoskeleton|myofibril	K12754	myosin regulatory light chain 7[-]	mmu04810|mmu04510|mmu04530|mmu04670	Regulation of actin cytoskeleton - Mus musculus (mouse)|Focal adhesion - Mus musculus (mouse)|Tight junction - Mus musculus (mouse)|Leukocyte transendothelial migration - Mus musculus (mouse)	11:5896637-5898782	1624	1411	2305	581	604	256	225.986	200.54	287.652	77.3966	70.5973	31.0384	238.059	59.6775	1.99606	3.24e-14	2e-12	UP
ENSMUSG00000032589	Bsn	bassoon	GO:0030054|GO:0005623|GO:0009987|GO:0045202|GO:0005488|GO:0016020|GO:0032502|GO:0048786|GO:0043227|GO:0043229|GO:0044297|GO:0005622|GO:0043167|GO:0009986|GO:0071944|GO:0012505|GO:0016043|GO:0042995|GO:0097470|GO:0060077|GO:0048856|GO:0060076|GO:0005515|GO:0019898|GO:0005737|GO:0005794|GO:0036477|GO:0043169|GO:0050808|GO:0097481|GO:0005938|GO:0048788|GO:0014069|GO:0043005|GO:0043231|GO:0044306|GO:…	cell junction|cell|cellular process|synapse|binding|membrane|developmental process|presynaptic active zone|membrane-bounded organelle|intracellular organelle|cell body|intracellular|ion binding|cell surface|cell periphery|endomembrane system|cellular component organization|cell projection|ribbon synapse|inhibitory synapse|anatomical structure development|excitatory synapse|protein binding|extrins…	-	-	-	-	9:108096022-108190384	51	54	47	201	287	183	0.207645	0.224553	0.171614	0.78342	0.981494	0.649178	0.20127	0.804697	-1.99931	3.29e-14	2.02e-12	DOWN
ENSMUSG00000038168	P3h2	prolyl_3_hydroxylase_2	GO:0005623|GO:0009987|GO:0005576|GO:0005488|GO:0031012|GO:0003824|GO:0008152|GO:0043227|GO:0005578|GO:0071704|GO:0048523|GO:0043229|GO:0050794|GO:0005622|GO:0043167|GO:0012505|GO:0030246|GO:0016491|GO:0005604|GO:0044237|GO:0036094|GO:0008283|GO:0051213|GO:0016705|GO:0008285|GO:0005783|GO:0005737|GO:0005794|GO:0019538|GO:0019842|GO:0043169|GO:0055114|GO:0043177|GO:0043168|GO:0043231|GO:0048029|GO:…	cell|cellular process|extracellular region|binding|extracellular matrix|catalytic activity|metabolic process|membrane-bounded organelle|proteinaceous extracellular matrix|organic substance metabolic process|negative regulation of cellular process|intracellular organelle|regulation of cellular process|intracellular|ion binding|endomembrane system|carbohydrate binding|oxidoreductase activity|baseme…	-	-	-	-	16:25959288-26105784	555	527	765	270	229	251	10.7239	10.4004	13.2563	4.9943	3.71665	4.22569	11.4602	4.31221	1.41013	3.33e-14	2.04e-12	UP
ENSMUSG00000040380	Cbln3	cerebellin_3_precursor_protein	GO:0030054|GO:0005623|GO:0005576|GO:0045202|GO:0005488|GO:0043227|GO:0043229|GO:0005622|GO:0012505|GO:0005615|GO:0005515|GO:0005783|GO:0005737|GO:0005794|GO:0043231	cell junction|cell|extracellular region|synapse|binding|membrane-bounded organelle|intracellular organelle|intracellular|endomembrane system|extracellular space|protein binding|endoplasmic reticulum|cytoplasm|Golgi apparatus|intracellular membrane-bounded organelle	-	-	-	-	14:55878920-55884256	52	57	52	6	10	9	0.706707	0.791213	0.633787	0.0780572	0.114156	0.106573	0.710569	0.0995957	2.83482	3.4e-14	2.08e-12	UP
ENSMUSG00000028542	Slc6a9	solute_carrier_family_6_neurotransmitter_transporter_glycine_member_9	GO:0005215|GO:0005623|GO:0009987|GO:0023052|GO:0005488|GO:0016020|GO:0031224|GO:0005886|GO:0023051|GO:0005326|GO:0050794|GO:0051641|GO:0071944|GO:0005515|GO:0007269|GO:0022857|GO:0006810|GO:0022891|GO:0007154|GO:0055085|GO:0061537|GO:0005887|GO:0010646|GO:0032940|GO:0051649|GO:0001505|GO:0031226|GO:0005328|GO:0016021|GO:0050804|GO:0007267|GO:0034220|GO:0015291|GO:0006811|GO:0046903|GO:1903825|GO:…	transporter activity|cell|cellular process|signaling|binding|membrane|intrinsic component of membrane|plasma membrane|regulation of signaling|neurotransmitter transporter activity|regulation of cellular process|cellular localization|cell periphery|protein binding|neurotransmitter secretion|transmembrane transporter activity|transport|substrate-specific transmembrane transporter activity|cell comm…	-	-	-	-	4:117834506-117875198	596	533	684	208	335	230	5.00687	4.57324	5.15319	1.67276	2.36385	1.68349	4.9111	1.9067	1.36497	3.62e-14	2.21e-12	UP
ENSMUSG00000042671	Rgs8	regulator_of_G_protein_signaling_8	GO:0050896|GO:0005623|GO:0009987|GO:0023052|GO:0005488|GO:0016020|GO:0008152|GO:0019222|GO:0005886|GO:0023051|GO:0048523|GO:0009893|GO:0050794|GO:0005622|GO:0071944|GO:0030234|GO:0051716|GO:0005515|GO:0023057|GO:0005737|GO:0050790|GO:0007154|GO:0043085|GO:0008047|GO:0009966|GO:0010646|GO:0009968|GO:0007165|GO:0007186|GO:0030695|GO:0051345|GO:0005096|GO:0043547|GO:0043087	response to stimulus|cell|cellular process|signaling|binding|membrane|metabolic process|regulation of metabolic process|plasma membrane|regulation of signaling|negative regulation of cellular process|positive regulation of metabolic process|regulation of cellular process|intracellular|cell periphery|enzyme regulator activity|cellular response to stimulus|protein binding|negative regulation of sig…	-	-	-	-	1:153653025-153700323	46	49	44	168	230	177	0.197263	0.214618	0.169218	0.689687	0.828468	0.661346	0.1937	0.7265	-1.90714	4.49e-14	2.73e-12	DOWN
ENSMUSG00000042451	Mybph	myosin_binding_protein_H	GO:0005623|GO:0005488|GO:0032991|GO:0007155|GO:0043229|GO:0005622|GO:0043234|GO:0005515|GO:0016459|GO:0032982|GO:0005856|GO:0015629	cell|binding|macromolecular complex|cell adhesion|intracellular organelle|intracellular|protein complex|protein binding|myosin complex|myosin filament|cytoskeleton|actin cytoskeleton	-	-	-	-	1:134193448-134201232	3	8	12	50	81	91	0.0838777	0.228497	0.30093	1.33849	1.90254	2.21715	0.204435	1.81939	-3.15374	4.51e-14	2.73e-12	DOWN
ENSMUSG00000025789	St8sia2	ST8_alpha_N_acetyl_neuraminide_alpha_2_8_sialyltransferase_2	GO:0005623|GO:0009987|GO:0003824|GO:0016020|GO:0008152|GO:0031224|GO:0043227|GO:0031090|GO:0071704|GO:0043229|GO:0016740|GO:0006807|GO:0009058|GO:0005622|GO:0012505|GO:0044237|GO:0031301|GO:0005737|GO:0098588|GO:0005794|GO:0044249|GO:0019538|GO:0005975|GO:0016757|GO:0031228|GO:0006486|GO:0043231|GO:0006629|GO:0044255|GO:0005768|GO:0016021|GO:0008373|GO:0009100|GO:0043412|GO:0044267|GO:0070085|GO:…	cell|cellular process|catalytic activity|membrane|metabolic process|intrinsic component of membrane|membrane-bounded organelle|organelle membrane|organic substance metabolic process|intracellular organelle|transferase activity|nitrogen compound metabolic process|biosynthetic process|intracellular|endomembrane system|cellular metabolic process|integral component of organelle membrane|cytoplasm|bou…	-	-	-	-	7:73939119-74013690	304	252	276	623	882	716	4.30544	3.64522	3.50553	8.4466	10.4922	8.8353	3.81873	9.25805	-1.27761	4.65e-14	2.8e-12	DOWN
ENSMUSG00000053825	Ppfia2	protein_tyrosine_phosphatase_receptor_type_f_polypeptide_PTPRF_interacting_protein_liprin_alpha_2	GO:0005576|GO:0045202|GO:0005488|GO:0043227|GO:0005515|GO:1903561|GO:0070062|GO:0031982|GO:0032403	extracellular region|synapse|binding|membrane-bounded organelle|protein binding|extracellular vesicle|extracellular exosome|vesicle|protein complex binding	-	-	-	-	10:106470310-106933467	6	5	4	41	77	49	0.0595877	0.0507137	0.0356248	0.389788	0.64231	0.423995	0.0486421	0.485364	-3.31879	4.84e-14	2.91e-12	DOWN
ENSMUSG00000032085	Tagln	transgelin	GO:0005623|GO:0009987|GO:0005488|GO:0032502|GO:0005622|GO:0048856|GO:0005515|GO:0009888|GO:0005737|GO:0048869|GO:0030154|GO:0060429|GO:0030855	cell|cellular process|binding|developmental process|intracellular|anatomical structure development|protein binding|tissue development|cytoplasm|cellular developmental process|cell differentiation|epithelium development|epithelial cell differentiation	-	-	-	-	9:45929628-45936058	1669	2370	1526	780	672	676	86.3976	125.306	70.8435	38.6535	29.2193	30.4898	94.1822	32.7875	1.52231	4.93e-14	2.96e-12	UP
ENSMUSG00000034031	Ccdc182	coiled_coil_domain_containing_182	GO:0022414|GO:0000003|GO:0032502|GO:0003006|GO:0044702|GO:0048856|GO:0007548|GO:0008406|GO:0045137|GO:0048608|GO:0007275|GO:0048513|GO:0046545|GO:0008585|GO:0061458	reproductive process|reproduction|developmental process|developmental process involved in reproduction|single organism reproductive process|anatomical structure development|sex differentiation|gonad development|development of primary sexual characteristics|reproductive structure development|multicellular organism development|animal organ development|development of primary female sexual characteri…	-	-	-	-	11:88294058-88295261	2	8	4	44	51	60	0.136382	0.557198	0.24461	2.87225	2.92109	3.56478	0.31273	3.11938	-3.31827	5.03e-14	3.01e-12	DOWN
ENSMUSG00000000731	Aire	autoimmune_regulator_autoimmune_polyendocrinopathy_candidiasis_ectodermal_dystrophy_	GO:0050896|GO:0045182|GO:0000988|GO:0005623|GO:0009987|GO:0005488|GO:0002376|GO:0008152|GO:0043227|GO:0006955|GO:0019222|GO:0071704|GO:0043229|GO:0009893|GO:0050794|GO:0006807|GO:0009058|GO:0005622|GO:0043167|GO:0005515|GO:0044237|GO:0000989|GO:0097159|GO:0006959|GO:0046483|GO:0005737|GO:1901360|GO:0044249|GO:0019538|GO:0043169|GO:0042802|GO:0042393|GO:0003676|GO:0003712|GO:0006725|GO:0031325|GO:…	response to stimulus|translation regulator activity|transcription factor activity, protein binding|cell|cellular process|binding|immune system process|metabolic process|membrane-bounded organelle|immune response|regulation of metabolic process|organic substance metabolic process|intracellular organelle|positive regulation of metabolic process|regulation of cellular process|nitrogen compound metab…	K10603	autoimmune regulator[-]	mmu04120|mmu05340	Ubiquitin mediated proteolysis - Mus musculus (mouse)|Primary immunodeficiency - Mus musculus (mouse)	10:78030022-78043610	28	35	60	4	3	1	0.357687	0.456655	0.68737	0.0489168	0.0321933	0.0111267	0.500571	0.0307456	4.02512	5.2e-14	3.1e-12	UP
ENSMUSG00000000303	Cdh1	cadherin_1	GO:0050896|GO:0030054|GO:0005623|GO:0009987|GO:0005576|GO:0005488|GO:0032991|GO:0016020|GO:0032502|GO:0008152|GO:0031224|GO:0043227|GO:0005911|GO:0007155|GO:0019222|GO:0005886|GO:0071704|GO:0048523|GO:0043229|GO:0051050|GO:0009893|GO:0050794|GO:0006807|GO:0009058|GO:0005622|GO:0031252|GO:0043167|GO:0097367|GO:0051641|GO:0071944|GO:0012505|GO:0016043|GO:0042995|GO:0051716|GO:0043234|GO:0030055|GO:…	response to stimulus|cell junction|cell|cellular process|extracellular region|binding|macromolecular complex|membrane|developmental process|metabolic process|intrinsic component of membrane|membrane-bounded organelle|cell-cell junction|cell adhesion|regulation of metabolic process|plasma membrane|organic substance metabolic process|negative regulation of cellular process|intracellular organelle|p…	K05689	cadherin 1, type 1, E-cadherin[-]	mmu05200|mmu04015|mmu04514|mmu04390|mmu05100|mmu04520|mmu05218|mmu05213|mmu05219|mmu05216	Pathways in cancer - Mus musculus (mouse)|Rap1 signaling pathway - Mus musculus (mouse)|Cell adhesion molecules (CAMs) - Mus musculus (mouse)|Hippo signaling pathway - Mus musculus (mouse)|Bacterial invasion of epithelial cells - Mus musculus (mouse)|Adherens junction - Mus musculus (mouse)|Melanoma - Mus musculus (mouse)|Endometrial cancer - Mus musculus (mouse)|Bladder cancer - Mus musculus (mo…	8:106603351-106670246	1030	1082	852	454	487	459	15.3725	16.4934	11.4037	6.48653	6.10507	5.96874	14.4232	6.18678	1.22113	5.54e-14	3.29e-12	UP
ENSMUSG00000032114	Slc37a4	solute_carrier_family_37_glucose_6_phosphate_transporter_member_4	GO:0050896|GO:0005215|GO:0005623|GO:0009987|GO:0002376|GO:0016020|GO:0032502|GO:0008152|GO:0040011|GO:0051707|GO:0009607|GO:0031224|GO:0002262|GO:0043227|GO:0005789|GO:0031090|GO:0019222|GO:0001776|GO:0071704|GO:0043229|GO:0050900|GO:0048870|GO:0009893|GO:0009605|GO:0005622|GO:0012505|GO:0016043|GO:0006950|GO:0051716|GO:0006914|GO:0048856|GO:0044237|GO:0042175|GO:0002682|GO:0022857|GO:0002520|GO:…	response to stimulus|transporter activity|cell|cellular process|immune system process|membrane|developmental process|metabolic process|locomotion|response to other organism|response to biotic stimulus|intrinsic component of membrane|myeloid cell homeostasis|membrane-bounded organelle|endoplasmic reticulum membrane|organelle membrane|regulation of metabolic process|leukocyte homeostasis|organic su…	K08171	MFS transporter, OPA family, solute carrier family 37 (glycerol-6-phosphate transporter), member 4[-]	mmu04973	Carbohydrate digestion and absorption - Mus musculus (mouse)	9:44398176-44402963	316	325	391	114	144	154	12.4551	13.0834	13.8209	4.30142	4.76735	5.28863	13.1198	4.7858	1.45491	5.53e-14	3.29e-12	UP
ENSMUSG00000038871	Bpgm	2_3_bisphosphoglycerate_mutase	GO:0005623|GO:0009987|GO:0005576|GO:0003824|GO:0008152|GO:0016853|GO:0043227|GO:0016787|GO:0019222|GO:0071704|GO:0050794|GO:0006807|GO:0009058|GO:0005622|GO:1903561|GO:0044237|GO:0009056|GO:0070062|GO:0016788|GO:0006793|GO:0006081|GO:0006091|GO:0046483|GO:0005737|GO:1901360|GO:0044262|GO:0005975|GO:0006725|GO:0006139|GO:0019637|GO:0031982|GO:0006082|GO:0051171|GO:0016866|GO:0051186|GO:0031323|GO:…	cell|cellular process|extracellular region|catalytic activity|metabolic process|isomerase activity|membrane-bounded organelle|hydrolase activity|regulation of metabolic process|organic substance metabolic process|regulation of cellular process|nitrogen compound metabolic process|biosynthetic process|intracellular|extracellular vesicle|cellular metabolic process|catabolic process|extracellular exo…	K01837	bisphosphoglycerate mutase[3.1.3.13]	mmu01100|mmu00010|mmu00260	Metabolic pathways - Mus musculus (mouse)|Glycolysis / Gluconeogenesis - Mus musculus (mouse)|Glycine, serine and threonine metabolism - Mus musculus (mouse)	6:34476207-34505613	367	394	439	984	931	952	5.12694	5.62168	5.49993	13.1594	10.9244	11.5876	5.41619	11.8905	-1.13446	6.31e-14	3.73e-12	DOWN
ENSMUSG00000041530	Ago1	argonaute_RISC_catalytic_subunit_1	GO:0050896|GO:0005623|GO:0009987|GO:0005488|GO:0032991|GO:0008152|GO:0043227|GO:0019222|GO:0071704|GO:0048523|GO:0043229|GO:0009893|GO:0050794|GO:0006807|GO:0009058|GO:0005622|GO:0016043|GO:0009892|GO:0051716|GO:0043234|GO:0005515|GO:0044237|GO:0009056|GO:0097159|GO:0046483|GO:0005737|GO:1901360|GO:0031324|GO:0009890|GO:0044249|GO:0019538|GO:0019899|GO:0003676|GO:0030529|GO:0006725|GO:0031325|GO:…	response to stimulus|cell|cellular process|binding|macromolecular complex|metabolic process|membrane-bounded organelle|regulation of metabolic process|organic substance metabolic process|negative regulation of cellular process|intracellular organelle|positive regulation of metabolic process|regulation of cellular process|nitrogen compound metabolic process|biosynthetic process|intracellular|cellu…	-	-	-	-	4:126435012-126468583	1879	1651	2252	3925	4735	4035	14.7752	13.2596	15.8809	29.5458	31.2738	27.6448	14.6386	29.4881	-1.01036	6.61e-14	3.89e-12	DOWN
ENSMUSG00000100131	Gm28439	predicted_gene_28439	-	-	-	-	-	-	1:24611535-24612410	959	1037	1005	2669	2399	2215	89.8799	99.2659	84.4715	239.465	188.855	180.876	91.2058	203.066	-1.15475	6.62e-14	3.89e-12	DOWN
ENSMUSG00000019894	Slc6a15	solute_carrier_family_6_neurotransmitter_transporter_member_15	GO:0005215|GO:0005623|GO:0009987|GO:0016020|GO:0031224|GO:0005886|GO:0005326|GO:0071944|GO:0022857|GO:0006810|GO:0022891|GO:0055085|GO:0005887|GO:0031226|GO:0005328|GO:0016021|GO:0034220|GO:0015291|GO:0006811|GO:1903825|GO:0006836|GO:0015075|GO:0005343|GO:0015711|GO:0008324|GO:0098656|GO:0006820|GO:0098655|GO:0006812|GO:0006865|GO:0015293|GO:0008509|GO:0022890|GO:0008514|GO:0015171|GO:0030001|GO:…	transporter activity|cell|cellular process|membrane|intrinsic component of membrane|plasma membrane|neurotransmitter transporter activity|cell periphery|transmembrane transporter activity|transport|substrate-specific transmembrane transporter activity|transmembrane transport|integral component of plasma membrane|intrinsic component of plasma membrane|neurotransmitter:sodium symporter activity|int…	-	-	-	-	10:103367808-103419378	298	231	254	84	98	89	6.71591	5.31714	5.13361	1.81224	1.85511	1.7476	5.72222	1.80499	1.66459	7.02e-14	4.11e-12	UP
ENSMUSG00000023088	Abcc1	ATP_binding_cassette_sub_family_C_CFTR_MRP_member_1	GO:0005215|GO:0005623|GO:0009987|GO:0005576|GO:0005488|GO:0003824|GO:0016020|GO:0008152|GO:0031224|GO:0043227|GO:0016787|GO:0005886|GO:0043167|GO:0097367|GO:0071944|GO:1903561|GO:0036094|GO:0022857|GO:0097159|GO:0070062|GO:0006810|GO:0055085|GO:0001882|GO:0016817|GO:0005887|GO:0000166|GO:0016323|GO:0031982|GO:0031226|GO:0043168|GO:0016021|GO:0017076|GO:0001883|GO:0016818|GO:0032549|GO:0016820|GO:…	transporter activity|cell|cellular process|extracellular region|binding|catalytic activity|membrane|metabolic process|intrinsic component of membrane|membrane-bounded organelle|hydrolase activity|plasma membrane|ion binding|carbohydrate derivative binding|cell periphery|extracellular vesicle|small molecule binding|transmembrane transporter activity|organic cyclic compound binding|extracellular ex…	K05665	ATP-binding cassette, subfamily C (CFTR/MRP), member 1[-]	mmu05206|mmu04071|mmu02010|mmu04977	MicroRNAs in cancer - Mus musculus (mouse)|Sphingolipid signaling pathway - Mus musculus (mouse)|ABC transporters - Mus musculus (mouse)|Vitamin digestion and absorption - Mus musculus (mouse)	16:14361558-14475737	729	733	910	372	414	430	3.9247	4.03051	4.39359	1.91722	1.87212	2.01702	4.11627	1.93545	1.08867	7.03e-14	4.11e-12	UP
ENSMUSG00000036913	Trim67	tripartite_motif_containing_67	GO:0050896|GO:0005623|GO:0009987|GO:0023052|GO:0005488|GO:0032502|GO:0008152|GO:0019222|GO:0023051|GO:0071704|GO:0048523|GO:0043229|GO:0009893|GO:0050794|GO:0005622|GO:0043167|GO:0016043|GO:0051716|GO:0048856|GO:0005515|GO:0044237|GO:0050793|GO:0023057|GO:0009056|GO:0045595|GO:0005737|GO:0045597|GO:0007154|GO:0019538|GO:0009966|GO:0043169|GO:0010646|GO:0051130|GO:0009968|GO:0007165|GO:0048869|GO:…	response to stimulus|cell|cellular process|signaling|binding|developmental process|metabolic process|regulation of metabolic process|regulation of signaling|organic substance metabolic process|negative regulation of cellular process|intracellular organelle|positive regulation of metabolic process|regulation of cellular process|intracellular|ion binding|cellular component organization|cellular res…	-	-	-	-	8:124793019-124834713	17	13	9	77	137	81	0.105137	0.0821181	0.0499157	0.455885	0.71169	0.436476	0.0790569	0.534684	-2.75772	7.24e-14	4.22e-12	DOWN
ENSMUSG00000033088	Triobp	TRIO_and_F_actin_binding_protein	GO:0030054|GO:0005623|GO:0009987|GO:0005488|GO:0032502|GO:0043227|GO:0007155|GO:0009653|GO:0043229|GO:0050794|GO:0005622|GO:0016043|GO:0030055|GO:0048856|GO:0005515|GO:0050793|GO:0030496|GO:0045595|GO:0005737|GO:0045597|GO:0005912|GO:0030155|GO:0051130|GO:0008092|GO:0030029|GO:0019899|GO:0051301|GO:0048869|GO:0048468|GO:0032970|GO:0007049|GO:0043231|GO:0034446|GO:0005924|GO:0006996|GO:0031589|GO:…	cell junction|cell|cellular process|binding|developmental process|membrane-bounded organelle|cell adhesion|anatomical structure morphogenesis|intracellular organelle|regulation of cellular process|intracellular|cellular component organization|cell-substrate junction|anatomical structure development|protein binding|regulation of developmental process|midbody|regulation of cell differentiation|cyto…	-	-	-	-	15:78947724-79005867	1709	1774	2037	1004	1013	983	9.12292	9.67214	9.75176	5.13068	4.5421	4.57202	9.51561	4.74827	1.00289	7.8e-14	4.53e-12	UP
ENSMUSG00000040675	Mthfd1l	methylenetetrahydrofolate_dehydrogenase_NADP+_dependent_1_like	GO:0005623|GO:0009987|GO:0005488|GO:0003824|GO:0016020|GO:0032502|GO:0008152|GO:0048646|GO:0043227|GO:0009653|GO:0071704|GO:0043229|GO:0016874|GO:0006807|GO:0009058|GO:0005622|GO:0043167|GO:0097367|GO:0016491|GO:0048856|GO:0005515|GO:0044237|GO:0036094|GO:0097159|GO:0035295|GO:0048598|GO:0046483|GO:0009888|GO:0005737|GO:1901360|GO:0044249|GO:0035148|GO:0001882|GO:0055114|GO:0042802|GO:0000166|GO:…	cell|cellular process|binding|catalytic activity|membrane|developmental process|metabolic process|anatomical structure formation involved in morphogenesis|membrane-bounded organelle|anatomical structure morphogenesis|organic substance metabolic process|intracellular organelle|ligase activity|nitrogen compound metabolic process|biosynthetic process|intracellular|ion binding|carbohydrate derivative…	K13402	monofunctional C1-tetrahydrofolate synthase, mitochondrial[6.3.4.3]	mmu01100|mmu00670	Metabolic pathways - Mus musculus (mouse)|One carbon pool by folate - Mus musculus (mouse)	10:3973118-4167081	1452	1697	1945	856	831	925	21.1366	25.2306	25.3915	11.9287	10.1607	11.732	23.9196	11.2738	1.08522	8.67e-14	5.03e-12	UP
ENSMUSG00000028207	Asph	aspartate_beta_hydroxylase	GO:0050896|GO:0005623|GO:0009987|GO:0023052|GO:0005488|GO:0003824|GO:0016020|GO:0032502|GO:0008152|GO:0031224|GO:0043227|GO:0005789|GO:0031090|GO:0019222|GO:0005886|GO:0023051|GO:0009653|GO:0071704|GO:0048523|GO:0043229|GO:0051050|GO:0009893|GO:0050794|GO:0006807|GO:0009058|GO:0005622|GO:0043167|GO:0051641|GO:0071944|GO:0012505|GO:0016043|GO:0016491|GO:0051716|GO:0032844|GO:0048856|GO:0005515|GO:…	response to stimulus|cell|cellular process|signaling|binding|catalytic activity|membrane|developmental process|metabolic process|intrinsic component of membrane|membrane-bounded organelle|endoplasmic reticulum membrane|organelle membrane|regulation of metabolic process|plasma membrane|regulation of signaling|anatomical structure morphogenesis|organic substance metabolic process|negative regulatio…	-	-	-	-	4:9448069-9669344	3246	3480	3562	1690	2120	2044	13.6723	14.9709	13.4551	6.8144	7.50037	7.50129	14.0327	7.27202	0.948369	9.64e-14	5.55e-12	-
ENSMUSG00000031066	Usp11	ubiquitin_specific_peptidase_11	GO:0005623|GO:0009987|GO:0005488|GO:0003824|GO:0008152|GO:0043227|GO:0016787|GO:0019222|GO:0071704|GO:0043229|GO:0050794|GO:0005622|GO:0005515|GO:0044237|GO:0009056|GO:0005737|GO:0008233|GO:0019538|GO:0043231|GO:0031323|GO:0005634|GO:0043412|GO:0051246|GO:0044267|GO:0030163|GO:0036211|GO:0006508|GO:0044265|GO:0036459|GO:0042176|GO:0032268|GO:0070646|GO:0051603|GO:0006464|GO:0030162|GO:0010498|GO:…	cell|cellular process|binding|catalytic activity|metabolic process|membrane-bounded organelle|hydrolase activity|regulation of metabolic process|organic substance metabolic process|intracellular organelle|regulation of cellular process|intracellular|protein binding|cellular metabolic process|catabolic process|cytoplasm|peptidase activity|protein metabolic process|intracellular membrane-bounded or…	-	-	-	-	X:20703906-20720539	2866	2676	3100	1530	1777	1653	31.8707	30.3934	30.9156	16.2876	16.5981	16.0159	31.0599	16.3005	0.930135	9.61e-14	5.55e-12	-
ENSMUSG00000059674	Cdh24	cadherin_like_24	GO:0030054|GO:0005623|GO:0005488|GO:0016020|GO:0031224|GO:0005911|GO:0007155|GO:0005886|GO:0043167|GO:0071944|GO:0005515|GO:0043169|GO:0045294|GO:0098609|GO:0016337|GO:0008013|GO:0070097|GO:0016021|GO:0046872|GO:0098742|GO:0005509|GO:0007156	cell junction|cell|binding|membrane|intrinsic component of membrane|cell-cell junction|cell adhesion|plasma membrane|ion binding|cell periphery|protein binding|cation binding|alpha-catenin binding|cell-cell adhesion|single organismal cell-cell adhesion|beta-catenin binding|delta-catenin binding|integral component of membrane|metal ion binding|cell-cell adhesion via plasma-membrane adhesion molecu…	-	-	-	-	14:54631992-54641364	213	141	184	473	545	601	6.41038	4.33412	4.96616	13.6274	13.777	15.7595	5.23689	14.388	-1.45808	9.64e-14	5.55e-12	DOWN
ENSMUSG00000097023	AI854517	expressed_sequence_AI854517	-	-	-	-	-	-	7:79500026-79534403	0	5	0	80	236	42	0	0.0518361	0	0.777399	2.01221	0.37147	0.0172787	1.05369	-5.93032	1.01e-13	5.78e-12	DOWN
ENSMUSG00000026418	Tnni1	troponin_I_skeletal_slow_1	GO:0050896|GO:0005623|GO:0005488|GO:0032991|GO:0032502|GO:0009653|GO:0043229|GO:0005622|GO:0043167|GO:0043234|GO:0048856|GO:0005515|GO:0009888|GO:0005737|GO:0003013|GO:0005861|GO:0043169|GO:0003012|GO:0008092|GO:0003205|GO:0007507|GO:0061061|GO:0030017|GO:0009887|GO:0048729|GO:0007275|GO:0048513|GO:0003231|GO:0072359|GO:0050881|GO:0007517|GO:0046872|GO:0060537|GO:0003779|GO:0060415|GO:0005856|GO:…	response to stimulus|cell|binding|macromolecular complex|developmental process|anatomical structure morphogenesis|intracellular organelle|intracellular|ion binding|protein complex|anatomical structure development|protein binding|tissue development|cytoplasm|circulatory system process|troponin complex|cation binding|muscle system process|cytoskeletal protein binding|cardiac chamber development|hea…	-	-	-	-	1:135779434-135810989	868	781	764	389	421	319	16.5268	15.1879	13.0456	7.09037	6.73296	5.29204	14.9201	6.37179	1.22749	1.03e-13	5.9e-12	UP
ENSMUSG00000037025	Foxa2	forkhead_box_A2	GO:0050896|GO:0001071|GO:0005623|GO:0009987|GO:0023052|GO:0005488|GO:0007610|GO:0032502|GO:0008152|GO:0003700|GO:0048646|GO:0043227|GO:0019222|GO:0023051|GO:0009653|GO:0071704|GO:0048523|GO:0043229|GO:0009893|GO:0009605|GO:0050794|GO:0007626|GO:0006807|GO:0009058|GO:0005622|GO:0044708|GO:0051641|GO:0016043|GO:0009892|GO:0006950|GO:0051716|GO:0032844|GO:0048856|GO:0051606|GO:0005515|GO:0044237|GO:…	response to stimulus|nucleic acid binding transcription factor activity|cell|cellular process|signaling|binding|behavior|developmental process|metabolic process|transcription factor activity, sequence-specific DNA binding|anatomical structure formation involved in morphogenesis|membrane-bounded organelle|regulation of metabolic process|regulation of signaling|anatomical structure morphogenesis|or…	K08035	forkhead box protein A2, hepatocyte nuclear factor 3-beta[-]	mmu04213|mmu04950	Longevity regulating pathway - multiple species - Mus musculus (mouse)|Maturity onset diabetes of the young - Mus musculus (mouse)	2:148042877-148046969	13	13	23	91	104	84	0.279394	0.285371	0.443312	1.8723	1.87747	1.57299	0.336026	1.77425	-2.40057	1.08e-13	6.15e-12	DOWN
ENSMUSG00000020326	Ccng1	cyclin_G1	GO:0005623|GO:0009987|GO:0005488|GO:0043227|GO:0043229|GO:0050794|GO:0005622|GO:0016043|GO:0005515|GO:0051301|GO:0051726|GO:0007049|GO:0043231|GO:0006996|GO:0005634|GO:0007067|GO:1903047|GO:0000278	cell|cellular process|binding|membrane-bounded organelle|intracellular organelle|regulation of cellular process|intracellular|cellular component organization|protein binding|cell division|regulation of cell cycle|cell cycle|intracellular membrane-bounded organelle|organelle organization|nucleus|mitotic nuclear division|mitotic cell cycle process|mitotic cell cycle	K10145	cyclin G1[-]	mmu05206|mmu04115	MicroRNAs in cancer - Mus musculus (mouse)|p53 signaling pathway - Mus musculus (mouse)	11:40748552-40755311	2412	2364	1948	1108	959	1064	45.8822	45.9295	33.232	20.177	15.3229	17.6348	41.6812	17.7116	1.23471	1.12e-13	6.38e-12	UP
ENSMUSG00000018698	Lhx1	LIM_homeobox_protein_1	GO:0022414|GO:0050896|GO:0001071|GO:0000988|GO:0005623|GO:0009987|GO:0023052|GO:0005488|GO:0000003|GO:0032991|GO:0032502|GO:0008152|GO:0040007|GO:0040011|GO:0003700|GO:0048646|GO:0043227|GO:0019222|GO:0009653|GO:0071704|GO:0048523|GO:0043229|GO:0048870|GO:0009893|GO:0009605|GO:0050794|GO:0006807|GO:0009058|GO:0005622|GO:0043167|GO:0016043|GO:0003006|GO:0009892|GO:0044702|GO:0051716|GO:0043234|GO:…	reproductive process|response to stimulus|nucleic acid binding transcription factor activity|transcription factor activity, protein binding|cell|cellular process|signaling|binding|reproduction|macromolecular complex|developmental process|metabolic process|growth|locomotion|transcription factor activity, sequence-specific DNA binding|anatomical structure formation involved in morphogenesis|membran…	-	-	-	-	11:84518284-84525535	42	33	77	219	370	217	0.624222	0.500942	1.02633	3.11593	4.61903	2.81007	0.717165	3.51501	-2.29315	1.37e-13	7.77e-12	DOWN
ENSMUSG00000051435	Fhad1	forkhead_associated_FHA_phosphopeptide_binding_domain_1	GO:0005488|GO:0005515	binding|protein binding	-	-	-	-	4:141890438-142015082	52	78	56	10	8	10	0.572512	0.877112	0.552933	0.105395	0.0739816	0.0959262	0.667519	0.0917676	2.86275	1.38e-13	7.81e-12	UP
ENSMUSG00000022053	Ebf2	early_B_cell_factor_2	GO:0001071|GO:0005623|GO:0009987|GO:0005488|GO:0032502|GO:0008152|GO:0003700|GO:0043227|GO:0019222|GO:0071704|GO:0043229|GO:0009893|GO:0050794|GO:0006807|GO:0009058|GO:0005622|GO:0043167|GO:0048856|GO:0005515|GO:0044237|GO:0097159|GO:0051098|GO:0046483|GO:0009888|GO:0000981|GO:1901360|GO:0044249|GO:0043169|GO:0048869|GO:0003676|GO:0006725|GO:0031325|GO:0006139|GO:0051171|GO:0043231|GO:0031323|GO:…	nucleic acid binding transcription factor activity|cell|cellular process|binding|developmental process|metabolic process|transcription factor activity, sequence-specific DNA binding|membrane-bounded organelle|regulation of metabolic process|organic substance metabolic process|intracellular organelle|positive regulation of metabolic process|regulation of cellular process|nitrogen compound metaboli…	-	-	-	-	14:67233292-67430918	211	153	191	510	761	483	1.54026	1.14072	1.25039	3.56394	4.66607	3.072	1.31046	3.76734	-1.52348	1.51e-13	8.51e-12	DOWN
ENSMUSG00000026478	Lamc1	laminin_gamma_1	GO:0009987|GO:0005576|GO:0005198|GO:0005488|GO:0031012|GO:0032991|GO:0032502|GO:0040011|GO:0043227|GO:0007155|GO:0009653|GO:0005578|GO:0005605|GO:0048870|GO:0005201|GO:0097367|GO:0043256|GO:0016043|GO:0008289|GO:0005604|GO:0043234|GO:0048856|GO:0005515|GO:1903561|GO:0070062|GO:0051861|GO:0043259|GO:0048869|GO:0016477|GO:0048468|GO:0031982|GO:0006928|GO:0034446|GO:0005606|GO:0031589|GO:0046625|GO:…	cellular process|extracellular region|structural molecule activity|binding|extracellular matrix|macromolecular complex|developmental process|locomotion|membrane-bounded organelle|cell adhesion|anatomical structure morphogenesis|proteinaceous extracellular matrix|basal lamina|cell motility|extracellular matrix structural constituent|carbohydrate derivative binding|laminin complex|cellular componen…	K05635	laminin, gamma 1[-]	mmu05200|mmu04151|mmu04510|mmu05145|mmu05146|mmu05222|mmu04512|mmu05020	Pathways in cancer - Mus musculus (mouse)|PI3K-Akt signaling pathway - Mus musculus (mouse)|Focal adhesion - Mus musculus (mouse)|Toxoplasmosis - Mus musculus (mouse)|Amoebiasis - Mus musculus (mouse)|Small cell lung cancer - Mus musculus (mouse)|ECM-receptor interaction - Mus musculus (mouse)|Prion diseases - Mus musculus (mouse)	1:153218922-153332786	4259	4748	4871	2527	2743	2207	34.2409	38.9875	35.1201	19.4488	18.5233	15.4598	36.1162	17.8106	1.01991	1.51e-13	8.52e-12	UP
ENSMUSG00000065947	mt-Nd4l	mitochondrially_encoded_NADH_dehydrogenase_4L	GO:0005623|GO:0009987|GO:0003824|GO:0016020|GO:0008152|GO:0031224|GO:0043227|GO:0031090|GO:0071704|GO:0043229|GO:0070469|GO:0006807|GO:0005622|GO:0016491|GO:0044237|GO:0006793|GO:0006091|GO:0046483|GO:0005737|GO:1901360|GO:0016651|GO:0055114|GO:0031966|GO:0022900|GO:0006725|GO:0006139|GO:0019637|GO:0043231|GO:0016021|GO:0006119|GO:0022904|GO:0006796|GO:0045333|GO:0005739|GO:0005740|GO:0019693|GO:…	cell|cellular process|catalytic activity|membrane|metabolic process|intrinsic component of membrane|membrane-bounded organelle|organelle membrane|organic substance metabolic process|intracellular organelle|respiratory chain|nitrogen compound metabolic process|intracellular|oxidoreductase activity|cellular metabolic process|phosphorus metabolic process|generation of precursor metabolites and energ…	K03882	NADH-ubiquinone oxidoreductase chain 4L[1.6.5.3]	mmu01100|mmu05012|mmu00190	Metabolic pathways - Mus musculus (mouse)|Parkinson,s disease - Mus musculus (mouse)|Oxidative phosphorylation - Mus musculus (mouse)	MT:9877-10173	4035	4483	4199	8151	11040	9200	1115.41	1265.72	1040.97	2157.01	2563.4	2215.86	1140.7	2312.09	-1.01928	1.69e-13	9.47e-12	DOWN
ENSMUSG00000020052	Ascl1	achaete_scute_complex_homolog_1_Drosophila_	GO:0050896|GO:0001071|GO:0000988|GO:0005623|GO:0009987|GO:0023052|GO:0005488|GO:0032502|GO:0008152|GO:0040011|GO:0003700|GO:0043227|GO:0019222|GO:0023051|GO:0071704|GO:0048523|GO:0043229|GO:0044297|GO:0048870|GO:0009893|GO:0009605|GO:0050794|GO:0006807|GO:0009058|GO:0005622|GO:0009892|GO:0051716|GO:0048856|GO:0005515|GO:0044237|GO:0000989|GO:0050793|GO:0008283|GO:0097159|GO:0045595|GO:0060166|GO:…	response to stimulus|nucleic acid binding transcription factor activity|transcription factor activity, protein binding|cell|cellular process|signaling|binding|developmental process|metabolic process|locomotion|transcription factor activity, sequence-specific DNA binding|membrane-bounded organelle|regulation of metabolic process|regulation of signaling|organic substance metabolic process|negative …	-	-	-	-	10:87490819-87493660	203	146	189	468	539	503	6.71765	4.9346	5.60898	14.8258	14.9818	14.5028	5.75374	14.7701	-1.36011	1.71e-13	9.54e-12	DOWN
ENSMUSG00000091971	Hspa1a	heat_shock_protein_1A	GO:0005623|GO:0005488|GO:0005622|GO:0043167|GO:0097367|GO:0005515|GO:0036094|GO:0097159|GO:0005737|GO:0001882|GO:0000166|GO:0043168|GO:0017076|GO:0001883|GO:0032549|GO:0005524	cell|binding|intracellular|ion binding|carbohydrate derivative binding|protein binding|small molecule binding|organic cyclic compound binding|cytoplasm|nucleoside binding|nucleotide binding|anion binding|purine nucleotide binding|purine nucleoside binding|ribonucleoside binding|ATP binding	K03283	heat shock 70kDa protein 1/8[-]	mmu04144|mmu04010|mmu05169|mmu05164|mmu04141|mmu05162|mmu03040|mmu05145|mmu04915|mmu04612|mmu04213|mmu05134|mmu05020	Endocytosis - Mus musculus (mouse)|MAPK signaling pathway - Mus musculus (mouse)|Epstein-Barr virus infection - Mus musculus (mouse)|Influenza A - Mus musculus (mouse)|Protein processing in endoplasmic reticulum - Mus musculus (mouse)|Measles - Mus musculus (mouse)|Spliceosome - Mus musculus (mouse)|Toxoplasmosis - Mus musculus (mouse)|Estrogen signaling pathway - Mus musculus (mouse)|Antigen pro…	17:34969190-34972156	85	233	163	19	2	11	2.35205	6.58512	4.04501	0.503298	0.0464906	0.265218	4.32739	0.271669	3.99358	1.88e-13	1.05e-11	UP
ENSMUSG00000030717	Nupr1	nuclear_protein_transcription_regulator_1	GO:0022414|GO:0050896|GO:0005623|GO:0009987|GO:0023052|GO:0005488|GO:0000003|GO:0032502|GO:0008152|GO:0040007|GO:0043227|GO:0019222|GO:0071704|GO:0048523|GO:0043229|GO:0009893|GO:0050794|GO:0006807|GO:0009058|GO:0005622|GO:0016043|GO:0003006|GO:0006950|GO:0044702|GO:0051716|GO:0016049|GO:0048856|GO:0044237|GO:0050793|GO:0008283|GO:0097159|GO:0007548|GO:0008285|GO:0033554|GO:0046483|GO:0009888|GO:…	reproductive process|response to stimulus|cell|cellular process|signaling|binding|reproduction|developmental process|metabolic process|growth|membrane-bounded organelle|regulation of metabolic process|organic substance metabolic process|negative regulation of cellular process|intracellular organelle|positive regulation of metabolic process|regulation of cellular process|nitrogen compound metaboli…	K15626	nuclear protein, 1[-]	mmu05202	Transcriptional misregulation in cancer - Mus musculus (mouse)	7:126623249-126630861	47	47	43	5	4	9	0.756915	0.773075	0.621043	0.0770823	0.0541144	0.126287	0.717011	0.0858279	3.06248	2.07e-13	1.15e-11	UP
ENSMUSG00000059040	Eno1b	enolase_1B_retrotransposed	GO:0005623|GO:0009987|GO:0005488|GO:0003824|GO:0032991|GO:0016020|GO:0008152|GO:0016829|GO:0005886|GO:0071704|GO:0006807|GO:0005622|GO:0043167|GO:0071944|GO:0043234|GO:0044237|GO:0009056|GO:0043209|GO:0006793|GO:0006091|GO:0046483|GO:0005737|GO:1901360|GO:0005975|GO:0043169|GO:0006725|GO:0006139|GO:0019637|GO:0006082|GO:0051186|GO:0016052|GO:0006796|GO:0046872|GO:0000015|GO:0016836|GO:0005829|GO:…	cell|cellular process|binding|catalytic activity|macromolecular complex|membrane|metabolic process|lyase activity|plasma membrane|organic substance metabolic process|nitrogen compound metabolic process|intracellular|ion binding|cell periphery|protein complex|cellular metabolic process|catabolic process|myelin sheath|phosphorus metabolic process|generation of precursor metabolites and energy|heter…	K01689	enolase[4.2.1.11]	mmu01100|mmu01200|mmu04066|mmu03018|mmu01230|mmu00010	Metabolic pathways - Mus musculus (mouse)|Carbon metabolism - Mus musculus (mouse)|HIF-1 signaling pathway - Mus musculus (mouse)|RNA degradation - Mus musculus (mouse)|Biosynthesis of amino acids - Mus musculus (mouse)|Glycolysis / Gluconeogenesis - Mus musculus (mouse)	18:48045335-48048378	3944	4173	5087	1656	2285	2654	184.295	199.16	213.176	74.0775	89.6846	108.054	198.877	90.6053	1.13421	2.09e-13	1.16e-11	UP
ENSMUSG00000033760	Rbm4b	RNA_binding_motif_protein_4B	GO:0050896|GO:0005623|GO:0009987|GO:0048511|GO:0005488|GO:0008152|GO:0042752|GO:0043227|GO:0019222|GO:0071704|GO:0043229|GO:0009893|GO:0009605|GO:0050794|GO:0006807|GO:0009058|GO:0005622|GO:0043167|GO:0007623|GO:0005515|GO:0044237|GO:0036094|GO:0097159|GO:0032922|GO:0046483|GO:1901360|GO:0044249|GO:0019538|GO:0009649|GO:0043169|GO:0003676|GO:0000166|GO:0006725|GO:0006139|GO:0009314|GO:0051171|GO:…	response to stimulus|cell|cellular process|rhythmic process|binding|metabolic process|regulation of circadian rhythm|membrane-bounded organelle|regulation of metabolic process|organic substance metabolic process|intracellular organelle|positive regulation of metabolic process|response to external stimulus|regulation of cellular process|nitrogen compound metabolic process|biosynthetic process|intr…	-	-	-	-	19:4756543-4767065	415	341	380	775	963	989	2.00789	1.68509	1.64883	3.58957	3.91357	4.16919	1.78061	3.89078	-1.12769	2.22e-13	1.23e-11	DOWN
ENSMUSG00000040721	Zfhx2	zinc_finger_homeobox_2	GO:0005623|GO:0009987|GO:0005488|GO:0007610|GO:0008152|GO:0043227|GO:0019222|GO:0071704|GO:0043229|GO:0050794|GO:0006807|GO:0009058|GO:0005622|GO:0043167|GO:0044708|GO:0044237|GO:0097159|GO:0030534|GO:0046483|GO:1901360|GO:0044249|GO:0043169|GO:0003676|GO:0006725|GO:0006139|GO:0051171|GO:0043231|GO:0031323|GO:0005634|GO:0010468|GO:0016070|GO:0034645|GO:0046872|GO:0009059|GO:0003677|GO:0010467|GO:…	cell|cellular process|binding|behavior|metabolic process|membrane-bounded organelle|regulation of metabolic process|organic substance metabolic process|intracellular organelle|regulation of cellular process|nitrogen compound metabolic process|biosynthetic process|intracellular|ion binding|single-organism behavior|cellular metabolic process|organic cyclic compound binding|adult behavior|heterocycl…	-	-	-	-	14:55060262-55092324	244	189	275	567	854	598	0.987218	0.781019	0.99783	2.19612	2.90226	2.10808	0.922023	2.40216	-1.38146	2.24e-13	1.23e-11	DOWN
ENSMUSG00000034863	Ano8	anoctamin_8	GO:0005215|GO:0005623|GO:0009987|GO:0016020|GO:0031224|GO:0005886|GO:0005622|GO:0071944|GO:0022857|GO:0006810|GO:0022891|GO:0055085|GO:0016021|GO:0034220|GO:0006811|GO:0015267|GO:0015075|GO:0098656|GO:0006820|GO:0005216|GO:0008509|GO:0005253|GO:0022839|GO:0015698|GO:0015108|GO:1902476|GO:0006821|GO:0005254|GO:0005229	transporter activity|cell|cellular process|membrane|intrinsic component of membrane|plasma membrane|intracellular|cell periphery|transmembrane transporter activity|transport|substrate-specific transmembrane transporter activity|transmembrane transport|integral component of membrane|ion transmembrane transport|ion transport|channel activity|ion transmembrane transporter activity|anion transmembran…	-	-	-	-	8:71476023-71486067	322	298	351	653	869	796	7.0441	6.65829	6.88616	13.6751	15.9678	15.1721	6.86285	14.9383	-1.12214	2.33e-13	1.28e-11	DOWN
ENSMUSG00000001566	Mnx1	motor_neuron_and_pancreas_homeobox_1	GO:0050896|GO:0001071|GO:0005623|GO:0009987|GO:0005488|GO:0032502|GO:0008152|GO:0040011|GO:0003700|GO:0043227|GO:0019222|GO:0009653|GO:0071704|GO:0043229|GO:0048870|GO:0009605|GO:0050794|GO:0006807|GO:0009058|GO:0005622|GO:0016043|GO:0048856|GO:0044237|GO:0097159|GO:0035295|GO:0009791|GO:0046483|GO:0009888|GO:1901360|GO:0021675|GO:0044249|GO:0031018|GO:0048869|GO:0006935|GO:0003676|GO:0006725|GO:…	response to stimulus|nucleic acid binding transcription factor activity|cell|cellular process|binding|developmental process|metabolic process|locomotion|transcription factor activity, sequence-specific DNA binding|membrane-bounded organelle|regulation of metabolic process|anatomical structure morphogenesis|organic substance metabolic process|intracellular organelle|cell motility|response to exter…	K08025	homeobox protein HB9[-]	mmu04950	Maturity onset diabetes of the young - Mus musculus (mouse)	5:29473034-29478470	5	5	6	39	52	51	0.0962864	0.0983463	0.103636	0.71903	0.841183	0.855796	0.099423	0.805336	-3.01794	2.34e-13	1.29e-11	DOWN
ENSMUSG00000036295	Lrrn3	leucine_rich_repeat_protein_3_neuronal	GO:0009987|GO:0005488|GO:0016020|GO:0032502|GO:0044089|GO:0031224|GO:0050794|GO:0016043|GO:0048856|GO:0005515|GO:0050793|GO:0051963|GO:0051965|GO:0050808|GO:0051130|GO:0050803|GO:0007275|GO:0022607|GO:0051128|GO:0016021|GO:0007399|GO:0007416|GO:0051960|GO:0050807	cellular process|binding|membrane|developmental process|positive regulation of cellular component biogenesis|intrinsic component of membrane|regulation of cellular process|cellular component organization|anatomical structure development|protein binding|regulation of developmental process|regulation of synapse assembly|positive regulation of synapse assembly|synapse organization|positive regulatio…	-	-	-	-	12:41451673-41485751	67	66	52	253	277	208	1.72981	1.74038	1.204	6.25303	6.00698	4.67893	1.55806	5.64632	-1.85756	2.57e-13	1.41e-11	DOWN
ENSMUSG00000042426	Dhx29	DEAH_Asp_Glu_Ala_His_box_polypeptide_29	GO:0005623|GO:0009987|GO:0005488|GO:0003824|GO:0032991|GO:0008152|GO:0043227|GO:0016787|GO:0071704|GO:0043229|GO:0006807|GO:0009058|GO:0005622|GO:0043167|GO:0097367|GO:0044237|GO:0036094|GO:0097159|GO:0046483|GO:0005737|GO:0006413|GO:1901360|GO:0044249|GO:0019538|GO:0001882|GO:0016817|GO:0003676|GO:0000166|GO:0030529|GO:0006725|GO:0006139|GO:0043168|GO:0043231|GO:0043021|GO:0003723|GO:0017076|GO:…	cell|cellular process|binding|catalytic activity|macromolecular complex|metabolic process|membrane-bounded organelle|hydrolase activity|organic substance metabolic process|intracellular organelle|nitrogen compound metabolic process|biosynthetic process|intracellular|ion binding|carbohydrate derivative binding|cellular metabolic process|small molecule binding|organic cyclic compound binding|hetero…	-	-	-	-	13:112927730-112969431	591	565	710	1196	1407	1352	11.0151	10.7554	11.8675	21.3394	22.0268	21.9554	11.2127	21.7739	-0.957465	2.61e-13	1.43e-11	-
ENSMUSG00000002068	Ccne1	cyclin_E1	GO:0022414|GO:0050896|GO:0005623|GO:0009987|GO:0048511|GO:0023052|GO:0005488|GO:0000003|GO:0003824|GO:0032991|GO:0032502|GO:0008152|GO:0040007|GO:0043227|GO:0019222|GO:0071704|GO:0043229|GO:0016740|GO:0009605|GO:0050794|GO:0006807|GO:0009058|GO:0005622|GO:0048609|GO:0030234|GO:0003006|GO:0044702|GO:0022602|GO:0051716|GO:0043234|GO:0042698|GO:0048856|GO:0005515|GO:0048589|GO:0044237|GO:0050793|GO:…	reproductive process|response to stimulus|cell|cellular process|rhythmic process|signaling|binding|reproduction|catalytic activity|macromolecular complex|developmental process|metabolic process|growth|membrane-bounded organelle|regulation of metabolic process|organic substance metabolic process|intracellular organelle|transferase activity|response to external stimulus|regulation of cellular proce…	K06626	cyclin E[-]	mmu05200|mmu04151|mmu05203|mmu05161|mmu05206|mmu05162|mmu04110|mmu04114|mmu05215|mmu05222|mmu04115	Pathways in cancer - Mus musculus (mouse)|PI3K-Akt signaling pathway - Mus musculus (mouse)|Viral carcinogenesis - Mus musculus (mouse)|Hepatitis B - Mus musculus (mouse)|MicroRNAs in cancer - Mus musculus (mouse)|Measles - Mus musculus (mouse)|Cell cycle - Mus musculus (mouse)|Oocyte meiosis - Mus musculus (mouse)|Prostate cancer - Mus musculus (mouse)|Small cell lung cancer - Mus musculus (mous…	7:38097984-38107534	412	392	674	1171	1271	1409	9.00335	8.74924	13.2089	24.497	23.3296	26.8276	10.3205	24.8847	-1.26975	2.72e-13	1.48e-11	DOWN
ENSMUSG00000054793	Cadm4	cell_adhesion_molecule_4	GO:0030054|GO:0005623|GO:0009987|GO:0005576|GO:0005488|GO:0016020|GO:0031224|GO:0043227|GO:0005911|GO:0007155|GO:0005886|GO:0071944|GO:0004872|GO:0005515|GO:1903561|GO:0070062|GO:0005912|GO:0050839|GO:0005887|GO:0042802|GO:0005102|GO:0098609|GO:0031982|GO:0031226|GO:0008037|GO:0005913|GO:0046983|GO:0016021|GO:0042803|GO:0098742|GO:0007157|GO:0007156	cell junction|cell|cellular process|extracellular region|binding|membrane|intrinsic component of membrane|membrane-bounded organelle|cell-cell junction|cell adhesion|plasma membrane|cell periphery|receptor activity|protein binding|extracellular vesicle|extracellular exosome|adherens junction|cell adhesion molecule binding|integral component of plasma membrane|identical protein binding|receptor bi…	-	-	-	-	7:24482023-24504539	155	148	173	382	550	425	5.63332	5.49378	5.63868	13.2906	16.79	13.4581	5.5886	14.5129	-1.37678	2.72e-13	1.48e-11	DOWN
ENSMUSG00000074797	Itpa	inosine_triphosphatase_nucleoside_triphosphate_pyrophosphatase_	GO:0005623|GO:0009987|GO:0005488|GO:0003824|GO:0008152|GO:0016787|GO:0071704|GO:0006807|GO:0005622|GO:0043167|GO:0016043|GO:0044237|GO:0036094|GO:0009056|GO:0097159|GO:0006793|GO:0046483|GO:0005737|GO:1901360|GO:0043169|GO:0016817|GO:0000166|GO:0006725|GO:0006139|GO:0019637|GO:0006996|GO:0046434|GO:0006796|GO:0046872|GO:0051276|GO:0016818|GO:0019439|GO:0019693|GO:0016462|GO:0009259|GO:0009143|GO:…	cell|cellular process|binding|catalytic activity|metabolic process|hydrolase activity|organic substance metabolic process|nitrogen compound metabolic process|intracellular|ion binding|cellular component organization|cellular metabolic process|small molecule binding|catabolic process|organic cyclic compound binding|phosphorus metabolic process|heterocycle metabolic process|cytoplasm|organic cyclic…	K01519	inosine triphosphate pyrophosphatase[3.6.1.19]	mmu01100|mmu00230|mmu00240|mmu00983	Metabolic pathways - Mus musculus (mouse)|Purine metabolism - Mus musculus (mouse)|Pyrimidine metabolism - Mus musculus (mouse)|Drug metabolism - other enzymes - Mus musculus (mouse)	2:130667610-130681614	364	323	405	827	866	832	10.2556	9.29477	10.2333	22.3056	20.4942	20.4242	9.92788	21.0747	-1.08595	2.84e-13	1.54e-11	DOWN
ENSMUSG00000087700	Gm15283	predicted_gene_15283	-	-	-	-	-	-	12:73926481-73949785	21	26	34	0	0	3	1.18821	1.50257	1.72528	0	0	0.1479	1.47202	0.0493001	4.90006	2.93e-13	1.58e-11	UP
ENSMUSG00000024212	Mllt1	myeloid_lymphoid_or_mixed_lineage_leukemia_trithorax_homolog_Drosophila_;_translocated_to_1	GO:0005623|GO:0009987|GO:0005488|GO:0032991|GO:0008152|GO:0043227|GO:0019222|GO:0071704|GO:0048523|GO:0043229|GO:0050794|GO:0006807|GO:0009058|GO:0005622|GO:0009892|GO:0043234|GO:0005515|GO:0044237|GO:0006793|GO:0043086|GO:0046483|GO:0005737|GO:0050790|GO:1901360|GO:0031324|GO:0044249|GO:0019538|GO:0008023|GO:0006725|GO:0006139|GO:0051171|GO:0043231|GO:0031323|GO:0044092|GO:0005634|GO:0032269|GO:…	cell|cellular process|binding|macromolecular complex|metabolic process|membrane-bounded organelle|regulation of metabolic process|organic substance metabolic process|negative regulation of cellular process|intracellular organelle|regulation of cellular process|nitrogen compound metabolic process|biosynthetic process|intracellular|negative regulation of metabolic process|protein complex|protein bi…	K15187	YEATS domain-containing protein 1/3[-]	mmu05202	Transcriptional misregulation in cancer - Mus musculus (mouse)	17:56892612-56935388	1174	1088	1289	2297	2594	2594	26.7147	25.2865	26.3048	50.0371	49.58	51.4298	26.102	50.349	-0.947804	2.97e-13	1.6e-11	-
ENSMUSG00000001496	Nkx2-1	NK2_homeobox_1	GO:0022414|GO:0050896|GO:0001071|GO:0005623|GO:0009987|GO:0048511|GO:0023052|GO:0005488|GO:0000003|GO:0032991|GO:0007610|GO:0032502|GO:0008152|GO:0040011|GO:0051707|GO:0042752|GO:0009607|GO:0031128|GO:0003700|GO:0048646|GO:0043227|GO:0019222|GO:0023051|GO:0009653|GO:0071704|GO:0048523|GO:0043229|GO:0048870|GO:0009893|GO:0009605|GO:0050794|GO:0007626|GO:0006807|GO:0009058|GO:0005622|GO:0016043|GO:…	reproductive process|response to stimulus|nucleic acid binding transcription factor activity|cell|cellular process|rhythmic process|signaling|binding|reproduction|macromolecular complex|behavior|developmental process|metabolic process|locomotion|response to other organism|regulation of circadian rhythm|response to biotic stimulus|developmental induction|transcription factor activity, sequence-spe…	-	-	-	-	12:56531958-56536908	7	3	12	72	196	65	0.178027	0.0779225	0.273709	1.75307	4.18722	1.44043	0.176553	2.46024	-3.80063	3.25e-13	1.75e-11	DOWN
ENSMUSG00000022453	Naga	N_acetyl_galactosaminidase_alpha	GO:0005623|GO:0009987|GO:0005576|GO:0005488|GO:0003824|GO:0008152|GO:0043227|GO:0016787|GO:0071704|GO:0043229|GO:0006807|GO:0005622|GO:0005515|GO:1903561|GO:0044237|GO:0009056|GO:0070062|GO:0005737|GO:0005975|GO:0042802|GO:0016798|GO:0031982|GO:0043231|GO:0006629|GO:0046983|GO:0044255|GO:0016052|GO:0042803|GO:0006665|GO:0016137|GO:0016042|GO:0005773|GO:0009311|GO:0006643|GO:0044242|GO:0004553|GO:…	cell|cellular process|extracellular region|binding|catalytic activity|metabolic process|membrane-bounded organelle|hydrolase activity|organic substance metabolic process|intracellular organelle|nitrogen compound metabolic process|intracellular|protein binding|extracellular vesicle|cellular metabolic process|catabolic process|extracellular exosome|cytoplasm|carbohydrate metabolic process|identical…	K01204	alpha-N-acetylgalactosaminidase[3.2.1.49]	mmu04142|mmu00603	Lysosome - Mus musculus (mouse)|Glycosphingolipid biosynthesis - globo series - Mus musculus (mouse)	15:82329532-82338826	517	434	421	166	228	190	22.1883	19.0239	16.2038	6.82009	8.21907	7.10475	19.1387	7.3813	1.37454	3.45e-13	1.85e-11	UP
ENSMUSG00000012520	Phox2b	paired_like_homeobox_2b	GO:0050896|GO:0001071|GO:0005623|GO:0009987|GO:0005488|GO:0032991|GO:0032502|GO:0008152|GO:0040011|GO:0003700|GO:0043227|GO:0019222|GO:0009653|GO:0071704|GO:0048523|GO:0043229|GO:0048870|GO:0009893|GO:0050794|GO:0000785|GO:0006807|GO:0009058|GO:0005622|GO:0016043|GO:0051716|GO:0048856|GO:0044237|GO:0050793|GO:0008283|GO:0097159|GO:0045595|GO:0003360|GO:0008285|GO:0048839|GO:0046483|GO:0030902|GO:…	response to stimulus|nucleic acid binding transcription factor activity|cell|cellular process|binding|macromolecular complex|developmental process|metabolic process|locomotion|transcription factor activity, sequence-specific DNA binding|membrane-bounded organelle|regulation of metabolic process|anatomical structure morphogenesis|organic substance metabolic process|negative regulation of cellular …	-	-	-	-	5:67094399-67099301	38	46	62	172	225	354	0.7446	0.920601	1.0895	3.22636	3.70316	6.04368	0.918235	4.3244	-2.23556	3.48e-13	1.86e-11	DOWN
ENSMUSG00000037747	Phyhipl	phytanoyl_CoA_hydroxylase_interacting_protein_like	GO:0005623|GO:0005488|GO:0043227|GO:0043229|GO:0005622|GO:0005515|GO:0005737|GO:0043231|GO:0005739	cell|binding|membrane-bounded organelle|intracellular organelle|intracellular|protein binding|cytoplasm|intracellular membrane-bounded organelle|mitochondrion	-	-	-	-	10:70557682-70655965	37	69	81	225	292	386	0.226005	0.430469	0.443714	1.31568	1.49815	2.05432	0.366729	1.62271	-2.14562	3.63e-13	1.94e-11	DOWN
ENSMUSG00000011179	Odc1	ornithine_decarboxylase_structural_1	GO:0050896|GO:0005623|GO:0009987|GO:0005488|GO:0003824|GO:0032502|GO:0008152|GO:0051707|GO:0009607|GO:0016829|GO:0019222|GO:0071704|GO:0009605|GO:0050794|GO:0006807|GO:0009058|GO:0005622|GO:0048856|GO:0005515|GO:0044237|GO:0008283|GO:0009056|GO:0005737|GO:0016830|GO:0001822|GO:0044249|GO:0009615|GO:0019538|GO:0042802|GO:0008284|GO:0043207|GO:0006082|GO:0006520|GO:0046983|GO:0007275|GO:0048513|GO:…	response to stimulus|cell|cellular process|binding|catalytic activity|developmental process|metabolic process|response to other organism|response to biotic stimulus|lyase activity|regulation of metabolic process|organic substance metabolic process|response to external stimulus|regulation of cellular process|nitrogen compound metabolic process|biosynthetic process|intracellular|anatomical structur…	K01581	ornithine decarboxylase[4.1.1.17]	mmu01100|mmu00480|mmu00330	Metabolic pathways - Mus musculus (mouse)|Glutathione metabolism - Mus musculus (mouse)|Arginine and proline metabolism - Mus musculus (mouse)	12:17544873-17551502	11306	11192	12260	6291	7085	7185	364.442	368.472	354.413	194.128	191.829	201.794	362.442	195.917	0.887507	3.83e-13	2.03e-11	-
[truncated: 20,371 more rows]
